# Supplementary material for: The evolution of the aquaporin gene family and drought tolerance mechanisms in green plants
Source: Hortic Res. 2025 Aug 11;12(11):uhaf209. doi: 10.1093/hr/uhaf209 (PMC12578469; doi:10.1093/hr/uhaf209)
Supplement: Web_Material_uhaf209 [file web_material_uhaf209.zip]

Archive with 14 entries (14 files):
- Figure S1.pdf
- Figure S10.pdf
- Figure S11.pdf
- Figure S12.pdf
- Figure S13.pdf
- Figure S2.pdf
- Figure S3.pdf
- Figure S4.pdf
- Figure S5.pdf
- Figure S6.pdf
- Figure S7.pdf
- Figure S8.pdf
- Figure S9.pdf
- Supplemental tables.xlsx
