# Supplementary material for: The evolution of the aquaporin gene family and drought tolerance mechanisms in green plants
Source: Hortic Res. 2025 Aug 11;12(11):uhaf209. doi: 10.1093/hr/uhaf209 (PMC12578469; doi:10.1093/hr/uhaf209)
Supplement: Web_Material_uhaf209 [file web_material_uhaf209.zip › Supplemental tables.xlsx]

## Sheet: Table S1
Table S1. The information of 104 species
Taxonomy	Species	Family	Genus	Data source	Version	Genome size	Number of protein-coding genes	Number of PIPs	Number of NIPs	Number of TIPs	Number of SIPs	Number of XIPs	Total number of AQP
Algae	Cyanidioschyzon merolae	Cyanidiaceae	Cyanidioschyzon	EnsembI Plants	ASM9120v1	16.5Mb	4803	0	0	1	0	0	1
	Porphyra umbilicalis	Bangiaceae	Porphyra	Phytozome	v1.5	87.7Mb	13125	0	1	0	0	0	1
	Chromochloris zofingiensis	Chromochloridaceae	Chromochloris	Phytozome	v5.2.3.2	58Mb	15274	0	1	3	0	0	4
	Coccomyxa subellipsoidea	Coccomyxaceae	Coccomyxa	Phytozome	v2.0	48.4Mb	9851	2	0	1	1	0	4
	Volvox carteri	Volvovaceae	Volvox	Phytozome	v2.1	138Mb	14520	0	0	1	0	0	1
	Chlorella vulgaris	Chlorellaceae	Chlorella	NCBI	cvul	40.2Mb	10783	2	0	0	1	0	3
	Tetrabaena socialis	Tetrabaenaceae	Tetrabaena	NCBI	TetSoc1	135.7Mb	15531	0	0	1	1	0	2
	Astrephomene gubernaculifera	Goniaceae	Astrephomene	NCBI	Astre_guber_v1.0	103.8Mb	13713	0	0	1	0	0	1
	Chlorokybus atmophyticus	Chlorokybaceae	Chlorokybus	CNGB	v1.0	85.68Mb	9066	1	0	0	0	1	2
	Chara braunii	Characeae	Chara	EnsembI Plants	Cbr_1.0/BFEA01	1.8Gb	34719	2	0	5	1	0	8
Bryophyta	Anthoceros angustus	Anthocerotaceae	Anthoceros	Dryad	v2.0	119Mb	14629	3	4	3	3	3	16
	Marchantia paleacea	Marchantiaceae	Marchantia	Drying without Dying Database	v3.1	220Mb	19138	9	1	7	1	1	19
	Sphagnum fallax	Sphagnaceae	Sphagnum	Phytozome	v1.1	395Mb	25100	11	4	5	2	0	22
	Fontinalis antipyretica	Fontinalaceae	Fontinalis	GigaDB	v1.1	385.2Mb	16538	7	5	2	1	2	17
	Physcomitrella patens	Funariaceae	Physcomitrella	NCBI	Phypa_V3	480Mb	35938	8	5	5	2	2	22
	Bryum argenteum	Bryaceae	Bryum	Drying without Dying Database	-	258.86Mb	36446	8	5	2	2	2	19
	Entodon seductrix	Entodontaceae	Entodon	Drying without Dying Database	-	348.4Mb	25801	7	4	3	3	2	19
	Syntrichia caninervis	Pottiaceae	Syntrichia	Drying without Dying Database	-	31.83Mb	16545	9	3	3	1	2	18
	Calohypnum plumiforme	Hypnaceae	Calohypnum	Drying without Dying Database	v5.0	434.4Mb	32195	6	4	3	3	1	17
	Ceratodon purpureus	Ditrichaceae	Ceratodon	Phytozome	GG1 v1.1	349.5Mb	30425	7	5	4	3	4	23
Pteridophyta	Selaginella tamariscina	Selaginellaceae	Selaginella	Drying without Dying Database	-	301Mb	27761	3	13	2	1	1	20
	Selaginella moellendorffii	Selaginellaceae	Selaginella	EnsembI Plants	v1.0	212.6Mb	22285	6	15	9	2	6	38
	Diphasiastrum complanatum	Lycopodiaceae	Diphasiastrum	Phytozome	v3.1	1.7Gb	31430	9	22	6	1	3	41
	Isoetes taiwanensis	Isoetaceae	Isoetes	Drying without Dying Database、Coge	-	1658.3Mb	39461	7	30	7	4	4	52
	Alsophila spinulosa	Cyatheaceae	Alsophila	fernbase	v3.1	6.23Gb	67831	9	21	6	2	3	41
	Marsilea vestita	Marsileaceae	Marsilea	fernbase	v3.0	1.34Gb	22541	14	11	7	2	2	36
	Ceratopteris richardii	Pteridaceae	Ceratopteris	Phytozome	v2.1	7.46Gb	36857	6	11	11	3	3	34
Gymnospermae	Ginkgo biloba	Ginkgoaceae	Ginkgo	GigaDB	v1.0	10.61Gb	41480	11	16	14	4	0	45
	Sequoiadendron giganteum	Cupressaceae	Sequoiadendron	TreeGenes Database	v2.0	8.125Gb	41632	34	27	15	3	0	79
	Sequoia sempervirens	Cupressaceae	Sequoia	TreeGenes Database	v2.1	26.5Gb	118906	31	26	42	5	0	104
	Gnetum montanum	Gnetaceae	Gnetum	Dryad、NCBI	v2.0	4.11Gb	27491	9	12	12	2	0	35
	Welwitschia mirabilis	Welwitschiaceae	Welwitschia	CNSA	v1.0	6.8Gb	26990	7	9	7	3	0	26
Basal angiosperms	Amborella trichopoda	Amborellaceae	Amborella	Phytozome	v1.0	706Mb	26846	5	7	7	3	0	22
	Nymphaea colorata	Nymphaeaceae	Nymphaea	NGDC	PRJCA001283	409Mb	31580	10	4	8	2	1	25
Magnoliids	Chimonanthus salicifolius	Calycanthaceae	Chimonanthus	XUEHUI HUANG LAB	V1.0	820.1Mb	36651	10	14	33	3	2	62
	Magnolia biondii	Magnoliaceae	Magnolia	Dryad	V1.0	2.24Gb	47547	25	13	14	3	1	56
	Saururus chinensis	Saururaceae	Saururus	NGDC	V1.0 PRJCA008755	502Mb	29555	8	6	9	3	2	28
Monocots	Oryza sativa	Poaceae	Oryza	NCBI	AGIS1.0	385.7Mb	29427	11	11	10	2	0	34
	Zea mays	Poaceae	Zea	Phytozome	Zm-B73-REFERENCE-NAM-5.0	2.18Gb	39758	12	11	16	5	0	44
	Brachypodium distachyon	Poaceae	Brachypodium	Phytozome	v3.1	271.15Mb	25532	11	9	9	1	0	30
	Digitaria exilis	Poaceae	Digitaria	EnsembI Plants	Fonio_CM05836	701.662Mb	59844	22	29	20	6	0	77
	Triticum aestivum	Poaceae	Triticum	NCBI	IWGSC CS RefSeq v2.1	14.008Gb	266753	58	37	32	6	0	133
	Eragrostis curvula	Poaceae	Eragrostis	NCBI	CERZOS_EC1.0	602Mb	56469	24	24	26	6	0	80
	Oropetium thomaeum	Poaceae	Oropetium	Drying without Dying Database	-	245Mb	28466	11	12	9	3	0	35
	Dioscorea dumetorum	Dioscoreaceae	Dioscorea	UniversitÃ¤t Bielefeld	V1.0	485Mb	35269	10	12	18	3	0	43
	Neotrinia splendens	Poaceae	Neotrinia	NGDC	v1.0 PRJCA006214	1.13Gb	57374	28	20	16	4	0	68
	Cleistogenes songorica	Poaceae	Cleistogenes	NGDC	v1.0 PRJCA002752	540.12Mb	54383	25	27	23	6	0	81
	Xerophyta schlecteri	Velloziaceae	Xerophyta	Drying without Dying Database	-	295.5Mb	25425	12	8	11	2	0	33
	Acanthochlamys bracteata	Velloziaceae	Acanthochlamys	Drying without Dying Database	-	197.97Mb	23509	8	5	13	1	0	27
	Areca catechu	Arecaceae	Areca	CNSA	v1.0	2.59Gb	29335	14	9	14	2	0	39
	Musa acuminata	Musaceae	Musa	Banana Genome Hub	Musa_acuminata_pahang v4.0	523Mb	36542	21	12	22	4	0	59
	Dendrobium catenatum	Orchidaceae	Dendrobium	NCBI	ASM160598v2	1.1Gb	28910	8	9	8	4	0	29
	Ananas comosus	Bromeliaceae	Ananas	Phytozome	V3.0	383Mb	27024	9	12	10	2	0	33
	Allium sativum	Amaryllidaceae	Allium	Figshare、NGCD	v1.0/PRJNA606385	16.24Gb	57561	44	11	23	4	0	82
	Spirodela polyrhiza	Araceae	Spirodela	Phytozome	V2.0	158Mb	19623	6	4	10	4	0	24
	Elaeis guineensis	Arecaceae	Elaeis	NCBI	EG5	1.535Gb	34802	11	8	11	6	0	36
	Asparagus officinalis	Asparagaceae	Asparagus	NCBI	Aspof.V1	1.3Gb	27395	13	8	9	5	0	35
Eudicots	Arabidopsis thaliana	Brassicaceae	Arabidopsis	EnsembI Plants	TAIR10	135Mb	27416	13	10	11	3	0	37
	Solanum tuberosum	Solanaceae	Solanum	SpudDB	DM v6.1	741.6Mb	44851	16	12	11	3	5	47
	Glycine soja	Fabaceae	Glycine	NCBI	ASM419377v2	1013.2Mb	55539	25	24	24	5	2	80
	Corylus avellana	Betulaceae	Corylus	EnsembI Plants	CavTom2PMs-1.0	370Mb	27270	8	12	9	1	4	34
	Theobroma cacao	Malvaceae	Theobroma	EnsembI Plants	Theobroma_cacao_20110822	445Mb	28798	14	9	8	3	2	36
	Portulaca amilis	Portulacaceae	Portulaca	Phytozome	v1.0	403.89Mb	53094	10	11	11	3	2	37
	Lindenbergia philippensis	Orobanchaceae	Lindenbergia	Phytozome	v1.1	426.3Mb	26721	11	8	9	4	2	34
	Lindernia brevidens	Linderniaceae	Lindernia	Drying without Dying Database	-	270Mb	27204	14	12	16	4	0	46
	Dorcoceras hygrometricum	Gesneriaceae	Dorcoceras	Drying without Dying Database、NCBI	Boea_hygrometrica.v1	1691Mb	49374	10	6	8	1	0	25
	Kandelia obovata	Rhizophoraceae	Kandelia	TreeGenes Database	v1.0	177.99Mb	19138	13	3	8	4	1	29
	Nelumbo nucifera	Nelumbonaceae	Nelumbo	NCBI	Chinese Lotus 1.1	804Mb	26685	10	10	10	7	0	37
	Juglans regia	Juglandaceae	Juglans	TreeGenes Database	v2.0	667Mb	32498	21	11	14	7	2	55
	Malus domestica	Rosaceae	Malus	Phytozome	v1.1	651Mb	42140	20	17	12	4	1	54
	Populus trichocarpa	Salicaceae	Populus	EnsembI Plants	Pop_tri_v4	485Mb	45555	11	10	15	3	3	42
	Prunus persica	Rosaceae	Prunus	NCBI	Prunus_persica_NCBIv2	224.6Mb	27852	10	10	8	3	1	32
	Salix suchowensis	Salicaceae	Salix	Plantgenie	v4.1	356Mb	36937	14	11	12	3	3	43
	Cucumis sativus	Cucurbitaceae	Cucumis	NCBI	Cucumber_9930_V3	224.8Mb	24317	12	7	7	2	1	29
	Haloxylon ammodendron	Amaranthaceae	Haloxylon	Figshare	-	685.4Mb	41647	14	13	8	1	1	37
	Hippophae rhamnoides	Elaeagnaceae	Hippophae	CNGB	v1.0	730Mb	30812	15	10	15	3	2	45
	Lycium barbarum	Solanaceae	Lycium	NCBI	ASM1917538v2	1.8Gb	33581	16	14	21	4	5	60
	Carnegiea gigantea	Cactaceae	Carnegiea	NCBI	UA_SGP5p_2	1303Mb	28292	12	8	11	2	0	33
	Hylocereus undatus	Cactaceae	Hylocereus	PitayaGenomic	V1.0	1.44Gb	29000	11	12	14	3	0	40
	Chrysanthemum morifolium	Asteraceae	Chrysanthemum	Chrysanthemum Genome Database	Cmo	8.15Gb	138749	58	80	49	15	0	202
	Helianthus annuus	Asteraceae	Helianthus	NCBI	HanXRQr2.0-SUNRISE	3.6Gb	52232	46	25	21	6	2	100
	Actinidia chinensis	Actinidiaceae	Actinidia	EnsembI Plants	Red5_PS1_1.69.0	554Mb	33123	18	11	18	4	1	52
	Solanum lycopersicum	Solanaceae	Solanum	Phytozome	ITAG4.0	782.5Mb	34075	14	12	10	3	4	43
	Capsicum annuum	Solanaceae	Capsicum	NCBI	UCD10Xv1.1	3.2Gb	32202	14	12	13	3	1	43
	Daucus carota	Apiaceae	Daucus	NCBI	ASM162521v1	421.5Mb	32113	17	13	15	10	1	56
	Citrullus lanatus	Cucurbitaceae	Citrullus	CuGenDB	Watermelon (97103) v2.0	359.8Mb	22596	17	7	8	2	1	35
	Medicago truncatula	Fabaceae	Medicago	Phytozome	Mt4.0v1	384.5Mb	50894	10	18	14	3	2	47
	Zostera marina	Zosteraceae	Zostera	Phytozome	v3.1	260.5Mb	21483	6	7	8	4	0	25
	Rosa chinensis	Rosaceae	Rosa	GDR	v1.0	503Mb	36377	12	12	8	4	5	41
	Citrus sinensis	Rutaceae	Citrus	CPBD Database	v3.0	334.3Mb	239501	11	8	9	2	3	33
	Brassica napus	Brassicaceae	Brassica	BRAD	Brana_ZS_V2.0	1008Mb	100919	51	35	37	9	0	132
	Erythranthe guttata	Phrymaceae	Erythranthe	NCBI	Mimgu1_0	321.6Mb	27273	9	13	8	4	0	34
	Spinacia oleracea	Amaranthaceae	Spinacia	NCBI	BTI_SOV_V1	894.3Mb	28964	7	11	6	1	2	27
	Durio zibethinus	Malvaceae	Durio	NCBI	Duzib1.0	738Mb	45335	23	22	19	11	3	78
	Punica granatum	Lythraceae	Punica	NCBI	ASM765513v2	320.31Mb	33594	15	11	16	3	1	46
	Vitis vinifera	Vitaceae	Vitis	TreeGenes Database	v2.1	486.5Mb	39031	11	10	11	2	1	35
	Beta vulgaris	Amaranthaceae	Beta	NCBI	EL10.2	540Mb	24255	5	8	8	2	1	24
	Corchorus capsularis	Malvaceae	Corchorus	NCBI	CCACVL1_1.0	338.13Mb	30096	12	10	8	3	2	35
	Camellia sinensis	Theaceae	Camellia	NCBI	AHAU_CSS_1	3.1Gb	33932	34	11	23	2	2	72
	Lactuca sativa	Asteraceae	Lactuca	NCBI	Lsat_Salinas_v11	2.6Gb	44232	21	15	17	5	0	58
	Rhodiola crenulata	Crassulaceae	Rhodiola	GigaDB	v1.0	334.5Mb	31517	12	10	12	2	1	37
	Ziziphus jujuba	Rhamnaceae	Ziziphus	NCBI	ASM3175591v1	393.3Mb	29633	6	7	3	1	1	18
	Hevea brasiliensis	Euphorbiaceae	Hevea	NCBI	ASM3005281v1	1.72Gb	35318	14	4	4	3	1	26
	Apium graveolens	Apiaceae	Apium	BIO2DB Database	v1.0	3.47Gb	31326	14	5	16	6	0	41

## Sheet: Table S2
Table S2. Sequence information of AQP genes in 104 species
Protein_id	Species	Taxonomy	Subfamily	CDS_sequence	Protein_sequence
GFR52745.1	Astrephomene gubernaculifera	Algae	TIP4;1	ATGGTTCGGCTTCCGTCCATTCCGCATCCCCACCTGCACCATGCCCTCCGAGACTCACGTATTATCACGGCCCTGATCGCCGAGCTGCTGGGCACCATGTTTCTGCAGCTGCTGACCGGCGCCGTGTCCTCGGGTCCCATTGAGACGGCGGCGTCGTTCGCAGCGCTCATGTACCTGACCTCCCACCTCAGCGGCGGCCACCTGAACCCCGCGGTGTCTCTGGCGGGTGCGGGCACCGGCCACATCGACCTGGTGCGGGGGCTGCTGTACGCGGTGGCGCAGATCGCGGGGGCACTGCTCGGGGCGGCACTGCAGGTGGGCCTGATATACGACAACCGCTTCGGTCACCCCAGCGAGAGCTGCTTCTCGCCCCCGCGCCACGTGACGGGACCGCAGCTG…	MVRLPSIPHPHLHHALRDSRIITALIAELLGTMFLQLLTGAVSSGPIETAASFAALMYLTSHLSGGHLNPAVSLAGAGTGHIDLVRGLLYAVAQIAGALLGAALQVGLIYDNRFGHPSESCFSPPRHVTGPQLWGWEFVLTFFFIAVMYGAVFVAPGQGTASPLAAGLALLAALSTGGYYTGGSPLNPARVLANM
GBG61160	Chara braunii	Algae	TIP2;1	ATGGCGGCAAAGCGTTGTTTTCAGATTGGATCGGTGGATGAATTTAAGAATGTCTCGGCCATTCGAGCTGCATTGGCAGAATTTATGGGACTACTCATCTTCAATTTCATCTCCTGTGGTGCTGTTATAGTTTCAGGGTTTTCCAGAAACTCGACAGGAGATGTTGACTTCAACGCGAAGCTGGTCGCCATAGCTTTGGCTCATGGGCTGGCCATCGGCATCATGGTGGCCGCTACAGCTGGCGTGTCTGGGGGCCATATCAATCCTGCCGTCACCTTTGGGATGCTGCTCACCGGCCGAATCAGCTTGATGAGATCCATCATGTACTGGGTGGCCCAAATTGTTGGTGCCATTTTTGGATCGGGTCTCATCGCTGGCATCGCACCCAACAAAGCTGAG…	MAAKRCFQIGSVDEFKNVSAIRAALAEFMGLLIFNFISCGAVIVSGFSRNSTGDVDFNAKLVAIALAHGLAIGIMVAATAGVSGGHINPAVTFGMLLTGRISLMRSIMYWVAQIVGAIFGSGLIAGIAPNKAEGGLGTHLINKAIYGADPTTPTEYVQVGTGFLTEVIITFILVFVIWGTAVDPRGPSAIAPLMIGLTILANHLVAVPITGASMNPARSFGAVVWSGQWADHWIYWIGPLLGAAIAALFYDEGCLARVTDMGRAQRREHEAAADHVQDTFRARSPVYRYLVVGQKVDNKGVMMLRCTFCNKVFQGTQFQATRHFSQTNYCKDVSDVALYEIARRTQQKFEADQMDRVARYAAERGLDVPGMGGARGGEAGRRPTEGGVGGDGGHGAADP…
GBG61162	Chara braunii	Algae	TIP3;2	ATGGCGGCAAAGCGTTGTTTCCACGTTGGATCGGTGGATGAATTTAAGAATGTCTCGGCCATTCGAGCTGCGTTGGCAGAGTTCATGGGACTACTCATCTTCAATTTCATCTCCTGCGGTGCTGTTATAGTTTCAGGGTTTTCCAGAAACTCCACAGGAGATGTTGACTTCAACGCGAAGCTGGTCGCCATAGCTTTGGCTCATGGGCTGGCCATCGGCATCATGGTGGCCGCTACAGCTGGCGTGTCTGGGGGCCATATCAATCCTGCCGTCACCTTTGGGATGCTGCTTACTGGCAGAATCAGCTTGATGAGATCCATCATGTACTGGGTGGCCCAAATTGTTGGTGCTATTTTTGGATCGGGTCTCATCGCTGGCATCGCACCCAACAAAGCTGAG…	MAAKRCFHVGSVDEFKNVSAIRAALAEFMGLLIFNFISCGAVIVSGFSRNSTGDVDFNAKLVAIALAHGLAIGIMVAATAGVSGGHINPAVTFGMLLTGRISLMRSIMYWVAQIVGAIFGSGLIAGIAPNKAEGGLGTHLINKAIQAEGVYAEHPKEYIQVGTGFLTEVIITFILVFVIWGTAVDPRGPSAIAPLMIGLTILANHLVAVPITGASMNPARSFGAVVWSGKWADHWIYWIGPLLGAAIAALFYEYVLLAPPPSPSAPKQQRKLAPETDLPDSSDKAAEEV
GBG61164	Chara braunii	Algae	PIP2;3	ATGGAGACAAGGCGGGGTATTCAAATTGGTTCGGCGGACGAGTTCACGAATATGTCGGCCATTCGAGCTGCATTAGCAGAATTCGTGGGTCTCCTCGTCTTCAACTTCATCTCTTGCGGCGCTGTTATCGTAACAGGGTTTTCCTTAAACGAGACAAAAGACGTTGACTTCAACGCGAAGCTGATCTCCATTGCTATGGCTCATGGGCTGGCCATCGGCATCATGGTGTCCGCTACAGCTGGCGTGTCCGGGGGCCATATCAATCCTGCTGTCACCTTTGGGATGCTGCTCACCGGCCGAATCAGCTTGATGAGATCCATCATGTACTGGGTTGCCCAAATTGTTGGTGCTATTTTTGGATCGGGTCTCATCGCTGGCATTTCACCCAACGCATCTGAG…	METRRGIQIGSADEFTNMSAIRAALAEFVGLLVFNFISCGAVIVTGFSLNETKDVDFNAKLISIAMAHGLAIGIMVSATAGVSGGHINPAVTFGMLLTGRISLMRSIMYWVAQIVGAIFGSGLIAGISPNASEGFLGTHLINKAIQAKEYSVDPKEYIQVGTGFLTEVIITFILVFVIWGTAVDPRGPSAIAPLMIGLTILANHLVAVPITGASMNPARSFGAVVWSGQWADHWIYWIGPLLGAAIAALFYEYVLLAPPPAPEPQRKRALDANITDKVAAGV
GBG61166	Chara braunii	Algae	PIP2;3	ATGGCAGGGAAGCGTGGAGTACAGCTTGGTTCTGCTTCTGAGCTTACGGCGATGGCAACCATCCGAGGGGCACTGGCGGAATTTGTGGCATTGATGATATTCAACTTCATCGGCTGCGGTGCTGTAGTCGTTACCGGCTGGACCAGGAACCAATCAGGGGACGTGGATTACAATGGCAGAGTGCTGTGCATTGCTATGGCACACGGACTCACGATCGGGATCCTGGTGGCAGCAACCGCAGGCGTGTCCGGAGGGCATATCAATCCCGCTGTGACGTTTGGAATGCTGCTGACTGGACGGATCACACTCCTCAAATCCGTTGTCTATTGGGTGGCACAAGTCGTTGGAGCGATTTTGGGAACGGGTCTTCTTGCTGCCGTCGCACCCAACAAAGCGCAG…	MAGKRGVQLGSASELTAMATIRGALAEFVALMIFNFIGCGAVVVTGWTRNQSGDVDYNGRVLCIAMAHGLTIGILVAATAGVSGGHINPAVTFGMLLTGRITLLKSVVYWVAQVVGAILGTGLLAAVAPNKAQGNLGSHLINVHIPAMNGTAVVVDMDAEQIQVGTSFLTEVIITFILVFVIWGTAVDPRGPSAIAPLMIGLTVLANHLAAIPITGASMNPARSFGAAVWSDVWEDHWIYWIGPLLGAAIAALFYEHVLLAPSSNTNTIQKSQPILEKIYSLKQVQMPTV
GBG70937	Chara braunii	Algae	TIP2;1	ATGGCGGACACAGACAACATGGTGTACTTAGGCTCAGCGGACGAGAGCTTGGCATCGACAGCGGCGTGGAAGGCAACCATCGCCGAATTCATCGGCACGCTGTTGTTCATCTTCATTGGGTGCGGCAGTGTGGTTGCTACTGTAGACCTGCTTGCGGGAGGTGCAACGGATATCTCCCAGGCCATGGCAGTCGCCGTAACCCATGGTATAGCTCTGGCTGTGGTCATTGCGAGTACGTCCGTCGTTAGCGGAGGTCACATTAACCCAGCGGTTACCTTCGGCATTGTGCTTTCGGGCAAGTTGTCCATTCTTCGCGGGTTGATGTACTGGGTTGGTCAGCTGTTGGGAGGAGTGGTAGGAGCATTGCTGCTGAAGTGGACTACACCGGTTAAGTATCAA…	MADTDNMVYLGSADESLASTAAWKATIAEFIGTLLFIFIGCGSVVATVDLLAGGATDISQAMAVAVTHGIALAVVIASTSVVSGGHINPAVTFGIVLSGKLSILRGLMYWVGQLLGGVVGALLLKWTTPVKYQGSLGSHGLGADIEWSSGLIIEIILTFMLVFTVFGTAVDKRGPAAIAPLAIGLSVLVGIVVGFPFTGGSMNPARSFGPAFVSGTWGNHWVYWVGPLIGGAIASLVYTWVFLPPSRPTTRRVGQDEYAPVDAA
GBG75252	Chara braunii	Algae	TIP1;1	ATGTCGGCTGCACCAGCTCTTCCGCAGGGTCAACGCATGCAGGATGAAGAAGCAGAAAGAGTGCGAGCTCTCATGGAAAAATGCTATGATGATGGCATCTTCCCAGAGAACATAGGAAGGGAGATTGATAGGGCGGAATTGCATGACGAGTACGGTCTTTTTATTTTGGACGATGATATTGATGATTTAATTATAGGTTGGTTGAAGGAGAGAACGGTTATCGTCATCTTCCAGGTCAAGGATCAAACTCTATCCCTGTCTCACATGGAGCAACTGCTGCGTATTTATGAGGACGGTTGGTACCGTGATCCAGCAATGAACCCATCGGGAAAGCGTGGGAGAACTCACGGAGAAGGTCCAAATGTCATGTCCTACGTGGCAAGGTCAACAAAAATTGCC…	MSAAPALPQGQRMQDEEAERVRALMEKCYDDGIFPENIGREIDRAELHDEYGLFILDDDIDDLIIGWLKERTVIVIFQVKDQTLSLSHMEQLLRIYEDGWYRDPAMNPSGKRGRTHGEGPNVMSYVARSTKIAQWMTSLGTMEIPCRGGSFKVLFKPWLTRAELDRMRNEEQASRFRLIALRVPLVAMFSLQRAVEQNFGPVLKMHPPDKKDGEPFLGNVKIDCEPNVRDSYRDWLYVRSKDGEDLEIRIVNAFGGFTPKTIRIAHASMKKCQQTGEVGEGEEGGVDEVEEVEGIKEEGEVKIPRALTNPPPPPPAPASSSPSKSQPXXXAQGGQQDPTGVRQNRSRSGGGGQHHENSQQQGGSQHQQQGHHQGGGQNEGGGLYQGVGVMSGGQYQGKS…
GBG84595	Chara braunii	Algae	SIP1;1	ATGGATATTGTAGGAACGGTGAAGCTGTGTCTTGCGGACCTGTTCGTGAGTGTGTTATGGGTGTATGTTGGGTCAGGAATAGCGGTGGCAGCGTCCGCTCTGTCGCCCTACTTAGGGGCTTCGGAGTTCACCGTCGTCCTCCTCCTGATTTTCGTGATTTCCATCGGGTTCGAGCTGCTATGCGGCGCTCTCGGCGGCGCGAGTTTCAATATGGCGGTCGATTTAGCGGTGTTTACGGCAGGCGTGGGATCAGAGCGCACGCATTCCGTGCCTGTTCTTGCTTGTCGTTTTCCGGCGCAAATGGCGGGATCCGTGCTCGGTGCCATGGCATTGGATCGAACGGCCCCCACGGCTTTTCGGCATATGATTGTGGGAGCCAAGCTGCAGGCGGACGTTCAT…	MDIVGTVKLCLADLFVSVLWVYVGSGIAVAASALSPYLGASEFTVVLLLIFVISIGFELLCGALGGASFNMAVDLAVFTAGVGSERTHSVPVLACRFPAQMAGSVLGAMALDRTAPTAFRHMIVGAKLQADVHLYLGMSVEMGLAFLLNIAILWSVLACPEGRTYLKSGIPLFTTLVLICFGSPYTGASMNPGTAFAWAYFEERHVTAEHFLVYWVGTMMGAVLAAFFAAAIWRETKDDTRDVKVDIKPTKGKGKQGEEKGKQETEKQEVEKANNLKEEVKDETKDKDA
GBG92319	Chara braunii	Algae	TIP2;1	ATGCCGCTAGGGGCTACGCTCGCAGAATGGTTTTGCCCGAATGCGCGGATTGGAGAGATGTCTGAAAGTCTGCAGTCGACAGAAGCCTGGCGAGGAGCCCTGGCAGAATTCCTTGCCACCTTCTTTTTTGTTTACCTGGGCTGTGGAGGGGTAGTTGCCTCAGGCGCGGTTGAGGATGAGAAATTGGATGCAGAAAGGCTGCTGACTATCGCATTCGCGCATGGGATTGCGATTGTGATTCTCGTCGCCTCAACGGGTGCGATATCAGGAGGGCACATCAACCCGGCAGTGACGCTGAGCATTGTCTTGGCAGGGAAGGTGAACCTACTTCGCGGTATCATGTACTGGGTCATGCAGTTCCTAGGAGCAGTGTGCGGTGCCCAGGTTCTGAAGTTTGTC…	MPLGATLAEWFCPNARIGEMSESLQSTEAWRGALAEFLATFFFVYLGCGGVVASGAVEDEKLDAERLLTIAFAHGIAIVILVASTGAISGGHINPAVTLSIVLAGKVNLLRGIMYWVMQFLGAVCGAQVLKFVTPPAWQGNLGSHGLAQGVDGFAGLVMEIVLTFVLVFVVFATAVDTRGPVATAPLAIGFTVLVLHIVGVPYTGASMNPARSFGPAMVTGTWKAHWVYWFGPLIGATLAFWVYMGIFIHSGPLIGGALASWVYARVFVPMGSALNPMEVMNLSPRQQPQFNRVPVDDVGIVGIEAATMSPQKSMQFQRLRNEDGETSLQ
KAI3430305.1	Chlorella vulgaris	Algae	PIP2;7	ATGCGGACTGCTGCGTTCAGACTGTCGCTCAAGGCAGTCGTTGCCGAATTCATGGCCACCTGCCTCTTCGTGGGATACACATCGTCCCTGGCCAACCGCGCTGACACCGTGCCAGGAGACGTGAACACAGATGTGACAACGCTGCTGAACAACATTACAGTCAACGGCAGCTGGGGAGTCATCACAGCAATGGCGTTTGGTCTTGCCATCACTGTGCTGGCGTACGCCACTGGCCACCTGTCGGGCGGACAGATGAACCCTGCAGTGACGCTGGGCCTGGCGTTGACCGGCAACCTGGGCATCGTCCAGGCGGCAGCCAACATACTGGCCCAGATCGTGGGTGCCATCCTCGGCTCGTCCTTCCTCTTTGCCACCGTCCCCAACTCCAATTCGAGCGCT…	MRTAAFRLSLKAVVAEFMATCLFVGYTSSLANRADTVPGDVNTDVTTLLNNITVNGSWGVITAMAFGLAITVLAYATGHLSGGQMNPAVTLGLALTGNLGIVQAAANILAQIVGAILGSSFLFATVPNSNSSALGSNSIAPGVSTGNAMMGEIVMSFVLVSVVLETAISKKSLARAQAPLAIGFAVFCAHAVLLPIDGCSINPARSLGPAIVSGTWPSTFWVFIVGPFVGALFAVPFHLFYASDWDTVRETPKDPAVGLSPVTSADKELRLPAAEAASMNSSPKVTVSEAAV
KAI3432415.1	Chlorella vulgaris	Algae	PIP2;8	ATGGCCAAGGCAAACGCCCGGCTACTGTCGCTGAAGGCTGTGGTTGCCGAGTGCCTGGCGACCTGCCTGTTTGTGTACATTGGGACAGGCACAGCCACAACCTTTAGCAGCCTTCAAACCGCCGGCGGCTACACCGCCACCCTGGGCTCCCGCGCCGACACTGTGCCTGGAGGTGTTGGCGAAGACGTGACGACGCTGCTCAACAACATCACAGTCAATGGCAGCTGGGGAATCACCACAGCTTTCGCGTTTGGCCTTGCTATCACTGTGCTGGCCTTCGCCACTGGCCACCTGTCGGGCGGGCAGATGAACCCTGCTGTCACTCTGGGCCTCGCACTGACTGGCAACTTGGGTGTCGCACAAGCGGCAGCCAACATGCTGGCCCAGATCGTTGGCGCT…	MAKANARLLSLKAVVAECLATCLFVYIGTGTATTFSSLQTAGGYTATLGSRADTVPGGVGEDVTTLLNNITVNGSWGITTAFAFGLAITVLAFATGHLSGGQMNPAVTLGLALTGNLGVAQAAANMLAQIVGAILGSSFLFATIPDANSSSLGSNSIAPGVAVGNAMMGEIVMTFVLVSVVLETAINKKSLARAQAPLAIGFAVFCAHAVLLPIDGCSINPARSLGPAIVSGIWPHTFWIFIVGPFVGTLFAVPFHLFFASDWDTVGKTPKDPAIGLSPVTSCDQEMPFPASGGTYKQGPDSPNIASKV
KAI3436355.1	Chlorella vulgaris	Algae	SIP1;2	ATGCCAGCTGCATCTGAACGTGTATCGATACGCAGCAAAGCTGTCGGGGATGCGGCGGTCAGCGGCGTGTTCGTGTTCGGAGCGGCTGCATCTGTGGAGCTCAGCAAGCAGATCAGCCCCGTGCTAGGCCTCAGCCAGGGCGGCGCGGGGCTGGCGCTGACCATCCTTTTGCTGGTCGGCTTGGCGCCTGTATGCGACCGGTTGGGCGGTGCGCTGTTCAACCCTGCAAACTCAGCCATGATGCTCGCAGTTGCGAACGGCAGCCTGCGTGAGCATTTCATTCGCTCGGTCGCACAAGCATTGGGCGGTGTGGTTGGGCTGCTGGCTGCAACGGCGCTGCTGCCGACTGCGTGGACCACGGAGCTGGCATCTATGGCGGTAGGCCTGCGGCCAGGCGTG…	MPAASERVSIRSKAVGDAAVSGVFVFGAAASVELSKQISPVLGLSQGGAGLALTILLLVGLAPVCDRLGGALFNPANSAMMLAVANGSLREHFIRSVAQALGGVVGLLAATALLPTAWTTELASMAVGLRPGVGLLAGAACEFTLGALLSFVVLWSGQLKNGVLRLWVPLLATVVAVKAGADTSGPSLNPAFTFAFVFLYPLQTPLEHLIVYWVAPIAAAAFGGLAFRGYQQLCAEREKRQATTRQRQSRRKED
Chrsp35S05281	Chlorokybus atmophyticus	Algae	PIP2;5	CTGTGCTGACGCATCCGGTTATGCAGCGTACATACACGACATGACAATTGCATGTGTACGCGCGTATGTGATATGGTGGGTCGTGTACATGTTGACGCGTGCACGCAGCTGGACAACCAGCTGTGTATGCGCATGCGTGCATACTAGGCTTGTTGTGTGCAAGAGACACACCCACCCACCCACCCACCTTGAGTTGCTCCTCCCTTTCCCCCATAGTCCCCGTAAAGAACCTCCTCATCCCCGCCCTCGGGAACGCGCTCTCCATCGCCGCCATCGCCTCCCCTTCCCACCTACTATCATCCCCCCCCTCCAGACACGCGTCCATCCCGGCGCGAACGCACACGTACGAGAAGATCTCCGTGTAGACGCGGGAGAGGAGGGACTCGTCCTCCTTGGAAC…	MAPQAVLHHAPTVSERMKAAAMAPMTVILAPAVGFVTSAMNATRIKIEKDAYLSWDAWRAAAAEFIAALLFLFITMGAVNDTVLGIESHMDAARVLVISLSFGLSITLLVSATAALSGGHINPAVTVSMVLTGNISVVRAAMYVGAQLSGAVVGAALFKGAMPEGRQFVGANGLNEGVSAGSALLMEIILTFVLVFVIFATAVDKRGPSNVAPLAIGFAVTVAHFVAIPFAGTSLNPARSFGASVVAWQWDDHWIFWLGPIVGAVLASMVYKHVFYRADDVKPAEVMNGGQNGNGGEQQVVMQDMQEVDLREHTKHGYSPMM
Chrsp6S07497	Chlorokybus atmophyticus	Algae	XIP	TGCTTGTGGTCTGTATGCGTATATCAGTATAGCAAGTCTTCATGTCCCCAAGATTTTCAGCAGGCCAGACTGCAATAGGTTGACGCCTTGTGCGATCATAGCGAGACAACCGAGACAGCACACATATGCACTAGCACTCCTTATGATCTTGCATCATAACACACAAGAGTTGCGGTAAAGCAAGCTCTAAGAGCGGTTACGATGCAAATGCAACCATATATGATTAATGAGATAACAACAAGCAAACAACAAGCAAGCAATTTCAATGGGGGCCAAGACAGAGTTCAACGCTAGGACTACAAGTGAGCTAGCGACCCTCAGGCAGCGACAGGGTGGTTGTGGGTGCAAGGGCATCAAGATGACAAGCGTGGGAACCACCTGCAGAGTGGAGGAGGCAGG…	MEAQERSVPGVLPVSVDDMKQDGGDNGVRYRKGRPVVTREFKGSLVQYPPEEKVVGKWEQRIQSQGGRISKLLVWRAAIIELVASAGNTFVSTSAVTTIRQNGYTPISRAVGLVHFPILTLFILASAAASGGHINPSITVSTMIAGLTTPARAMLYVPAQVLGAILGASLLRGILPVATQDAWHLGACMLKQALPLGPDGALQVVGLSTGSGILSEAAFTFMLLFVAFGVALDPKQRQVFGPILAPFIIGATLGLLLFVSGGLQPGYTGAGMNPARCFGPAVAIGHWDNQWVYWVGPLIGCFLLGMLYRLIPPHHVVKYQQEQQQLHKRMAPLDASHPAQNGAKV
Cz03g15150.t1	Chromochloris zofingiensis	Algae	TIP3;2	ATGACTACAGTGTATGCTGTGAGCTACTTCAGCGGCGGCCATATCAATCCTGCAGTCACATTGGCTGCTGGGTTGTCGGGGCACATGGGATGGGCAAGAGCCGCCCTGTACATCCTTGCTCAGGTGTTGGGTGCCATCGCTGGTGTTGCCCTGCAAGTCCTCATCACTCCTGGCCTTCACTTCTTCCATGCATCCTCGTCATGCCTGGTGCCACTGAGTGGCCTGGGAGGCACCCCCCTCTACGTGTGGGAGACCCTGCTGACCTTCTTGTTTGTCATGGTGCTGTATGCTGCCATCTTCCAGCCACCTGGCCATGGCAGCGTGGCACCTCTGGCTGCTGGTGTAGCACTGTATGCTGCACTGTCAACAGGTGGTCTGTTCACTGGATACTCCCCCCTG…	MTTVYAVSYFSGGHINPAVTLAAGLSGHMGWARAALYILAQVLGAIAGVALQVLITPGLHFFHASSSCLVPLSGLGGTPLYVWETLLTFLFVMVLYAAIFQPPGHGSVAPLAAGVALYAALSTGGLFTGYSPLNPAFTFASSLMFNCSWRHAWKYLLAQLTGGGLAALVAVGVYGVGPYFREGGADAANREGGYVGFNTRDDGLRQGLMEGGVREPAGPRSALE
Cz05g31250.t1	Chromochloris zofingiensis	Algae	NIP1;2	ATGCCAGGCCTTTTGCAAGCAGACGCCGCCCATGGTGCCAAGCTTGGCGCCGCGGTTACGGCAGAGTTTTTGGGCACGTTGTTGTTTGCCTTCTTTGGTGGAGCTGCACCCGGATCTATGGCTGCTTGGGCCAACGGCATAGCCTTGGCCGTACTCGTGTATGTGACTGCCAATGTCTCTGGCGGCCACCTTAACCCTGCTGTGACAATTGCCACTCTCATCACTGGTCACACTTCCATTGCAAGGGGCCTGGCTTACGTCGTGGCACAGATTGCAGGCGCAGTAGTTGCTGCAGCACTGCACATTGCACTCATCCCCGAAGCTGAAGATGTGGGCTGCTTCTACCCCCATGCCATCACATTGGGTGAAACTTTTGGTTGGGAGACCCTGGCCACCTTC…	MPGLLQADAAHGAKLGAAVTAEFLGTLLFAFFGGAAPGSMAAWANGIALAVLVYVTANVSGGHLNPAVTIATLITGHTSIARGLAYVVAQIAGAVVAAALHIALIPEAEDVGCFYPHAITLGETFGWETLATFLLVVTIYSVAVGEPSFGVAAPLAIGLALFAASVTTGSFTGAALNPARVLGPALVFGCGWRAVPVYIAAQVLGAVLASLVSWPLYGTGLQLGVWWEDTKRTLRGGYERLEGGHHSTAA
Cz17g07190.t1	Chromochloris zofingiensis	Algae	TIP1;1	ATGGGTCTTCTTCAAGTTCCGAAAGCAAACAATGTGAAGTTTGCAGTGGCCATAGCGGCAGAGTTCATCGGCACGATGATCTTTGCGCTGTACGGCAATGCGACACCTGCTGAGTGGGGCCCCTGGGGCAATGGCATCACCCTGGCGGTGCTGATCTATATCACAGCCAACCTATCAGGAGGTCACCTCAACCCTGCTGTCACGCTGGCCACCATATTCACGGGCCACATTGACCTGCTGAAAGGCTTGTGCTACATCATAGCACAGATTGGGGGAGCTTGCGTTGGATCATTACTAACGGTGGCCCTGCTAACAAATCAAAACATTGCAATTGGCATGGGCGCCACCGGCCCTGGCTGTTTTACCCCCAAAACAAGTTTTGGCATCACTGCTGACAAG…	MGLLQVPKANNVKFAVAIAAEFIGTMIFALYGNATPAEWGPWGNGITLAVLIYITANLSGGHLNPAVTLATIFTGHIDLLKGLCYIIAQIGGACVGSLLTVALLTNQNIAIGMGATGPGCFTPKTSFGITADKAFGWEVIMTFVLVSTVYAVAVGEPSYGNIGPLAIGFSLWSSGFIGSQYTGTALNPARVLGTSIVFNCYWNNAWVYVLAELAGGVVAGLLAWPLYGTGPSWKKMMKSFKGVGKKHNHNHHGAHHAQHANNSMFDDVHGPQAGLNSHGDQYASRDPHLAVYHGDNPGVKHPHGHRGAATAGITDHAATTVNVADLLNAAHQEGYMSAKNIRGAGVPTGGLMLGGRGVVTEGPGPKAQQRPMG
UNPLg00242.t1	Chromochloris zofingiensis	Algae	TIP1;1	ATGCTGTTGCCAGCACTAGTCGAGCTTGTAGGTACTTTCATTTTCCTAAGTGTCATCATTGGCACCGGCCAGGCTGTCGCCATCGCTGCAACACTGTTTGCCGTGATCATGTGGGGCGGCAGCATATCCGGTGGCAACTTCAACCCAGCTATTTCTGCGATGTTCTTTGTCAAGGGCGACATCAGCGCCCAGAAGTTCATCATCTACGTCGTTGCGCAGTACCTGGTGCGGCAAGGCAGGCAGGGGTTCACTGCGAATGGTCAGCCTGTTGTTGTGCCAGCAGGCGACTATGACGGTCCTGCATTGGCCGCTGCCGTGCAAGCAGCTGGTGCAGCAGTTGTCCCATCATTGTCTGTTGCTCATGACCCAGCACGAGACAGCTTTACCTTTACAGCTGGT…	MLLPALVELVGTFIFLSVIIGTGQAVAIAATLFAVIMWGGSISGGNFNPAISAMFFVKGDISAQKFIIYVVAQYLVRQGRQGFTANGQPVVVPAGDYDGPALAAAVQAAGAAVVPSLSVAHDPARDSFTFTAGAGNITLDFTAAGSMHRALGFAAGVYGPAGSIAAPFKRDDGTRDYMVLNIDQFDVNKSMNKWLNRSFAVFNKDGVLTYRARNERVVKFFNPPLARVSKLRISFKDSDGLPVDFQNLEHRLDILLISSRNRRKYRPMQEVPSALA
16209	Coccomyxa subellipsoidea	Algae	PIP2;4	CTCAACATCGCCATGTCTTTCGGAGGGGCCATCGCTGTTCTCGTTTATGCAGCAGCGTCTTTCAGCGGTGGTCACCTCAACCCGGCTGTGTCAGTGGCATTTTGGCTGGCCGGCAAGATCTCAGCTCTGCGGGCTGTTCTTTACATTGTGTGTCAATGCCTGGGAGCCTGTGCTGGATCAGCACTGGTGCTCGCGATCGACCATAATGGGTTCAAAGCTGCGCTGGGAGCCAGCAACAGGCTGAACACCGGCATCAATCCAGCAAATGCTTGGGGAGCTGAGACAATTCTAACATGCGTGCTTGTCTTTGTTGTCTTTGCCGCAACAGACACTCAGCGCTCAGCGACGAGCGGTCATCTCTCGGTGCTAGCCCCATTTTCAATCGGCCTTGCCGTCTTC…	LNIAMSFGGAIAVLVYAAASFSGGHLNPAVSVAFWLAGKISALRAVLYIVCQCLGACAGSALVLAIDHNGFKAALGASNRLNTGINPANAWGAETILTCVLVFVVFAATDTQRSATSGHLSVLAPFSIGLAVFLAHLVAVPIDGCSINPARSFGTAAVAHEWTHQWIFW
44755	Coccomyxa subellipsoidea	Algae	TIP2;3	ATGGCGTGGGACAGTGGATTCGCGCGCGACCTTTTCGTTCCTAGGGACGCCCGCAACGCTCGACTCCTGCGAGCTGGATATGCCGAGTTCCTGGGGACGTTGCTGTTCCAATTCCTCGTGGGTTTCACGGGGACGGATCCCTTGGCGTCCGGCCTTTCTTACGGAATCCTCGTCTACTCCACCCAGCAAGTCAGCGGAGGTCACCTCAACCCGGCAATCACTCTGGCTGCCACCCTGAGCGGGCACTTCAACTATGTCACCAGCATCGTGTACATCATCGCACAGATTGTTGGCGCAGCCATTGGAGCAATGCTGCAGGTCGCTCTTGTACCAGGCATCCACTGGGGCCAGCAGCCGTCCTCGCCAGGCTGCTATGACCCCAACCCTGCCCTGACCGGC…	MAWDSGFARDLFVPRDARNARLLRAGYAEFLGTLLFQFLVGFTGTDPLASGLSYGILVYSTQQVSGGHLNPAITLAATLSGHFNYVTSIVYIIAQIVGAAIGAMLQVALVPGIHWGQQPSSPGCYDPNPALTGVETWAWETILTFVLIYVVYATAIASPGHGSLSPLAIGLTVYVATVAGKCQANTSGNWTGASLNPARVLAGLIVYGCNLHGIWWIYLLGQIVGAILASAVAASVFGWGNGYTDGDEARRDPLLRSRETGENV
53958	Coccomyxa subellipsoidea	Algae	SIP1;1	ATGGCCAGTTCGGGCAAGAAGATAGCAAGGCCACCACCCGTGAAAAAGCCGACAGGCACTCTTAAATCTGCCTTCACAGATGCCATTGCGACCGCTGTCTTTGTATTTGCAAGCTCCGTCTTTGGCGAGTTTGCCGGCATCCTAGAGAAGAATGGCGTCCCCCCAATTGTTGCAGGCCTGGGGGTACTGGTGGCGGCTCTGATTTCTTTGGACACCTTCAACAACACCGTCTTGGGGGAGGGAGTCTTGAACAATCCCAGCAATACGCTGGCCTTTGCAGCTGCTGGAAAGGATGTCTTCTCGAAGGCCACTGTCCGCATTGGAGCTCAGGTGGCAGGTGGGGTGCTGGGGGCAGCAGCCGCCATCAAATACATTCCAAAGCCGTGGCTGAGAAACCTG…	MASSGKKIARPPPVKKPTGTLKSAFTDAIATAVFVFASSVFGEFAGILEKNGVPPIVAGLGVLVAALISLDTFNNTVLGEGVLNNPSNTLAFAAAGKDVFSKATVRIGAQVAGGVLGAAAAIKYIPKPWLRNLGELAEGVKPGVSLAAGAFCEFALALVLNLAILYSMSTKRKLVGALAPLVITVVLVVAGAGFTGPSMNPAHAFSWNYFLDGHDRAQHIAVFWVAPLSGAMAAGLLWHAATSPAAKLKKRKAPAKAPAKAAGKETKKAQ
55575	Coccomyxa subellipsoidea	Algae	PIP2;2	ATGGCAATCTCAAGATTCTTCAAGGACGTCCTGATCGACGACCAGGACAGGTCATGGACAACCCTCGCAAAGGCGGTCGTCGCTGAGTATGCCGTCACGACCATGTTCCTTTTCTTCACCATCGGCACCGTGTCATCCAACTGCCACACGCTTGACAATGCAAGCCGCTCGGGGGCCGACAAGAGCCTCGATTCAGCGGGCTTCGGCACTTGCTTCCTAGGGACGAGCAACGTGCTCAACATTGCAATCGCTTTCGGCTTCAGCATCTTCGTCTTGGTGTACTGCGCCGCCTCGTTTTCTGGAGGCCACATCAACCCTGCCGTGACCTTCGGCATGTTCGTTGCCAGGAAGATCTCCGTGCTGAGGGCGGTCCTGTACATGGTTGCCCAGTGCTTAGGC…	MAISRFFKDVLIDDQDRSWTTLAKAVVAEYAVTTMFLFFTIGTVSSNCHTLDNASRSGADKSLDSAGFGTCFLGTSNVLNIAIAFGFSIFVLVYCAASFSGGHINPAVTFGMFVARKISVLRAVLYMVAQCLGACTGAGLVRAIDDDGWRAAGGGANALSPGFGEAAGWGLETILTMALVFTVFAATDSERATDTAHLPVLAPFAIGMVVFLCHLVAIPLDGCSINPARSFGAAAVSGSWDNQWVFWVGPLSGAVLAAAIYELIFRTKAHKAVAHPSEFDVERGVKLPEVSAQLPAFSGVEGLRETRNGQGST
CMK067CT	Cyanidioschyzon merolae	Algae	TIP3;2	ATGTTGCAGCAGCTGTTGTTCGTTTCAGGAGCGTTACCCTTGGAAGCTCGAGTTTGCGTGCACAGGGATTCACCGATACCGATTTGCGAGGCAGGAGACCGAAAGCACTGGAGGCGCCACCCCAAGGGTGCAACGCAACCCAGTTTGCAGAGCCTCGGACGGCCGTTGATCTTTCCGAAGCTGAGCGAGCTTTTCAGCCGAAGTTTGACTGTCATGGCGCTCGACCCTGAACCTCGAGCAGGACGCAGTCTTGGTCGCTCTGTAGATGACGCTGGGAGCCTACGCTTTCACGCTGGGGACGGCCTGGTTCCGAACGAGCTGGTGGAGGCGCGGAGCAGCTTCGGTGCACTGCCCCCGCGACACTGCCTCTTCGCGGAGTTTCTCGGAACCGCGCTGCTG…	MLQQLLFVSGALPLEARVCVHRDSPIPICEAGDRKHWRRHPKGATQPSLQSLGRPLIFPKLSELFSRSLTVMALDPEPRAGRSLGRSVDDAGSLRFHAGDGLVPNELVEARSSFGALPPRHCLFAEFLGTALLTTFSGLIGLSSPAAVPFLAGAMISCIVLSFIPTSGALLNPFVVLALYVTKRLRLVPSLAYTGAQLAGGTLGAVIFSLLATPDMYNRVAGGTVSLQTNMSLWQGAGWEFFLTFSLISLVSTMGFAAFELHAENEYARWMQQAVFALLIGLLVGFLVGVGGPITGCSMNGARALGPLAVAQLRAWMTAASPEWLERASRGHFVIYWLAPALGSVTGALLMEHAIVSPWLGRAPKSILQDLSVYTKRNMAQLRSYGTAGLLAYGILNTI…
Pum0332s0031.1.p	Porphyra umbilicalis	Algae	NIP4;1	ATGGACCACACGGATGCGGGCAAGCGGCTGACGCCCATGGCGGTCGTGCAGGCGGCGCTCGGTGAGTTCTTTGGCGTCCTCGTCTTTGTGTTTTTCACAACCGCGGCGGGGGCGGCCAAGGCGACGGGCAGCCCGTCCGCGTCGCTCGTCGACGTGACGCTCATTTCGGGGCTCGGGTTGACCATGGCCATCCTCATTGCGGGGCCCCGCTCGGGGGGGCACCTCAACCCGGCGCTCTCCTTTGCCGTCGCCCTCTTTCGGCGGGGGAGCTTGCCGCTGTGGGAGCTCCCCATTTTCGTCGCCGCGCAGGTGGCGGGCGCGCTCGCGGGCGCCGCCCTCACCTACGCCCTCTACCACGCGCCGCTGGCGGCGTTTGAGGCGGCGGCGGGGTTGGAGCGG…	MDHTDAGKRLTPMAVVQAALGEFFGVLVFVFFTTAAGAAKATGSPSASLVDVTLISGLGLTMAILIAGPRSGGHLNPALSFAVALFRRGSLPLWELPIFVAAQVAGALAGAALTYALYHAPLAAFEAAAGLERDLGDAVATASVFFCTFPSAGADLSGSLSASAGGASSSIWSPALVGSGTAFLSEALGAAVLAAVVSAVLDKRAVSHLGQETAVRAVAIGLVVFLLEFVLGPISSGCFNPARDLGPRIVAAAAGYGVAFPGDRGHVWVYLVAPLLGASVGVLVYDWVLSAGLNEDDDKDK
PNH00360.1	Tetrabaena socialis	Algae	TIP2;3	ATGTGGTCCCGCATCAGATCGTGGTTCGTCCCTCCCGACGCGCATCGTTCCCGCCTGACCAAGCTCATCAGTCGTGCTTCGGTCGAGTTCACCGCGTGCATGATGTTCCACTTCATCGGCTCGATCTCCCCAACCCCTTGGGCCAACGGGATCGCGCTGACGGTCCTGGTCTATTACACCGCGAAGATATCGGGGGCGCACCTCAACCCAGCCGTCACGTTGACGTTCTGTCTCCTGGGCCACACGCATCCGATCGACGCCCTCATGTACTGGGTGGCCCAAGTCACCGGGTGCGCGGCGGGGGCCCTATGGATCGCGGGTCTGGTCCCGGGCCTGAACATGCGAAATGCGCCCAGCGGGGAGTTCCAGGGCCTCTCGGGCTGTTTCACGCCCGCAGCT…	MWSRIRSWFVPPDAHRSRLTKLISRASVEFTACMMFHFIGSISPTPWANGIALTVLVYYTAKISGAHLNPAVTLTFCLLGHTHPIDALMYWVAQVTGCAAGALWIAGLVPGLNMRNAPSGEFQGLSGCFTPAAALTPFQVFAWETVSTTCFIVPIFSVVWYTQHKNGYGNSGPLIVGLSLAANALACGRFTGASLNPARSLASPIVFQCPYPVYSYVLGELLGGILATLAVVPWYGISRSAWYRVPSFFFGWTMKNQRSIKLQTISEVDSVVQTRVQLPSTISASDICDEASAPSSPGLASIQEV
PNH07848.1	Tetrabaena socialis	Algae	SIP1;2	ATGGCCCCCAAAAGGGCGCCACCGCCTCAAGAGGCAAGCCTATCAACCCTTGTAATCGGGGACTTCGTGGTGACGCTACTGTGGCTCGTGGCCTCGAGCTGCTTCGCCGAGGCGTCAGAGCACCTTGCGAAGCTCACAGGCCTTGAAGAACTGCTGCTCGCTTGGCACATCTTTATTTTAATCACCGCGCTGACGCTGTTTGGGCCGGTCTGCAATGCGTTCGGCGGAGCGCTGTTCAACCCTCTCAATAACCTCGCGCTTCTGGGCAGCGGCAAAAGTAGCGTCGCTGCCCAAGTTGTCCGCATGTGTGCGCAACTAGCCGGCGCCATGACTGGGAGCATTGCAGCCAAGGTGTACCTGCCCGAATTCCTGCACGGCAAGTTCCACACGCTGTCCGGG…	MAPKRAPPPQEASLSTLVIGDFVVTLLWLVASSCFAEASEHLAKLTGLEELLLAWHIFILITALTLFGPVCNAFGGALFNPLNNLALLGSGKSSVAAQVVRMCAQLAGAMTGSIAAKVYLPEFLHGKFHTLSGGIKDGVAFELGFAAEGIMSLVLNYVFLVSLDAKSRLLTLWTPMLSTVILSWVGFYFTGPSLNPFVSFSWHMHYKSQDDLQHYLVFWSAPILGALFAGWIHYLRHMQPVVRKGRRPSRAAIQARGQWTQQQHSKEL
Vocar.0005s0441.1.p	Volvox carteri	Algae	TIP1;3	ATGCGGCTTCCTAGCCTTCCTCACCCCCACCTGTCGCACGCTCTGCGCGACTCTCGCCTCATAACGGCGCTCGTGGCCGAGTTTTTGGGTACTTTGCTGTTTCAGCTCTACTCCGGAGCCGTTGCGCGTGGACCAATCGAAACGGCCGCTTCGTTCGCTGCGATTATGTACTTGACGTACAACCTGAGTGGCGGTCATTTGAACCCCGCGGTCAGCCTTGCTGGCGCGGGTACCGGCCACGTGGATCTCGTACGGGGATTGCTGTACGCCATCGTACAGATTCTGGGCGCCATCGCCGGTGCGCTCATCCAAGTGGGCCTTGTGTACGACAACGACATCGGCCATCCCAGCGAGAGTTGCTTCTCCCCGCCTCGCCATGTGACTGGCCCTGAGCTGTGG…	MRLPSLPHPHLSHALRDSRLITALVAEFLGTLLFQLYSGAVARGPIETAASFAAIMYLTYNLSGGHLNPAVSLAGAGTGHVDLVRGLLYAIVQILGAIAGALIQVGLVYDNDIGHPSESCFSPPRHVTGPELWGWEFISTFFFLAVMYTAVFVAPGQGTAAPLAAGLALLAALSTGGFYTGGSPLNPARVIANMIVYRCNISWGWSYLLAQLAAIGAAVAWVWPVHGLGMYMGGPRPDAFTGAGTQLGTPGLTDPLLGGGRGGAASGDPAGSSAYA
AANG000358	Anthoceros angustus	Bryophyta	SIP1;1	ATGACGCTGGCGGTGCTGGCCGCTGTCCTCAAGGGCCCCAAGAGTGACCACGGCAAGACCGCCCTCATTGTCGTCGCCACCATCGTGCTCGTGGGATTAGGGCAGGCCTACACCGGCCCTGCTATGAACCCTGCCAACGCCTTCGCCTGGGCCTTCTTGAGGAGCGGCCATTTGGACTGGGAGCACTACTACGTGTACTGGCTCACGCCACTGCTCGCAACGTGGCTCGCCTCCTCCTTCTTCGCCTTGCTGAACAAGCCTGCCGCCGGGCTCAAAGAGAAGGCTGCTTGA	MTLAVLAAVLKGPKSDHGKTALIVVATIVLVGLGQAYTGPAMNPANAFAWAFLRSGHLDWEHYYVYWLTPLLATWLASSFFALLNKPAAGLKEKAA
AANG001828	Anthoceros angustus	Bryophyta	TIP2;3	ATGGTGTCCATGCTCAACTTCATGAAGGTGGAGTTAGGGGAGACGCAGGACCTCAAGAACAAGGAGCAGATGAGGGCAGCAGGCGCCGAGTGCCTGGGGACCTTGCTGTTCGTCTACCTCGGCTGCGGCTCGGTTGTCGCCTCAGGCAGCATTGTGGATGCGTTTGTCTGCGCAGGGATGCTGGCGGCGGGGATGACCCCGGCCAGGCTGCTGGTGATTGCGCTTGCGCACGGCTTGGCCATCGCGTTTCTGGCGGGGGCGACGGGGGCCATCTCCGGGGGCCATCTCAACCCGGCCGTGACTGTAGCATTTGTGGTGGCCGGGAAGGAAACCCTGGTGAGGGCCGGGATGTACATAGGAGCGCAGCTGTTCGGAGCGATTTTAGGCGCGTTCCTGCTC…	MVSMLNFMKVELGETQDLKNKEQMRAAGAECLGTLLFVYLGCGSVVASGSIVDAFVCAGMLAAGMTPARLLVIALAHGLAIAFLAGATGAISGGHLNPAVTVAFVVAGKETLVRAGMYIGAQLFGAILGAFLLKCSTPDYWEGSLGSHDLANGIYGSQGFLMEVLLTFVLVFVIFGVAVDRRGPGVIAPIPIGFAVVVDHLVGVPYTGASMNPARSFGPAFVSGQYGTAHWIYWFGPCLGAAFASATYRYAFLEPALAEAEAREAALAASNSSRPSRSSRS
AANG004855	Anthoceros angustus	Bryophyta	PIP2;1	ATGGCCACAAAGGAGAACCTGGAGGAGGGATTCGTGCAGAAGGATTACCAGGACCCGCCCCCGGCCTCGTTCGTGGACGCGGCCGAGCTCTCCTCCTGGTCCTTCTGGCGGGCCGTCATCGCCGAGTTCATCTCCACCTTCCTCTTCCTCTACGTCACAATTGCCACCGTCATCGGCTACCAGACGCAGCAGAAAAACGCCGGCCAGACCTTCGCCGGGGTGGGCGTGGAGGGCATTGCCTGGGCCTTCGGGGGCATGATCTTCGTGCTCGTCTACAACACCGCCGGAATCTCAGGAGGACACATCAACCCGGCTGTCACATTCGGCCTCTTCCTCGCCCGCAAGGTTTCTCTGCCTCGCGCCCTCCTCTACATCATCGCCCAGAGCCTGGGCGCCATA…	MATKENLEEGFVQKDYQDPPPASFVDAAELSSWSFWRAVIAEFISTFLFLYVTIATVIGYQTQQKNAGQTFAGVGVEGIAWAFGGMIFVLVYNTAGISGGHINPAVTFGLFLARKVSLPRALLYIIAQSLGAIAGAGLVKAWQTERFNEFGGGANRVAHGYTIGTGLGAEIVGTFVLVYTVFSATDPKRNARDSHVPVLAPLPIGFAVFIVHLATIPITGTGINPARSLGSAVIINRDEIWDDHWIFWVGPFIGAALAAGYHLGVLRGQTLKALGSFRSNVV
AANG006292	Anthoceros angustus	Bryophyta	XIP	ATGGGCGCGTCCTCCAGATCATCCCGCTCGTCCCCCAACTTCCTCGCCGGCTTCTTTGTTGCTGCGGTATGGCGGGCAGCCTTTGCAGAGTTCGCAGCAACGTTAGCAGTGGACTTCTTGAGCTACACGGCGGTAACGGCCATCCTGAATTCCCACTTCTCGCATCCCACAATCCTGTGCAGCCTGGTGCACATCCCCATCCACTCCTTCGGGCTAATGGCCGCCATGCCAGCCTCCGGCGCACATCTCAACCCGTGCATCAGCCTGACGGCTCTCCTCACAGGCCAAGCCTCCTTCGCCCGCACGGTGCTCTACGTCTCTGCGCAGTCGTGCGCCGCCGTGGTGGCGGCCATCAGCGCCCAGATGGTGGTGTCCCCGGAGGTGGCGGCCAAATTCTAT…	MGASSRSSRSSPNFLAGFFVAAVWRAAFAEFAATLAVDFLSYTAVTAILNSHFSHPTILCSLVHIPIHSFGLMAAMPASGAHLNPCISLTALLTGQASFARTVLYVSAQSCAAVVAAISAQMVVSPEVAAKFYLGGCMFEMPGPPGPDGHSTTSGLSPDAGFLSEFMYSLIFVYLSYFIAVDPKQLGVAGPVGGPFLLGGILALLIFISGSMMEAYSGAGLNPARCLGPAVVLGTKEPLMWDNHWTVWWLAPALASVVVAAIYNSVPPHHLDTYANRQALVHRLSDRLRPPGPAGGHDDQDDAKQHQHQHGSGKGGSDATAFSATARVLPLPPNCHVFTNSSAILSSIV
AANG008837	Anthoceros angustus	Bryophyta	SIP1;1	ATGGGGCTCGTAAAGCTGGCGCTGGCAGATGCCGGTCTGACGTTTCTGTGGGTGCTCTTGACGGGGCCGCTGGGCGCCGTGGTGGACTGGCTGGCCAGGCCTCTGGGCTTGTCTGCCAATTCCTCCGTCTTTCTCGTCGCCTTTATCATATTTTTGCTCATCACCATCTTCTCGGCCGTGGGGCAGCAATTGGGAGGGGCCAGCTGGAATCCGACGTCCCTGCTGGCCTTCTGGGCGGTGGGACTGAGCAACCTCACCTTGCTGGATTTCGCAGTCCGGTTCCCGGCTCAGGCTGTGGGAGCAGCAGGCGGAGCCTTGGCAGCAAGGGAATTCACGCCGCACTACTACCAGCACTACCTGGGGGGGCCCGAGCTGAAAGTGGACTTGCACACGGGGGCC…	MGLVKLALADAGLTFLWVLLTGPLGAVVDWLARPLGLSANSSVFLVAFIIFLLITIFSAVGQQLGGASWNPTSLLAFWAVGLSNLTLLDFAVRFPAQAVGAAGGALAAREFTPHYYQHYLGGPELKVDLHTGAAIEAGLTFLMTLAVLGAVLKGPKSDHGKTALIVVATIVLVGLGQAYTGPAMNPANAFAWAFLRSGHLDWEHYYVYWLTPLLATWLASSIFALLYKPAAGRKEKAA
AANG009814	Anthoceros angustus	Bryophyta	TIP2;1	ATGGGTGTCCCGGAAGTGGGCGATGTGAGCGAGGTGACGGGCGCCAGCGCGCTCAAGGCGGCCTTGGCCGAGTTCCTGGCCGTGTTCCTCTTCGTGTTCCTGGGAGTCGGCAGCGTGGTGGCCTACAGCGGGATCCACACGGGGGACCTGGACGCGGCCGGGCTGACGGTGATCGCGCTGGCGCACGGGATCGGGATCTTCGTGACGGTGGCGGCCACGGCCGGGATCAGCGGTGGGCATGTCAATCCCGCCGTCACCTTCGCGTTCGCGGTGGTGGGGAAGATCACCATCCTGCGCGGGCTGCTGTACTGGGTCGGGCAGCTGGCCGGGGCCGCCGCCGCGGCTGCGCTTCTCAAGCTCGCGGCTCCCAGCTCCGACCCGCTCCCGGTGCACCACCCC…	MGVPEVGDVSEVTGASALKAALAEFLAVFLFVFLGVGSVVAYSGIHTGDLDAAGLTVIALAHGIGIFVTVAATAGISGGHVNPAVTFAFAVVGKITILRGLLYWVGQLAGAAAAAALLKLAAPSSDPLPVHHPGLGETTSSAIVLEIVLTFALVFVIFATAVDAKSVIAPLSIGFTVLAAHFVGVPFTGASLNPARSFGPALLEGDFADHWIYWVGPLVGATVAGVLYEGLFLSPPPPAGYE
AANG011004	Anthoceros angustus	Bryophyta	PIP1;2	ATGGCGGACGCCGCCGCGGCCGAAGATGTGCAGGTGGGAGCCGCAAGATTTAGAGAGCGAGTTCCCCTGGGAACGGGCCCGCAGCTCCCACCCCTCAGGGACTACACGGAGGCGCCGCGTGTGGCCCTAATCGATCCCGCCGAGCTCGCGTCTTGGGGCCTCTGGCGGGCCGCCATCACCGAGTTCGTGGCCACCCTCGTCTTCCTCTACCTCGCCGTGAACACCATCATCGGCCACCTCGCGGCAGGAGGCGGGCCGGGCGGGGCGGGATCCGCGCCATCGCACAGGCGTGGGCACCTCAATCCGGCAGTGACGTTCGCCTTCCTGCTGGCCAGGAAGGTGTCGCTCCCCAGATTCCTCATCTACGCAGTGGCGCAGTGTTCGGGAGCCGTGGCGGGG…	MADAAAAEDVQVGAARFRERVPLGTGPQLPPLRDYTEAPRVALIDPAELASWGLWRAAITEFVATLVFLYLAVNTIIGHLAAGGGPGGAGSAPSHRRGHLNPAVTFAFLLARKVSLPRFLIYAVAQCSGAVAGVGLVKGWQSAFFDRYGAGAANMVMHGYTKATGLGAEIVGTFVLVHTVLSATDAKRNARDSHVPILAPLPIGFAVFLVILATLPITGTGINPARSFGVAAVVDHAQVWRDHVSEPFR
AANG011304	Anthoceros angustus	Bryophyta	PIP1;2	ATGGCTGACAAGGAGGAGGATGTGCAGCTGGGAGCCACCAAGTTCAGCGAGCGGGTGCCGCTGGGAACCGGGTCTGCCCTCACCGAGAAGGATTACAAGGAGCCTCCCCCTGCTCCGCTCTTCGACGGGGGAGAGCTGGTGTCCTGGGGGCTGTGGAGGGCTGCCATTGCCGAGTTCGTGGCTTCCCTCATCTTCCTCTACATCACCATCAACACGGTGATCGGGCACAAACACAAGGAGGCTCTCAACGCCGGCTCTGGAGTGGGAATCAAGGGGATTGCCTGGGCCTTCGGTGGAACAATCTTCGCCCTCGTCTACTCCACTGCTGGAATTTCTGGCGGGCACATCAATCCTGCTGTCACTTTCGGCCTGTTCCTGGCCAGGAAGCTGACTGTGCCC…	MADKEEDVQLGATKFSERVPLGTGSALTEKDYKEPPPAPLFDGGELVSWGLWRAAIAEFVASLIFLYITINTVIGHKHKEALNAGSGVGIKGIAWAFGGTIFALVYSTAGISGGHINPAVTFGLFLARKLTVPRAVIYIVAQSLGAIAGTGLVKAWQKSYYNLYGGGANTVAHGYTKGSGLGAEIVGTFVLVYTVFSATDAKRNARDSHVPILAPLPIGFAVFLVHLATIPITGTGINPARSFGAAVIYNQSQAWHDHWVFWVGPLLGATLAAAYHQFIIRAIPFKSTS
AANG011594	Anthoceros angustus	Bryophyta	XIP	ATGACAGCCCCTCCACAGGGCCTGGCTACCACTCTGGAGGAGCCAGAACTTGTTGGCAGCTACTCCCGATTACAATCTGATGGCAGAAGTCTTGGACATTCCGACTCCGCCAGAGAGCACGTGGTGACGGAGGTGTATCACGGCTCCCTTGTGCACTATGGCCCTGAGAAGAGAAAGCTTAACAAATTGGAGAGGCACTGGGTGCTTTCGGGACCGGTTGCCAGGTTTCTGGGCTTGAGGGACATCGTCAATCCAGCTGTGTGGCGAGCAACCATCAACGAACTGGTGGCCACAGCCATGATGGTGTTCGTCAGCATCAGTGCAATTTTCACGTGCCTGGAAGTGGGCTTCTCAATCCCGATTCTGCCCATAGCTCTGGCCCACTTCGTCCTGGTGTCC…	MTAPPQGLATTLEEPELVGSYSRLQSDGRSLGHSDSAREHVVTEVYHGSLVHYGPEKRKLNKLERHWVLSGPVARFLGLRDIVNPAVWRATINELVATAMMVFVSISAIFTCLEVGFSIPILPIALAHFVLVSFMILGSAPASGGHMNPGITLATMWTGFTSPTRALLYVAAQCAGAVAGASLLKIVVPAETIARPARYSLAGCKLRSLMPASATPNLAPASAPTPPYVLTGISARAGLAAEFCFSFVLYYFCYNLGMDPKQFTVTGPLLSPFMLGAIIGSLVLFSGGLAPGYSGAGMNPARCLGPAVVLDQAYLWNDHWVYWLGPLLAGLAHAALYYSIPPHHLEIYSKNQDVFSKGKVALQKVRSARFSRSNSASSSRNGGSGIEFSTAAAAGASGD…
AANG011597	Anthoceros angustus	Bryophyta	XIP	ATGGCGGAGGAAGATATCGTGCTCGAGGTGTACGAGGGATCGCTGGTGCGCTACCCTCCGTCCGAGAGACGAGTGAACCAGCGGGAGAGGAGGCTGTTGGAGGATGGCGGGTTGGCGGAACGTCTGCTGGGCATATCCGACTACTTCAATCCGGAGGTATGGCGAGCATCGTGCGTGGAGCTGGTGGCAACCACAGTGGTGCTGTTCTTGAGCTACACGGCCGTGGTAACCATATCGAACACGGGCGGCGACAACGCCCACCTGTTCATCAGCCTTATCCACTTCCCCATCGTGGCGCTGGTGATCCTGGCAGCCGCGCCGGCATCAGGCGGGCACATCAACCCGTGCATCACGCTGGCAACCATGCTGACGGGCCACTCGTCCCCGGTGCGCTCCCTG…	MAEEDIVLEVYEGSLVRYPPSERRVNQRERRLLEDGGLAERLLGISDYFNPEVWRASCVELVATTVVLFLSYTAVVTISNTGGDNAHLFISLIHFPIVALVILAAAPASGGHINPCITLATMLTGHSSPVRSLLYIFAQTVGAILAALMAYRVLPDQTAKNEFLGGCMLRNSDKEGIDPLSALLSEFAFTFILLLLAYFIALDPRQSQVTGPVLAPFLVGGIVALLIFVSGSLRPGYTGAAMNPARCFGAAVVINKHLLWVGHWVFWVGPLLAGVAMAFVYHGVPPHHVDKYALRKDLFHKLQAILRPSKGDTKRPVPPSERTAHNKVHHRDPESNTHHDHIVRELQLFTRY
AANG012178	Anthoceros angustus	Bryophyta	TIP2;1	ATGGCGATCGGAAACAAGGTAGCCGTGGGAAGGAGCGATGAGGTGACTAGCGTGGACGGCCTCAAGGCGTCGTTCGCCGAGCTGATCGCCACCTTCCTCTTCGTCTTCATCGGCGTGGGAAGTGTCATCTCCTACAACTCCATCCACGAGGGAGAGCTGGATGCCGCCGGTCTCACCGTCATCGCCCTGGCACACGGCATTGCCATCTTCATCACCGTGGCTGCCACGGCCGGCATCTCTGGCGGACATGTGAACCCGGCCGTCACCTTCGGGCTCGCCATCGTCGGCAAGATCACCATCCTCCGCGGCCTTCTGTACTGGATCGGGCAGCTCGTCGGCGCTGCTGCTGCTTCCTACCTGCTCAAATTCGTGCTCCCGCACGCCGTGCTCCCGATCCAC…	MAIGNKVAVGRSDEVTSVDGLKASFAELIATFLFVFIGVGSVISYNSIHEGELDAAGLTVIALAHGIAIFITVAATAGISGGHVNPAVTFGLAIVGKITILRGLLYWIGQLVGAAAASYLLKFVLPHAVLPIHTLSAAEGVWGGLILEAVLTFSLVFVIFATAVDAKSPIAPLAIGFTVLIAHFVGVPYTGASLNPARSFGPAFAAWDFTDHYVYWIGPLVGGGIAAILYDEIFLAPPPHHGHPTPAGEY
AANG013667	Anthoceros angustus	Bryophyta	NIP6;1	ATGTTCATGGCTGTGGGCTCGGCAATAGTGAACCAGAAGACAAAAGGTGATGTGACTTTGCTGGGCTTGGGGGCGGCCCCGGGCCTGACAGCCTTGGCAGTCATTCTTGCCACCGGCCACATTTCCGGAGCTCATCTCAACCCTGCCTTAACCCTGGCCTTTGCAGCTCTGCGCCATTTCCCTTGGTTACAGGTTCCCCTCTACATTGTGGCACAGGTGCTTGGCTCAGTGTGTGCATCCTATGTCCTGAAAGCCGTATTCCACCCCGATCTAGCTGGCGGTGTCACAGTTCCCTCAGGAGCAAACTGGCAGTCATTTGTACTGGAATTTATCATCAGTTTCAACCTCATGTTCGTTGTTACATCTGTGGCCACAGACACCCGTGCTATTGGCGAGCTT…	MFMAVGSAIVNQKTKGDVTLLGLGAAPGLTALAVILATGHISGAHLNPALTLAFAALRHFPWLQVPLYIVAQVLGSVCASYVLKAVFHPDLAGGVTVPSGANWQSFVLEFIISFNLMFVVTSVATDTRAIGELAALAVGATVMVNIVIAGPTSGGAMNPVRALGPAIAANNYTAIWLYLLGPVLGALAGAAVYRLIRLRPLPAARRPFHH
AANG013668	Anthoceros angustus	Bryophyta	NIP4;2	ATGTCTCTCCCAAACGAGAGGGATGTGTCCATCCGGCACCCACTATTGATTATCGAAGACGACAAGTACAACATCTCCGTAGGAGACGCCGATGACACGAGGCCCGACGTTGAAGAAGCAGCACCCCCCGATTACTGGCACCACTTGCTGCAAAAGACGGTAGCAGAGCTGGTCGGGGCATTTCTGCTGCTGGTGTTCTCAGGGGGTTCGGTGTTTGCAAACTATCTGAGTGGAGGAGGAATATCATTCTTGGGCATAGCTCTGGCTTCAGGTGCCACGGTCATGGCTGTGATTCTCTCTATAGGTCACATTTCAGGGGCTCATCTGAACCCTGCTGTGACCATTGCTTTTGCTGCAGCTCGTCAATTCCCATTGCTTGAGGTTCCCTTCTACCTAGCA…	MSLPNERDVSIRHPLLIIEDDKYNISVGDADDTRPDVEEAAPPDYWHHLLQKTVAELVGAFLLLVFSGGSVFANYLSGGGISFLGIALASGATVMAVILSIGHISGAHLNPAVTIAFAAARQFPLLEVPFYLAGQFTGCILAAFVLNIIFGPAAPASLIVTKPYGSNLQSLVAEALATFFMMFVASAVATDARAVGELGAIAVGATVFLNTVFAGAISGASLNPARSLGPAIATGSYGGLWIYFLGPVVGAFLGTLMYNFLRTQGGVFPKVTRMPILVPNGSKAEKALVKRIIYGR
AANG013674	Anthoceros angustus	Bryophyta	NIP1;1	ATGACGTCTGCAATGACTGTGCACGAAGACGCCATGGAGGAGGCCCGTGGCTCCGGCTGCATCCCTAGGTCCAGCAGTCCCCGAATCACGCTGATGCAGAAGCTTGGGGCAGAGGCACTTGGCACCTTCTTTCTTGTCTTCGCTGGATGTGGGGCAGAGGTGGTGAATAAGAAGACTGGAGGACAGGTCACTCATGTTGGCATATCCCTGACCTGGGGATCTGTGGTTGTGGCTCTGGTGTATGCGCTGGGGCACATATCAGGGTGTCATGTCAACCCTGCTGTCTCCATTGCCTTGGCCTCTGTGAGCAAGTTTCAGTGGGCCCTGGTGCCTGGCTACATCCTGGCGCAGTGCTTGGGCTCCATTTGTGCTGCATTTGCACTCCGGCTCTCTGTTGGC…	MTSAMTVHEDAMEEARGSGCIPRSSSPRITLMQKLGAEALGTFFLVFAGCGAEVVNKKTGGQVTHVGISLTWGSVVVALVYALGHISGCHVNPAVSIALASVSKFQWALVPGYILAQCLGSICAAFALRLSVGSYYNLGAAYPIGSDAEALAMEAIITFILMFVIMSVCTDEKAVPQLGGAAIGAIVTANALIATPISGASMNPARSLGPALASSFYKGFWVYIIGPTLGALAGAWAYQLLRIHPDTEASEPKGKF
AANG013684	Anthoceros angustus	Bryophyta	NIP1;2	ATGGTTGACAAAATTTCCGATGGCAAGGTGACTCATGTTGGAATCGCACTCACATGGGGAATTGCAGTCACGGTTCTTATCTATGCAGTTGGACATATATCAGGATGTCATATGAACCCAGCTGTATCTATTGCATTAGCATCTGTTCGGAAATTTAATTGGAACTTGGTTCCCTTTTACATAATTGCACAAGTTAGTGGTGCAATTTCTGGCTCCTCGGTTCTACTTGTAACGTTGGGGAATCATGCCAATATTGGAGCTACACTTCCTTCAGGGAGTGATCTTCAATCTTTCGTTTTTGAAATCAGCCTGACGTTCATTCTTATGTTTGTGGTTATGGGAACAACAACTGACAGGAAATCGATTTCACATCTTGGAGGACTTGCCATTGGTAGTACA…	MVDKISDGKVTHVGIALTWGIAVTVLIYAVGHISGCHMNPAVSIALASVRKFNWNLVPFYIIAQVSGAISGSSVLLVTLGNHANIGATLPSGSDLQSFVFEISLTFILMFVVMGTTTDRKSISHLGGLAIGSTVTLDALFGGPISGASMNPARSLGPFVIMNMYSKMWIYMVGPVIGALAGAWAYELIRFHELEGREDCQEPLQST
AANG014539	Anthoceros angustus	Bryophyta	SIP1;1	ATGGGGCTCGTAAAGCTGGCGCTGGCAGATGCCGCTGAAAGTGGACTTGCACACGGGGCCGCCATCGAAGCCGGGCTCACCTTCCTCATGACGCTGGCGGTGCTGGCCGCTGTCCTCAAGGGCCCCAAGAGTGACCACGGCAAGACCGCCCTCATTGTCGTCGCCACCATCGTGCTCGTGGGATTAGGGCAGGCCTACACCGGCCCTGCTATGAACCCTGCCAACGCCTTCGCCTGGGCCTTCTTGAGGAGCGGCCATTTGGACTGGGAGCACTACTACGTGTACTGGCTCACGCCACTGCTCGCAACGTGGCTCGCCTCCTCCTTCTTCGCCTTGCTGAACAAGCCTGCCGCCGGGCTCAAAGAGAAGGCTGCTTGA	MGLVKLALADAAESGLAHGAAIEAGLTFLMTLAVLAAVLKGPKSDHGKTALIVVATIVLVGLGQAYTGPAMNPANAFAWAFLRSGHLDWEHYYVYWLTPLLATWLASSFFALLNKPAAGLKEKAA
BA02G01260.1	Bryum argenteum	Bryophyta	PIP1;2	ATGCATCAGGAGAGGCAAGACAGTGTGGCGGTAGGCGCAGCGAAGTACGGTGGTGAGCCAGAGGTCGGCACGCACGCGCCGTCCTTCGGGAGCGAGAAGAAGCCATACCATGACGCGCCGCCGGAGCCGTTCGTGGACGAGACGGAGTGGCCGCGCTGGTCGTTCTGGCGTGCCGGCATTGCGGAGTTCATGTCCAGCTTGTTGTTTCTCTACGTTACCATCCAGACCGTGATGGGGCACAAACGTGAGGCGGATCCGTGCTTGGGAGCTGGGATTCAGGGCATCGCGTGGGCCTTCGGCGGCATGATCTTCGTCCTCGTTTACTGCACCGCCGGCATCTCAGGGGGGCACATCAACCCAGCGGTGACATTCGCCTTATTCATGGCGCGCAAGGTATCC…	MHQERQDSVAVGAAKYGGEPEVGTHAPSFGSEKKPYHDAPPEPFVDETEWPRWSFWRAGIAEFMSSLLFLYVTIQTVMGHKREADPCLGAGIQGIAWAFGGMIFVLVYCTAGISGGHINPAVTFALFMARKVSFNRAFYYMVCQCLGAICGAGIVKGFQPEIYQTLGGGANAVAHGYTKGEGLGAEIVGTFVLVYVVFAATDAKRKARDSHVPALVPLPIGFAVYAVHLATIPITGTGINPARSLGAAVIFNTQHNAWADHWIFWVGPFTGAALAAAYHQLVIRALPFRKVQTQQTSSLGLNGSQSL
BA02G07260.1	Bryum argenteum	Bryophyta	NIP4;2	ATGGCTGAGATGGCGATGATCCGAATTCCTTGCACGGTCATCGAAGTGGACTGTCCAACAAGTAACGGAGTGCGGCCAACCGATGCCTCCAACTCGGTCAATCCATACCGGACTTTCTATTCGAAGTTTCGACCAAGCACTGCGACTATGCAGAAGATGCTGGCGGAGGTAATCAGTACCTTCATCTTGGTGTTCACCGGGTGTGGGTCAATTGTAGTGAATGCCATGACCGATGGAGGAGTGACGGCCCTGGGGATAAACCTCATTTTTGGGCTCGTCGTGGCCGCCATGGTCTATGCGGTTGGTCACATTTCCATGTGCCACAAGAATCCGGCCGTCACCATTGCTTTCGCTATCGCCAAAAAATGTTCATGGACAGAGGTACATTATCACGATGCC…	MAEMAMIRIPCTVIEVDCPTSNGVRPTDASNSVNPYRTFYSKFRPSTATMQKMLAEVISTFILVFTGCGSIVVNAMTDGGVTALGINLIFGLVVAAMVYAVGHISMCHKNPAVTIAFAIAKKCSWTEVHYHDALVLHGLEILVEMRLRSFQVPLYIISECVGSTLAMFMVKGILTPTHAELVTAVTQPRESILQSFWLEVVITFVLMFVLAAVATDIRARGELAGIVVGFTVALLALFSGPISGCSMNPARSLGPAIASGHYHVLWIYIIAPVIGAILGLLAYNVIRMEDKPDEALD
BA02G09690.1	Bryum argenteum	Bryophyta	PIP1;2	ATGGCGGACAAGGGGGACGACGTTGCTGTGGGAGCGACGAGATATGGGGAGCGCAACCCGCTGGGCACCACTGCGCAGACGAGAGAGAAGGACTACACGGAGCCGGATAACAGCCCTTTCTTCGATGCCCGAGAACTTGGACGATGGTCGTTCTGGCGTGCCGGGATCGCGGAGTTTATTGCTAGCTTCTTGTTTCTGTATATCACCATTCAGACTGTGATGGGGCATGTGAGGAGCGGTGACTGTCTTGGTGTTGGTATTCAAGGCATTGCTTGGGCTTTCGGTGGCATGATCTTCGCCCTTGTTTACTGCACCGCTGGTATCTCAGGAGGACACATCAACCCGGCGGTGACATTCGGCTTGTTCCTAGCCAGAAAGGTGACATTTCCACGAACAGTG…	MADKGDDVAVGATRYGERNPLGTTAQTREKDYTEPDNSPFFDARELGRWSFWRAGIAEFIASFLFLYITIQTVMGHVRSGDCLGVGIQGIAWAFGGMIFALVYCTAGISGGHINPAVTFGLFLARKVTFPRTVLYIVCQCLGAICGAGVVKGFQPEFYQSVGGGANSVAHGYTKGDGLGAEIVGTFVLVYTVFSATDAKRNARDSHVPLLAPLPIGFAVFLVHLATIPITGTSINPARSLGAAIIYNRDHTWNDHWIFWVGPMIGATLAAMYHVLVIRAIPFTKNRR
BA02G14700.1	Bryum argenteum	Bryophyta	SIP1;1	ATGGGGTTGGCGAAGAAGGCCGTCGCGGATGCGTCCATCACGTTTTTGTGGGTGGCCGCGATGGCGTCGTTAGGCGCCGTGTCCTCGGAGCTGGCGCCCGTGTTGGGGTTGGACGGGCCGGGAAAGGGGAGAATGTACCTCGTCTTCGGGTTGGTGTCAATCCTCATTTTCTTCTTCTCGTTTCTAGGCCAAGCGCTGGGCGGGGCGAGCTGGAACCCCACGGCGTTGGTGGCGTTCGCGTACGCGGGCGCGAGCAAGGATGACCTGTTCACGCTCGCCGTACGCATGCCGGCGCAGATGGTGGGCGCCGTGGGGGGCGCATTGACCATCCTGGAGCTCATGCCGAAGCAGTACAAGCACACATTGGGCGGGCCCAGGCTCAAAGTGCCGCTCCAGACG…	MGLAKKAVADASITFLWVAAMASLGAVSSELAPVLGLDGPGKGRMYLVFGLVSILIFFFSFLGQALGGASWNPTALVAFAYAGASKDDLFTLAVRMPAQMVGAVGGALTILELMPKQYKHTLGGPRLKVPLQTGVIAETLLTFTITLIVMWAILRGPRNRFLKTLVIIGATLTLVVAGGAYTGPAMNPANAFGWAFVSNKHTSWEHFAVYWAGPMMGTIFAVWAFKLIFGGAHAAPAAPKKKKTSNSRYSKSKKPKSKSEVSDKPKSKSEVSDNSKVKAS
BA02G26350.1	Bryum argenteum	Bryophyta	PIP2;1	ATGGCGAAAGATGTGGGCGTAGAGCCGGGGTTCCCTGTGAAGGACTACACGGACCCACCTCCAGCGCCACTAATTGACGCTGCCGAGTTCGGCAGATGGTCATTCTACCGAGCTATCATCGCAGAGTTTGTCGCCACCCTGCTGTTCCTGTACATTACGATCGCCACTGTGATAGGCGCCAGCAGAAACGCTGGGTGTGCCGGCGTGGGTTTGCTCGGCATCGCGTGGGCCTTTGGTGGCATGATCTTCGTGCTTGTGTACTGCACTGCCGGTATCTCAGGTGGGCATATCAACCCGGCGGTGACGTTCGGTTTGCTGCTAGCACGTAAAATCTCGTTGCCACGCGCGCTCGCGTACATGATAGCGCAGTGCTTGGGAGCCATCTGTGGCGCGGGACTT…	MAKDVGVEPGFPVKDYTDPPPAPLIDAAEFGRWSFYRAIIAEFVATLLFLYITIATVIGASRNAGCAGVGLLGIAWAFGGMIFVLVYCTAGISGGHINPAVTFGLLLARKISLPRALAYMIAQCLGAICGAGLVKAFQHSFYMRYGGGANSVAAGYSLGTGLAAEIIGTFVLVYTVFSATDPKRNARDSHVPVLAPLPIGFAVFMVHLATIPITGTGINPARSFGAAVIYNRDKPWDDHWIFWVGPLLGAALAAAYHQYVLRAGPFKALGSFRSAPSHV
BA03G02380.1	Bryum argenteum	Bryophyta	SIP1;1	ATGGGGTTAGCTCGAAAGGCAGTGGCGGATGCGGCCATAACCTTCCTCTTCACGTTAGCGATGGCCTCCCTCGGCACAGTCTCGACAGCAATAGCGCCATCACTCGGACTAGCAGGACCACGACAAGTGTACATCGTCTTCGTTCTCGTTTCCGTGCTTATCTTCTTCTTCTCGTTCTTAGGCCAAGCGCTCGGTGGCGCAAGCTGGAACCCCACAGCGCTCGTAGCCTTCTCCTACGCGGGCGTGAGCGACGATGATCTCGTCTCGCTCGGAGTGCGCATGCCGGCCCAGATGGCAGGCGCCGTGGGTGGCGCACTTGCGGTACTCGAACTAACCCCGAAGCAGTACAAGCACATGCTGGGCGGGCCGAAGCTACGAGTACCGCTCGAGACCGGGGTC…	MGLARKAVADAAITFLFTLAMASLGTVSTAIAPSLGLAGPRQVYIVFVLVSVLIFFFSFLGQALGGASWNPTALVAFSYAGVSDDDLVSLGVRMPAQMAGAVGGALAVLELTPKQYKHMLGGPKLRVPLETGVAAEAILTFAITLIVMWTLLRGPKNPIIKTFIIIIATIALVGAGGAYTGPAMNPANAFGWAYVSNQHTSWEHFAVYWAGPMIGTIVAVWAFNLLFGSHQAYKAAAAKKARAANSKPAKKPESSEEKVKAS
BA03G07370.1	Bryum argenteum	Bryophyta	PIP2;1	ATGCAACGCTCATCAAAGTTGCAAGAGGAACCAAACCACTTGTTCCCAACTTGGAATGAAATTTCCGCGGTATCGCCGACAAAGAATGCAACAAATGTAGCAAAAACAATGACTCCCCGTTCTAAAACGGGTTCCGAGCCTCGCATTTCGTTCACTTGGACGGATCCCGAGGCGAAATTGCCGTTTTGGGCAGCGCAACCCAAAAAAGATTATGTCGATGCCGGCCCCGTGGTCCCGATCGACACCAACGAAATGCGACGGTGGTCATTTTACAGGGCAGCCATTGCGGAATTTATCGCGACCATGATGTTTCTCTACTTCGGACTTTCGACCATTATCGGTGCGGGTCGCGAAGCTGCTTTGACCGGAGGAATCGGCATGGTTGGTGGACACCTTAAT…	MQRSSKLQEEPNHLFPTWNEISAVSPTKNATNVAKTMTPRSKTGSEPRISFTWTDPEAKLPFWAAQPKKDYVDAGPVVPIDTNEMRRWSFYRAAIAEFIATMMFLYFGLSTIIGAGREAALTGGIGMVGGHLNPAVTFGLMVARKVTINRAILYILSQMCGAVTGAAIVKTSNIYWDEFNGGCNAVHEGYSISAGFIAELMGSFLLMYVVLSATDPKRTARDSHVPVLAPLPIGFAVFMVHLATISITGTGINPARSFGSAVAQQYWEDHWIFWVGPFLGAALASFYYKYILRAALYKEITEFMQYLGAQ
BA03G19220.1	Bryum argenteum	Bryophyta	XIP	ATGGACGTCATGGACAGCAGCTCGTCACCAAAAAAAGCGAACATTATTGCATACAATAGGAGCTACAAGCACCTGCATATGCAATATGAAATGCCATCAAATAGTTATGTCCCCACTTTGAAATTACAGTGTCACTGTTGCAGCAAACAACCTTGTCGTGGTTGGATCGAAATGACGGTGGAGCATGCGCACACGGTTGACAATGGCATACCCGCAAGTGATGATGCTGCGATTGTGGAGTATCTGGATGAAGAACATGGAGGCTACAAGAGTACCCCGGTCGACAACGTTGCAGCACCGGCCTCCACTTTCGTCGAGAAGCTCAGCCGCTTGCTCGTGCTCCATGACTTCCTAGATGCCGAGGTGTGGAGGGCGGCAGTGTTTGAGGGAGTAGCAAGC…	MDVMDSSSSPKKANIIAYNRSYKHLHMQYEMPSNSYVPTLKLQCHCCSKQPCRGWIEMTVEHAHTVDNGIPASDDAAIVEYLDEEHGGYKSTPVDNVAAPASTFVEKLSRLLVLHDFLDAEVWRAAVFEGVASLAATFVGILATISTLQSSFSHPVVAIAIFQGLILSLCILASAPASGGHVNPCITWTETLTGHITPVRGALYIMSQILGSIVASILAKTAIGETLASQYSLGGCYLRTGNVGIEPGRAFVLEMVLGFFVLFIAYSVALDPPRLPKTGYVLAPFIVGGIVGLCIFAGGNLVAGYGGAGINPGRCIGPAVVMGGSMWNGHWIFWAGPAVAGLVMATLYRTIPPSHVQVYKLREAKAAAHKFTD
BA03G23420.1	Bryum argenteum	Bryophyta	PIP2;5	ATGGCGGTTTGCAGTTTGGTTGGGTTTCAAGAAGTAGTTCAGGTTGCTTACACATGGATCTTGCAAGCAGAATCAGTTCGAAGCAAGCTGAGTAAAGTTTTAATTGAGAGGATGGAGAACGAAGAGAGTGGTGTTGCAAATAGTGCTCCGCCCCTGGTGGACTTCAAGGAACCGTTTGAGTGGTCATTCTACCGAGCGATCATCGCCGAGTTCGTGGCCACGTTGCTGTTTCTGTACATCAGTATCACCACTTCCGTCGGCACGGCTCGCACGGCCGCTGGCAGTATCGGCGTCATCGAAACCGCTTGGGCCTTCGGCGGCATGATATTCATCCTCGTCTACTGCATTGCCGGCATCTCAGGAGGGCACATCAATCCGGCGGTGACGTTTGGACTGTTG…	MAVCSLVGFQEVVQVAYTWILQAESVRSKLSKVLIERMENEESGVANSAPPLVDFKEPFEWSFYRAIIAEFVATLLFLYISITTSVGTARTAAGSIGVIETAWAFGGMIFILVYCIAGISGGHINPAVTFGLLVANKVTLTRAVAYMVAQCLGAVCGAAIARGVQGKEEFQAFGQVAVNGVYSGHTIPQALAAEIVGTFILLYTVLSATDPTRMARDSHVPVLAPLPIGFAVFVIHLATIPITGTGINPARSLGAAVANPENGRWGQHWIFWVGPLVGATGAAVYYNYILKVGAFKIRNLYE
BA04G12070.1	Bryum argenteum	Bryophyta	NIP6;1	ATGAGTTCAAAATTATGGGGGAACAGTGCCGAACTAGCGAACGATTTGTTGCAAGTGCCGCTGATCATGCAAGACCATCAGAAGCTGGTTGTCGAAATGGAGGAACGGCGGCCATCGTGTGCCAAAGTGATCAAAATGGCGGCAGCGGAGATGGTGGCGATGTTCCTCGTCATGTTCAGCGCATGCGGAACGGCGATCGCTGACAAGAAGAGCAACGGCGACCTGACGTTGCTGGGATTCGCCATCGCTGGTGGCTTGTCTGTGATGATGATGGTGTTCGCAGTCGGGCACATTTCAGGCGCCCACTTGAACCCCGCCATCACTCTTGCATTCGCATCCAAGAAATTGTTCCCATTACACCTCGTTCCAGTTTATCTTGTCGCGCAATTTCTGGGAGCC…	MSSKLWGNSAELANDLLQVPLIMQDHQKLVVEMEERRPSCAKVIKMAAAEMVAMFLVMFSACGTAIADKKSNGDLTLLGFAIAGGLSVMMMVFAVGHISGAHLNPAITLAFASKKLFPLHLVPVYLVAQFLGALVAAGVLQALTDDAEASLTLPYAGNAEAFVVELVLGFNLMFVATAVSTGSSNSGELAGIAVGATVILNVLLAGTISGASMNPMRSLGPAIVANKYDGIWIYLIAPPLGALAGTWTHTLLQITS
BA04G23330.1	Bryum argenteum	Bryophyta	NIP1;2	ATGGTCGGAGGTTCTGAGAGTTGTGCTTGGCAGGCTGATCCAGGTTACAAGGTGGGCCTCATGGCGGACTATTCAATCCAAATGAACCAAAGTGAACATGTTGCGAGCACTGATCAGGTTGTTGGTGGGCCAAACTCCAACCCAAGCAAATTCATGATGAAGCTCCGACGAGAGAAGCCACTTGCTCAAAAGATGCTCGCGGAGGTGATCAGTACCTTCATCTTAATATTTGCCGGGTGTGGCTCAATTGTGGTGAACCAAATGACCGATGGAAAAGTGACTGATAGTGGGGTGAACCTCATTTTTGGCCTTGTCGTGGCTGCCATGGTCTATTCTGTTGGCCACATTTCAGATTGCCACATGAATCCGGCCATCACTATTGGTTTTGCTTTTCTCAAA…	MVGGSESCAWQADPGYKVGLMADYSIQMNQSEHVASTDQVVGGPNSNPSKFMMKLRREKPLAQKMLAEVISTFILIFAGCGSIVVNQMTDGKVTDSGVNLIFGLVVAAMVYSVGHISDCHMNPAITIGFAFLKKCTLLEVPLFIISECIGATLAMFMLKGILQPTNVQLVKACTQPFDSVLQSFLLEVVITFILMFVVSAIATDTRAHGHLAGIVVGAVVCLLSNFAGPISGCSMNPARSLGPAIASGNYNALWVYILAPPIGAIIGLFAYNCLRSSEIEEKKDVDE
BA05G02650.1	Bryum argenteum	Bryophyta	PIP2;8	ATGTCGAAAATGCAAGCGGGCTTCATGGATGATGGAGTGAAGCCGAAGTTGAAGGACTACATAATTCCGCCGCCGGCACCGCTGATAGACGCTGCTGAGTTCGGGAAATGGTCGTTCTACCGCGCCATCATCGCGGAGTTCGTGGCTACATTGTTGTTCCTCTACATCACCATCGCCACTGTGATAGGTGCAAGCAGAAACTCGGGATGCGCTGGAGTGGGCATTCTGGGCATTGCGTGGTCTTTCGGCGGCATGATCTTCGTTCTTGTCTACTGCATTGCGGGTATCTCAGGTGGGCACATTAATCCGGCGGTGACGTTCGGGTTGCTGTGCGCGCGCAAGATAACGCTGCCGCGAGCGCTTTCGTACATGACAGCGCAGTGCTTGGGGGCCATCTGC…	MSKMQAGFMDDGVKPKLKDYIIPPPAPLIDAAEFGKWSFYRAIIAEFVATLLFLYITIATVIGASRNSGCAGVGILGIAWSFGGMIFVLVYCIAGISGGHINPAVTFGLLCARKITLPRALSYMTAQCLGAICGAGLVKAFQSSFYVRYGGGANSVADGYSTGTGLAAEIIGTFVLVFTVFSATDPKRNARDSHVPVLAPLPIGFAVFMVHLATIPITGTGINPARSFGAAVIYNQAKPWDDHYIFWVGPFIGAALAAAFHQYILRSKPIKAVSSNRNGPTHI
BA05G02660.1	Bryum argenteum	Bryophyta	PIP2;1	ATGTCGACGAATGGGGATGTTGGCTTGAAGCCGAAGTTGAAGGATTACGTCATTCCGCCGAAGGCGCCGCTGATCGACGTTGCGGAGTTCGGAAAATGGGCGTTTTACCGCGCCATCATCGCGGAGTTCGTGGCCACATTGTTATTCCTCTACATCACCATCGCCACAGTCATCGGTGCAAGCAGAAACGCAGGTTGCGCTGGAGTGGGCATTCTGGGCATCGCGTGGTCTTTCGGCGGCATGATCTTCGTTCTCGTTTACTGCATCGCGGGAATCTCAGGTGGGCACATTAACCCGGCGGTGACATTCGGGTTGCTGTGCGCCCGCAAGATAACACTGCCGCGAGCGCTGGCGTACATGATCGCGCAGTGCTTGGGGGCCATCTGCGGCGTCGGCCTA…	MSTNGDVGLKPKLKDYVIPPKAPLIDVAEFGKWAFYRAIIAEFVATLLFLYITIATVIGASRNAGCAGVGILGIAWSFGGMIFVLVYCIAGISGGHINPAVTFGLLCARKITLPRALAYMIAQCLGAICGVGLVKAFQSSFYVRYGGGANSVASGYSEGTAMAAEIIGTFVLVYTVFSATDPKRNARDSHVPVLAPLPIGFAVFMVHLATIPITGTGINPARSFGAAVIYNHEKAWNDHHIFWVGPFCGAALAAGFHQYVLKAKPFKHVGSGRSASNHV
BA05G04320.1	Bryum argenteum	Bryophyta	NIP4;2	ATGGCGGAGATTAAGATCCGCATGCCGCCGGGTGCAACAGCAGCAGCAGTGGAGGTCGACGAGTTTCCCGGAAGAGCCGCCACCAACAAAGTCTCGCAGGACCCAAGCCCAGTTCATCTTGGCGGACAGACGCCGCTTGTCAACGACGCCGTTTTCAAGAACGCGAAAACGAAAGCGTGGATCTCGTCGCTCCGGAAACAAACCCCGCTTGCCCAAAAGTTGGTGGCGGAGGTGATCAGCACGTTCATACTGGTGTTCGCGGGATGCGGGTCGGCGATGGTGAACGAGATCAGTAACGGCCAAGTGACGCACGTGGGCGTGTCGCTGGCATTCGGCCTGGTGATCACCATCATGATTTACGCTGTGGGTCACATCTCTGGCGCCCACATGAACCCCGCC…	MAEIKIRMPPGATAAAVEVDEFPGRAATNKVSQDPSPVHLGGQTPLVNDAVFKNAKTKAWISSLRKQTPLAQKLVAEVISTFILVFAGCGSAMVNEISNGQVTHVGVSLAFGLVITIMIYAVGHISGAHMNPAVTLAFAIARHFPWTQVPVYIMAQCGGSIMASFCLRWILHPAASEGATLPAGSDVQSLLLEIVITFILMFVVAAVATDTRACGELAGIAVGSAVALNALMAGPISGASMNPARSLGPAVASGNYRAQWVYWAGPIIGAVTGMLAYNFIRLPMKEGDCCNNDDNNKKPVKSFRR
BA05G17130.1	Bryum argenteum	Bryophyta	PIP1;2	ATGCAGCAAGACAAGGAAGACGATGTGGCACTCGGGGCGAACAAGTACGGCGAGCGCTCAGCGTTGGGCACGCACGCGCCAGTGCCGAGCGAGAGGGACTACATGGAGCCGAGCGTGACGCCGTTCTTCGATGGGTCGGAGTTTCGGCGCTGGTCGTTCTGGCGCGCGGGCATCGCGGAGTTCATGGCTAGTCTGCTGTTCCTGTACATCACCATCCAGACGGTCATGGGCCACAACCGCGCCGCTGACCCGTGCCTGGGAGTCGGCATTCAGGGCATCGCCTGGGCCTTCGGTGGCATGATCTTCGCCCTTGTATACTGTACCGCAGGAATTTCAGGAGGGCACATCAATCCGGCTGTGACGTTCGGCTTGTTCCTGGCGAGGAAGGTATCGCTGAAT…	MQQDKEDDVALGANKYGERSALGTHAPVPSERDYMEPSVTPFFDGSEFRRWSFWRAGIAEFMASLLFLYITIQTVMGHNRAADPCLGVGIQGIAWAFGGMIFALVYCTAGISGGHINPAVTFGLFLARKVSLNRALLYMIMQCLGAICGAGIVKGFQPTFYQDHGGGANSVAHGYTKGDGLGAEIVGTFVLVYTVFSATDAKRSARDSHVPVLAPLPIGFAVYLVHLATIPITGTSINPARSLGAAVIYNTHRNAWADHWIFWIGPMIGAALAAAYHTLVIRALPFRKRV
BA08G05910.1	Bryum argenteum	Bryophyta	TIP2;1	ATGCGGAGGAGTGACAATAAAGAGAGCGCTCAACAGGACCCTGCCGAAAGTGCAGCCAGCTGCTGCAGTAATCTATCTACTCCAGTACTTACAACAGGAACATGGACCCATATCGACAAATATACTGGATATAAATCTCATAAGCATTCAATCCCATATCCAACTTTGCAACAGATCTCTCATTTCTCACATTCTTTGCAGAAGAGCGGATTTTTTCATTCGATCGTTGCAGCGATGGCGAAGTTGGCGATCGGGGACTCGGGGGAAGCAGCCAGCCCGGACGCGCTGAAAGGCGCACTGGCAGAGTTCATCTCCCTGTTCCTGTTCGTGTTCATCGGAGTCGGATCCGTGATGTCGTATCAGAAGATTCACCCCACTGGCGATCTCGAAGCGAGTGGC…	MRRSDNKESAQQDPAESAASCCSNLSTPVLTTGTWTHIDKYTGYKSHKHSIPYPTLQQISHFSHSLQKSGFFHSIVAAMAKLAIGDSGEAASPDALKGALAEFISLFLFVFIGVGSVMSYQKIHPTGDLEASGLIVIAAAHGFALAILVAMTANISGGHVNPAVSLGLAIAGKITVVRLVLYWIAQLAGATAGAWALKSVTTGEDVARHAIGVGMTPLAAVVMETILTFTLMFVVFATAVDPKKGTMGVIAPLAIGFTVFAQIFVGAPFSGASMNPGRSFGPAAATGDFTNHWVYWVGPFLGATLAALIYDGLFMSPAPPAGHEAIPTDF
BA09G04470.1	Bryum argenteum	Bryophyta	NIP5;1	ATGGCAGAGTCGACGACTCCTACTCCACCAGCAGCAGCGACGATCTTTGCACTCCCGCCAGAGCGGCAACTGTCGGTGGGGGTAGTGGAGAGGCAGTTGTCGACGCACAGCGGCACTGCTCAGACGGCCGCCAAGTGCTTCCCTGTGGAGTTTATGATGGAGAGCGGCTACTTCACCATGCCTGTTGCACAACCGCCCATCGTCTCGCTCCGCCGCAAGATTGCGACGGAGCTTGTAGGCACGTTTGTGCTCATCTTCGCTGCAACGGCCACTCCGATTGTGAATGAAAAGACGGGAGGGTCTGTCACTTTGCTTGGGAACGCGGCAACTGCAGGACTGGCTATCATGATTGTCATCTTTGCGACGGGGCATATCTCTGGTGCCCATGTCAATCCCGCC…	MAESTTPTPPAAATIFALPPERQLSVGVVERQLSTHSGTAQTAAKCFPVEFMMESGYFTMPVAQPPIVSLRRKIATELVGTFVLIFAATATPIVNEKTGGSVTLLGNAATAGLAIMIVIFATGHISGAHVNPAITIAFAALRHFPWIQVPFYIAAQVLGSIAASFALKGIFHPYMHGGVTLPQGDEWPSFVLEFIISFNLMFVITAVATDTRAVGELAGIAVGACVTMNIMIAGSTSGASMNPVRSLGPAIAAHNFKSLWLYMVAPVMGMVAGATAYTIVRLNAEPAPPGGLPVRSFRR
BA10G00690.1	Bryum argenteum	Bryophyta	XIP	ATGGCGGAGAGCTCCGCTTCTGCTGCTGCTGCTGCTGATGTCCAAGTCTCCTACCACCGCGCAGGCTCCAGCACTCGGAGTATTACTGTAAATCCTGGACTGGAGCATCTGCACACAATACAAAGCGGAATTCCAAGTGGACCGGAGTATTGGGACAACGTTTCCCAATTCCGACCGCAGTTCCGAAACGATTCTATCAAAGGGCAGTTCGCTGGGAGCGCTCTGAATGAGAAAGAGGGCCTCCCGCTGAAGACGACGTTGAAACGTGGCGTCGGAGTGCACGACTCCCGAAAACTCGATGTGTGGAGGGCAGCAGCGGTGGAGCTGGTGGCCACAGCGGGTTTTACGTTTCTAAGCATAACAGCGTACGAGCACGGAACTTCAACAGCATCCGCAGCT…	MAESSASAAAAADVQVSYHRAGSSTRSITVNPGLEHLHTIQSGIPSGPEYWDNVSQFRPQFRNDSIKGQFAGSALNEKEGLPLKTTLKRGVGVHDSRKLDVWRAAAVELVATAGFTFLSITAYEHGTSTASAACLQALIYSLAIFAASPISGGHLNPAITLTTFLTGQATLVRTILYIVAQCGGAIGGAAAANYLSHHTTGDCQFEKLSSKEGMVAEIIFTIILLFVAYGIGFDTRSVVTTFPIIAPAIIGGVFGLNIFLSQSFGYTAAMNPARCLGPALMDQHWKALCGFVFGPVIAALVVGAFQQLVGRNGDFEPVLPMTFFQVVVPDHQRPGFGPRSPGLFYSPTEDPMIPPSQSEIGLGEGLDSKYNLTLQIKAFMKPKASTESRLFDQNVMLRQ…
BA10G04810.1	Bryum argenteum	Bryophyta	TIP2;1	ATGGTGAAGTTGGCGTTCGGCGAGACCGATGAGGCTACCAGCCCTGACGCGATCAAGGGCGCGGTCGCGGAGTTCATCTCCCTGTTCCTGTTTGTGTTCATCGGCGTGGGATCGGTGATGTCGTACACGAAGATCCACCCTCACGGTGATATGGAAGCAGGAGGTTTGCTTATGATCGCTCTTGCGCACGGGTTTGCGCTTGCGGTTCTTGTTGCCATGACTGCCAACATCAGCGGTGGTCATGTCAACCCTGCTGTGTCGCTTGGCCTTGCTCTTGCTGGCAAGATCACCGTTATCCGTCTCGTGCTCTACTGGGTTGCTCAGCTCCTCGGTGCCGCAGCAGGTGCCTGGGCATTGAAGGCAGTGACAACTGGCGAGCCCGTAGCAATCCACGCGATC…	MVKLAFGETDEATSPDAIKGAVAEFISLFLFVFIGVGSVMSYTKIHPHGDMEAGGLLMIALAHGFALAVLVAMTANISGGHVNPAVSLGLALAGKITVIRLVLYWVAQLLGAAAGAWALKAVTTGEPVAIHAIGAGMTSWSAVLMEIILTFTLMFVVFATAVDPKKGTVGVIAPLAIGFTVLAQIFVGAPFSGASMNPGRSFGPALVAMDFTNHWVYWVGPFIGAALAALIYDGLFMSPAPPAGHQPIPTDF
Contig104_pilonG000057.t1	Calohypnum plumiforme	Bryophyta	PIP2;1	ATGGCCAAGGTGGATGTGGGCGTAGAGCCGTCGCTGAAGGACTACCATGACCCGGAACCGGCACCGCTGATTGACGCGGTGGAGTTCGGGAAATGGTCGTTCTACCGAGCCATCATCGCGGAGTTCGTGGCCACATTGTTGTTCCTGTACATTACCATCGCCACCGTGATTGGTGCCAAAAACAATCCGGGATGCAAAGGCGTGGGTGTTCTCGGCATGGCCTGGGCCTTCGGAGGAATGATCTTCGTGCTCGTGTATTGCACGGCGGGTATCTCAGGTGGTCACATCAACCCGGCGATCACGTTCGGGTTGCTGCTAGCGCGTAAGATCTCTCTGCCGCGGGCGCTGGCGTACATGGTGGCGCAGTGCTTGGGCGCCATCTGCGGGGCGGGCCTGGTG…	MAKVDVGVEPSLKDYHDPEPAPLIDAVEFGKWSFYRAIIAEFVATLLFLYITIATVIGAKNNPGCKGVGVLGMAWAFGGMIFVLVYCTAGISGGHINPAITFGLLLARKISLPRALAYMVAQCLGAICGAGLVKGFQHSIFMRNGGGANSVQVGYSEGSGLAAEIVGTFVLVYTVFSATDPKRNARDSHVPVLAPLPIGFAVFMVHLATIPITGTGINPARSFGPAVIYNRSKPWDDQYIFWVGPFVGAALAAAYHQRILRARPFKALRSFGSSQQV
Contig928_pilonG000029.t1	Calohypnum plumiforme	Bryophyta	PIP2;5	ATGCCTTTGGCCAACTTGGTGCAAAACCCTCTAAGACTCGCCTGGTACTTTCGAAAGGAACTAAATAGGAAGCGTAAGTCTCCCACTAGAAGGAGATCCATGGCGGACGACGGTAGTAGCAGTAGTCAGCCGCCCGACGAGAACGTGAACGGCAACACCGTCAATAATGGACGTAATGCTGCTCAGGGAGAGACGACAACGCCGAGTGATCCCCCGGTGGACCGAGGCGAGCTTCAGCACTGGTCGTTCTACCGGGCTGTGATTGCGGAGTTCGTGTCGACGCTGCTGCTTCTGTACATCAGTCTGACGGTGGTAGTGGGGACGTCTCGTGTCGGCGCGGGGAGCGTCGGCCTCTTGGAAATCGCTTGGGCGTTTGGTGGCATGATCTTCATTTTGGTC…	MPLANLVQNPLRLAWYFRKELNRKRKSPTRRRSMADDGSSSSQPPDENVNGNTVNNGRNAAQGETTTPSDPPVDRGELQHWSFYRAVIAEFVSTLLLLYISLTVVVGTSRVGAGSVGLLEIAWAFGGMIFILVYCTAGLSGGHINPAVTFGLLVARKLTVTRALVYMVAQCLGAMVGAAIARGVQGDEEFQTFGKSAVNGVQDGHTVRQALAAEIMGTFVLLFTVLSATDPERNARDSHVPVLAPLPIGFAVMVVHLATIPITGTGINPARSLGAAVANPHNGRWNQHWIFWVGPLLGATMAALYHSVVLKAGSFKFKSLYE
Contig139_pilonG000041.t1	Calohypnum plumiforme	Bryophyta	NIP5;1	ATGGCGGGCAATGCGGCTGAGATTATGATTCGCATGCCCCAGTCTCGCTCCCTCGAAGATTATCCGCCTAATAAAGTCGGAGAAGTGCCGCTGGATGGTGATAGTGCGCAAGATTCCAACTCTGGAAGATCAAGAACGCGTGCCTTCATCTCATCGCTCAGGCCCAACACTCCACTTATACAAATGTTGGTGGCGGAGGTGATCAGTACATTCATTCTGGTGTTCACCGGCTGTGGGGCAGCCATGGTGAACGCCATCAGCGATGGGAAAGTGACGCCGATGGGAGTCTCCATAGTTTTCGGTCTTGTCGTCACGGTCATGATCTATGCGGTGGGTCACATCTCGGGAGCACACATGAATCCTGCCGTCACGGTTGCGTTTGCCGTTGCCAAACACTTT…	MAGNAAEIMIRMPQSRSLEDYPPNKVGEVPLDGDSAQDSNSGRSRTRAFISSLRPNTPLIQMLVAEVISTFILVFTGCGAAMVNAISDGKVTPMGVSIVFGLVVTVMIYAVGHISGAHMNPAVTVAFAVAKHFPWTRVPLYIAAQCSGSIMASFMLRWILHPAASEGATLPAGSDVQSFLLEIVITFILMFVVAAVATDTRACGELAGIAAGSAVALNALMAGPISGASMNPARSLGPAVASGNYRAIWVYIIGPVIGSVLGMLAYNCIRLADSRPQCGKATNCDKPAKSFRR
Contig628_pilonG000021.t1	Calohypnum plumiforme	Bryophyta	PIP2;8	ATGTCTACTTCTCCAGGCCCATCTCTTGACCAACTAAGCAAAGAGCGAAGCGAGAAGCAGGAGGCGGAGAGAAACGGAGGAGCTGTACCCGAGCCTCCCCCCGCGCCGCTTGTGGACACCAAGGAAGCCAAGGAGTGGTCGTTCTACCGCGCCATCATCGCCGAGTTTATGGCCACGCTGCTCTTTCTGTACATCAGTCTCACCACGCTCGTGGGCACCACACGCACCGGCGCGGGCAGTGTGGGGGTCATTGAAACCGCCTGGGGCTTCGGAGGCATGATCTTCGTTCTGGTCTACTGCATTGCGGGCATTTCTGGCGGCCACATCAACCCTGCGGTGACGTTCGGCCTCTTCGTCGCCAAGAAGGTGACTTTGACGCGAACCTTGGCCTACATTGTG…	MSTSPGPSLDQLSKERSEKQEAERNGGAVPEPPPAPLVDTKEAKEWSFYRAIIAEFMATLLFLYISLTTLVGTTRTGAGSVGVIETAWGFGGMIFVLVYCIAGISGGHINPAVTFGLFVAKKVTLTRTLAYIVAQCLGAIAGALIARGVQGNDEFHTFGQSAVNSVKPGHTIGQALGAEIMGTFVLLYTVLCATDPTRSARDSHVPVLAPLPIGFAVFVIHLATIPITGTSINPARSLGAAVANAHHGKWSQHWIFWVGPLVGATCASLYHMYVLKAAALRFRSLYE
Contig383_pilonG000135.t1	Calohypnum plumiforme	Bryophyta	NIP4;2	ATGGCGGAGATAAAAATCCGCGTGCCCGGCAGTACTGTGTCTGTTTCCGAGGACGAGTATCCACGAGCAGGAAACAAGGTGTCGCAGGAGCCCAGTCCAAGTCATGGCGGAGATCATGGGACTCTTGACACGCAGGTCAAGTCTTCCCAGCTGGATACTAAGCGATACAAAGCCTGGCTTTCGTTGCGGAGGCCGCTGGTGCAAAAGGTGGTGGCGGAAGTGATCAGCACGTTCATTCTGGTGTTCACGGGATGCGGTGCGGCCATGGTGAACGAAATCAGTCACGGCAAGGTGACGCCCGTGGGGGTCTCTCTGGTGTTCGGCCTGGTGGTCACCATTATGATCCACGCCGTGGGACACATCTCTGGTGCGCACATGAATCCCGCAGTAACGCTCGCA…	MAEIKIRVPGSTVSVSEDEYPRAGNKVSQEPSPSHGGDHGTLDTQVKSSQLDTKRYKAWLSLRRPLVQKVVAEVISTFILVFTGCGAAMVNEISHGKVTPVGVSLVFGLVVTIMIHAVGHISGAHMNPAVTLAFAVARHFPWTQVPLYIVAQCGGSITAAFALRWILHPAAYEGATLPAGSDMQSFLLEIVITFILMFVVAAVATDTLACGELAGIAVGSAVALNALMAGPISGASMNPARSLGPAVASGNYRALWVYFAGPIIGAITGMLAYNCIRMQDTAAAQCCDNCQCQLKQSFLLLNVAILANLDYSTLVLCVDYNPSP
Contig17_pilonG000150.t1	Calohypnum plumiforme	Bryophyta	XIP	ATGGCTTCAACTTCGGGTGGGGTCTCTGGAACTGATGCACACACAGGCAGAGGTTCCTACAATCGCAACGGCTCCAGCAATGGAAGCATTACAATTAATCCGACGGAGCATCTGCAAACGATTGAAAGTGGAATTCCGACGTATGACTGGGAAAACGTCAGGCAATTCCAGCCGTCGACGTGGGTCACAAGAAACGATTCGGTAAAGGGTCAGTACGCCGGCAGCGTTGTAGACGAGGGGGTCACGAAGTCGTTGAAGCGTGGAATGGGAGTGCACGATTACGGAAAAGTCGATGTGTGGAGGGCAGCAGTCGTGGAATTGGTGGCCACAGCGGGTTTTACCTTTCTGAGCATCACAGTATACCAGCAAGGCAGGAACGGGTCAGTGACAAGCCAAGCC…	MASTSGGVSGTDAHTGRGSYNRNGSSNGSITINPTEHLQTIESGIPTYDWENVRQFQPSTWVTRNDSVKGQYAGSVVDEGVTKSLKRGMGVHDYGKVDVWRAAVVELVATAGFTFLSITVYQQGRNGSVTSQAFLQAVLYSLAILAAAPISGGHLNPAITLTTFLTGQASLIRSFLYIVAQCSGALGGAAAFQFLTTQAEQTQNSLGGCRLQALPVEGVATAATLTNKQGLVAETIFTIIMLFVVYGIGFDRRSVVVTFPILTPFIIGGVYGTLIFLSQGVGYTAAMNPARCLGPAVIYRRDLWGYLCTFTIGPVIAAAVVGIFQLLVQQANSNAEEGPVLPMTFFQAVIPDHQRPGFGPRSPTVFYPTQDDTPHSPHAQPGPHFPVTNEFQPSSDLNP…
Contig243_pilonG000006.t1	Calohypnum plumiforme	Bryophyta	PIP1;2	ATGAATCAAGACCGGGAAGACGATGTGGCCGTGGGTGCGGCGAAGTACAGCGAGCCGGCCGCGCTGGGCACGCACGCGCCGTCGCTGGTGTCCGCGGAGAGCCTGAACTCGAAGAAGCCGTACACAGACGCCCCAAACGAGCCGTTCGTGGACGAGAAGGAGTGGCCGCGCTGGTCGTTCTGGCGCGCAGGCATCGCGGAGTTCATGTCCAGCCTGCTGTTTTTGTATATCACCATCCAGACCGTGATGGGCAGCAAGCGAGGCGACGATCCGTGTCTCGGCGTGACCACGCAGGGGGTTGCGTGGGCGTTTGGGGGCATGATCTTCGTTCTCGTCTACTGCACCGCAGGCATCTCGGGAGGGCACATCAACCCTGCTGTAACGTTTGGGTTGTTCCTG…	MNQDREDDVAVGAAKYSEPAALGTHAPSLVSAESLNSKKPYTDAPNEPFVDEKEWPRWSFWRAGIAEFMSSLLFLYITIQTVMGSKRGDDPCLGVTTQGVAWAFGGMIFVLVYCTAGISGGHINPAVTFGLFLARKISFNRALYYIICQCLGAICGAGIVKGFQPGFYQREGGGANSVQHGYTKGGGLGSEIVGTFVLVYVVFAATDAKRKARDSHVPALVPLPIGFAVYLVHLATIPITGTSINPARSLGAAVIFNTRHNAWDDHWIFWVGPLIGAALAAGYYQLIIRALPFRKLRTPRCQLSYVLADVAGFGFVENTAIAVEMARTLMIVVDLVNNKLLFNLLRVTPELVVSTRWLYWIPAPLCRKENGLHASDEISSLISEVHAVVISFRRMFSTV…
Contig569_pilonG000013.t1	Calohypnum plumiforme	Bryophyta	NIP5;1	ATGACTGAGATGGCAGTGCCTCCGGAGCGTCAGTTGTCCATTCCAAGTGCGGCAGGAATGGACGGAGAGCTCTCCACTCACGGTGCTGCTGCAGTGGCCAAGTGCTTCCCAGTGGAGTTTATGCAGGAGAACGGAATCTTCACTATGCCTGTGGTGCAACCTCCCACTGTCTCCCTCCCTCGCAAGGTTGCGACGGAGGTGATCGGCACGTTCTTCTTGATCTTTGCGGCGACGGCCGCTTCCATCGTGAACGAGAAGACGGGAGGGTCCGTCACTCTGCTCGGAAGTGCCGCCACGTCTGGGCTGGCCATCATGATCGTCATCTTCTCCATGGGCCACATTTCCGGTGCCCATGTTAACCCTGCCATCACCATAGCCTTTGCTGTCCTTCGCCATTTC…	MTEMAVPPERQLSIPSAAGMDGELSTHGAAAVAKCFPVEFMQENGIFTMPVVQPPTVSLPRKVATEVIGTFFLIFAATAASIVNEKTGGSVTLLGSAATSGLAIMIVIFSMGHISGAHVNPAITIAFAVLRHFPWIQVPFYIAAQVSGSIAASFALKGIFHPDMHGGVTTPHGSEWASFVMEFIISFILMFVIIAVATDTRAVSLQFTLQFVSIPVCLSASINVNLHRKFQSA
Contig221_pilonG000176.t1	Calohypnum plumiforme	Bryophyta	TIP2;3	ATGCAGGACCCTGGGAGCCAAGAAACAGAGTGTGATGACGGGATTCGGAGTCATGACCGTTCTTTTGTTGTTTTCAAGATTTACCTTGAACGTGATCTTCTGATGAGCCAATTTTCGATCCTCAACAGCACGATGCACACAAGCGCATGTGCATCACAGTATACGTTCAAGGAGTTGCAATTGAACATGGATACACGAGGCGGTCCGAGACCGAGTCCATACAGCATCCAAATGTTGGACGCCTCTTCTTCCAATCCAGTACGGGCTCCACCACCACAGAGATCCTCTCCGGAAACTGGCGGTTACAGTCAAACAATACAGGGAGGATCGAGAACAGGCACCAATTTCGTTTCTGGAAATCCGACTGCAAAATCCACAGCCTCGCCCTACGAACTTCAA…	MQDPGSQETECDDGIRSHDRSFVVFKIYLERDLLMSQFSILNSTMHTSACASQYTFKELQLNMDTRGGPRPSPYSIQMLDASSSNPVRAPPPQRSSPETGGYSQTIQGGSRTGTNFVSGNPTAKSTASPYELQMTAKKNVDPYTSLNVSEREPPPYDEHDKHPVEARSRPDHEVVELHEGGGLLADQPQAIQTMVKMVTMLNFMKVELGDHKTLRSLEQWRAAAAEFIGTMLFVFLGCGSVIASGMISRDMTCARMVIIAVAHGVAICCLAAATGAISGGHLNPAVTLAFVVAGKETLIRAGLYVGAQLFGAVIGALLIRGCTPDYLQRGLGSHDLGRNIFDSQGCLMEIVLTFMLIFVIFGVAVDRRGPGVIAPIPIGFAVLVDHLVGVPYTGASMNP…
Contig382_pilonG000003.t1	Calohypnum plumiforme	Bryophyta	SIP1;1	ATGGGGTTAGCAAAGAAGTCCGTGGCGGACGCGTCCATAACCTTCCTCTGGGTGTTCGCCATGGCGTCCCTGGGCTCCGCCTCCACAGCGATCGCTCAATCCGTGGGCCTCGAAAACCCCAAGAACAAGGTCTACATCATCTTCTTCCTCGTCTCGTTCCTCATCTTCTTCTTCTCCTTCTTAGGTCAAGCTCTCGGCGGCGCAAGCTGGAACCCCACTGCTCTCGTCGCCTTCTCCTACGCGGGTGTGAGCAACGACGACCTCTTCAGCCTCGCCGTGCGCCTCCCAGCCCAAATGGCCGGCGCAGTGGGGGGTGCTTTAGCCGTCCTGGAAGTCACGCCCAAGAAGTACAAGCACATGCTGGGCGGACCCAAGCTGCGTGTCCCCTTGCAAACAGGC…	MGLAKKSVADASITFLWVFAMASLGSASTAIAQSVGLENPKNKVYIIFFLVSFLIFFFSFLGQALGGASWNPTALVAFSYAGVSNDDLFSLAVRLPAQMAGAVGGALAVLEVTPKKYKHMLGGPKLRVPLQTGVIAEGVLTFAITLAVMWALLRGPRNPVVKTFIIIGATISLVAAGGAYTGPAMNPANAFGWAFISNQHTSWEHFAVYWAGPMIGTIFAVWAFNLLFGSQQAFKAAAAKNAKANEASKEKSRESRPGDAAKSTENVETEKVKAS
Contig534_pilonG000128.t1	Calohypnum plumiforme	Bryophyta	PIP1;2	ATGGCGGACAAGGGCGACGACGTTGCAGTGGGAGCAACCAGGTATGGCGAGAGGAACCCTCTGGGTACCAGTGCTCAGGTGAGGGAGAAGGATTACACGGAGCCGGCCAGCGCGCCGTTCGTTGACGCTCATGAGCTTCGTCGCTGGTCGTTCTGGAGAGCCGGCATCGCCGAGTTCTTTGCCAGTTTCCTGTTTCTGTACATCACCATTCAAACGGTGATGGGCAACGTGAGGAAAGGGGAGTGCAACGGAGTGGGAATTCAAGGCATTGCGTGGGCGTTTGGGGGAATGATCTTCGTCCTGGTGTACTGCACCGCTGGGATTTCAGGGGGACACATAAATCCTGCAGTGACATTTGGACTGTTTCTGGCAAGAAAGGTGACGTTTCCACGGCTTCTG…	MADKGDDVAVGATRYGERNPLGTSAQVREKDYTEPASAPFVDAHELRRWSFWRAGIAEFFASFLFLYITIQTVMGNVRKGECNGVGIQGIAWAFGGMIFVLVYCTAGISGGHINPAVTFGLFLARKVTFPRLLLYVVCQCLGAICGAGVVKGFQPAFYQAASGGANIVAHGYTKGDGLGAEIVGTFVLVYTVFSATDAKRNARDSHVPLLAPLPIGFAVFLVHLATIPITGTSINPARSLGAAIIWNRDQSWNDHWIFWVGPLLGATLAAMYHTLVIRALPFSKHRNPIILMVLESKYRVLLDSKVKSASLCSTMRHSRDSEGCTNVSSETDFTDQCC
Contig53_pilonG000060.t1	Calohypnum plumiforme	Bryophyta	TIP2;1	ATGGTGAAGCTGGCGTTCGGCGAATCTGATGAAGCCGCCAGCGCTGACGCGCTGAAAGGCGCGCTGGCGGAGTTCATCTCGCTCTTCCTGTTCGTGTTCATCGGCGTGGGCTCCGTGATGTCGTACGAGAAGATTCACCCCGCGGGCGATTTGGAAGCCAGCGGACTGCTCGTCATCGCCATCGCGCACGGCTTCGCCCTCGCCATCCTGGTAGCGGCCACTGCGAACATCAGCGGAGGACACGTCAATCCCGCCGTGTCGCTCGGCCTCGCACTCGCGGGCAAGATCACCGTGGTGCGGCTGGTGCTCTACTGGGTCGCGCAGCTCCTCGGCGCCGTTGCTGGTGCGTGGGTGTTGAAGCAAGTGACCACAGGCGAGGACGTCGCCCGTCATGCCATC…	MVKLAFGESDEAASADALKGALAEFISLFLFVFIGVGSVMSYEKIHPAGDLEASGLLVIAIAHGFALAILVAATANISGGHVNPAVSLGLALAGKITVVRLVLYWVAQLLGAVAGAWVLKQVTTGEDVARHAIGAGVTPLSAVLMELILTFTLVFVVFATAVDPKKGTVGVIAPLAIGFTVLAQIFVGAPFSGASMNPGRSFGPAVVAWDFTNHWVYWLGPFLGAALAAIVYDGIFLSPAEEADHQPIPTDF
Contig410_pilonG000026.t1	Calohypnum plumiforme	Bryophyta	PIP2;1	ATGGCGAAAGATGTAGGCGTGGAGCCCGGCTTCCCTGCGAAAGATTACACCGACCCGCCTCCGGCGAAGCTCATTGACATGTCCGAATTAGGGCGATGGTCGTTCTACCGTGCTGTGATCGCGGAGTTCGTGGCGACTTTGCTCTTCCTGTACATTACCATAGCGACTGTTATCGGCGCTTCCAGGAACGCTGGCTGCCTCGGCGTTGGATTGCTCGGCATCGCTTGGGCTTTTGGTGGCATGATCTTCGTGCTCGTGTACTGCACTGCCGGCATTTCAGGTGGGCATATCAACCCGGCGGTGACCTTTGGCTTGCTGCTAGCGCGCAAGGTTTCCCTGCCACGAGCTCTTGCCTACATGATAGCGCAGTGCTTGGGAGCCATTTGTGGCGCCGGCTTA…	MAKDVGVEPGFPAKDYTDPPPAKLIDMSELGRWSFYRAVIAEFVATLLFLYITIATVIGASRNAGCLGVGLLGIAWAFGGMIFVLVYCTAGISGGHINPAVTFGLLLARKVSLPRALAYMIAQCLGAICGAGLVKGFQHSFYMRYGGGANSVALGYSLGTGLAAEIIGTFVLVYTVFSATDPKRNARDSHVPVLAPLPIGFAVFMVHLATIPITGTGINPARSFGAAVIYNRSKPWNDHWIFWVGPLLGAALAAAYHQYVLRAGPFKALGSFRSAPSHV
Contig428_pilonG000038.t1	Calohypnum plumiforme	Bryophyta	NIP6;1	ATGCTGGGCCCGATTCAAGCTTTATGGTCTCACACAATCTTCATCGATCCATCAGAAGCGGCAACGTCTCTTGCGCAACCTTCACCAGGCATGGAGACCCCACAAGAGGACGATCGAGTGGTGCTACCAACTCCCTGGAATCTCAACTCAAAACCACGCTGCAACAAATGTGGAATGACTGCCGAATTATCAGGTCAGTGCCTCGATCAGTGTTTGCAGCTGGAGGTGCCGCTGATGCTGCAGGATCATCAAGAGTGCAAGAAGCCATCAGCAATGGAGGAACGGAATCAGAGTGCGAAGCCATCGTATAGCAAAGTGCTGAGAATGGCGGCAGCGGAGATGGTGGCAGTGTTCCTCATCATGTTCAGCGCCTGCGGGACGGCAATTGTCGACAAAAAC…	MLGPIQALWSHTIFIDPSEAATSLAQPSPGMETPQEDDRVVLPTPWNLNSKPRCNKCGMTAELSGQCLDQCLQLEVPLMLQDHQECKKPSAMEERNQSAKPSYSKVLRMAAAEMVAVFLIMFSACGTAIVDKNSNGDLTLLGLATAGGLSVMLMVFAVGHISGAHLNPAVTLAFASKKLFPLQLVPIYVLAQFLGALSAAAVLRALTNDAEAALTLPYAGNAKAFILEVVLGFNLMFVATAVSNGSSNSGELAGIAVGATVILNVLLAGVTNVREGQMYLCLQCLRYAQLPSFSFMQLPISGASMNPMRTLGPAIVANKYDSIWVYLIAPPLGALAGTWTHTLLQKIHEQAVGRHNTVIRPNNLFNATAYYQANVCTLPVAGSRLTLTAPNWEKFLESV…
Contig453_pilonG000024.t1	Calohypnum plumiforme	Bryophyta	SIP1;1	ATGGACCGGGACGTGTGGTTGGCGGAGATGGCCATTAAGGACGCGATCATCACGTTTTTCTGGATGACGTGCATGACTGCAGTGGGTGTGGGCGCCAATGTGGTGGTGGAAGACCTGAAGCTGGACAACGACATGCCGAGTGTGCTGGTGGCGGGCGCCCTGTTTGCAGTGATGCCGGCGTTTTTGTGCTTGGCGTCGTGGATGGGAGGCGCCTGCTGGAACATCACCAGCTTGGTCGCGTTCGCCTACATGGGAGAGAGCTACTGCTCCAGGCACACTGTGATGTCGATCATCGTGCGCATGATGGCTCAGGCACGTTTACATATACTGTATGAGACTATAATTATTGAACCTCCGTCAAAAACTCTGCGTATGGTGGCCGCCGTGTGGGCGGCAGTC…	MDRDVWLAEMAIKDAIITFFWMTCMTAVGVGANVVVEDLKLDNDMPSVLVAGALFAVMPAFLCLASWMGGACWNITSLVAFAYMGESYCSRHTVMSIIVRMMAQARLHILYETIIIEPPSKTLRMVAAVWAAVFVIKVIPTEFKHMVGGPTLHVDPLKGVLVEGILTYILILVSLMTTLRGPKNPRYRQLISVVTTVMLVILGGAYTGPSMNPTNVVWQSYGWAVVNEMNESAEYYAAYWFGPLVGSLAAVKTVKLLLGPIDSKSK
Contig3_pilonG000024.t1	Calohypnum plumiforme	Bryophyta	TIP2;1	ATGCAGTCAAGCATCCCCAAGAGTCCAGCACAACAGCGTCTCCAAGGACTCCAATGTATAATAAAGAGCTTCGACAATACTCCCTCACAACGCATTCTGAGCTTCGAGCTTCGCAGGACGAGTGGTACCAGTGCATTTGAGTCCTCTCTCTCTCGATCGTCTGTTTTTTCACGATCGTCTGCGATGGTGAAGTTGGCGTTGGGCGAAACCGATGAAGCCTCCAGCCCTGACGCGCTCAAGGGCGCCTTGGCGGAGTTCATTTCCCTGTTCCTGTTCGTGTTCATTGGCCTCGGATCGGTGACGTCGTACGAGAAGATCCACCCTGGTGGTGAGTTGGACGCGGCGGGGTTGTTGGTGGTAGCGCTTGCGCACGGGTTTGCGCTGGCAGTTTTGGTGGCG…	MQSSIPKSPAQQRLQGLQCIIKSFDNTPSQRILSFELRRTSGTSAFESSLSRSSVFSRSSAMVKLALGETDEASSPDALKGALAEFISLFLFVFIGLGSVTSYEKIHPGGELDAAGLLVVALAHGFALAVLVAATANISGGHVNPAVSLGLALAGKITIIRLVLYWVAQLLGAAAGAWALKLVTTGEVLARHALGAGVSVWSGVLLEIILTFTLVFVVFATAVDPKKGTVGVIAPLAIGFTVLAAIFVGAPYSGASMNPARSFGPALVALDFHNHWVYWVGPFIGAALAALIYDGVFISAEAPQSHQPKKTIFGLLRESDLDLKISSRQVQTCFLVQRTHGCRLVDCNDRCSVVIAHPLLCNQSSVNAHTLPRLSRRAVHVDWKLFNSSVLVVTGVDAD…
Contig281_pilonG000039.t1	Calohypnum plumiforme	Bryophyta	SIP1;1	ATGGGGTTAGTGAGGAAGGCCGTGGCGGATGCGTCCATCACGTTCTTATGGGTGTTCAGCATGGCTTCTTTGGGCGCGGTGTCCACCGCACTGGCGCCCTCCTTGGGGTTAGACGGACCCGGGAAGGGCAAGATGTACATTGTGTTCTCCTTGGTGTCGTTCCTCATCTTCTTCTTCTCCTTTTTAGGGCAAGCCCTCGGTGGCGCTAGCTGGAACCCGACCGCTTTAGTCGCATTCTCTTACGCGGGCGTGAGCAAGGATGATCTCTTCACTCTCGCCATCCGCCTCCCTGCGCAGATGCTTGGTGCCGTCGGGGGCGCCTTAACCATCCTGGAGGTTATGCCGAAGCAGTACAAGCACATGTTGGGTGGTCCGAAGCTTAAAGTGCCGCTCCAAACA…	MGLVRKAVADASITFLWVFSMASLGAVSTALAPSLGLDGPGKGKMYIVFSLVSFLIFFFSFLGQALGGASWNPTALVAFSYAGVSKDDLFTLAIRLPAQMLGAVGGALTILEVMPKQYKHMLGGPKLKVPLQTGVIAEALLTFTITLIVMWALLRGPSNRTLKTLVIIGATITLVIAGGAYTGPAMNPANAFGWAFVSKKHTSWEHFAVYWAGPMVGTVFAVWAFQLLFGGHAPAAQKAARKKKTSAAKKGKKGGSAKSKKAEQEGVDTVAESNGMHMARNLSYTWGNLVSR
CepurGG1.11G007900.1.p	Ceratodon purpureus	Bryophyta	SIP1;1	ATGGGGTTGGCGAGGAAGGCAGTGGCGGATGCGTCCATAACGTTCTTATGGGTGTTCTGCATGGCGTCTCTGGGGGCCGTGTCGACGGAAGTGGCGCCGTTGTTGGGTCTGGACGGGCCGGGGAAGGGGAAGATGTACATCGTGTTCGCGTTGGTGTCGTTCCTCATCTTCTTCTTCTCGTTTTTAGGGCAAGCGCTAGGTGGGGCGAGCTGGAATCCGACGGCGTTGGTTGCGTTCTCGTATGCGGGGGTGAGTAAGGACGACTTGTTCACTTTGGGCGTGCGCCTGCCGGCGCAGATGGCGGGGGCTGTTGGGGGCGCGTTGACGATCATGGAGGTCATGCCGAAGAAGTACAAGCATATGTTGGGGGGACCCAAACTCAAAGTGCCGCTGCAGACT…	MGLARKAVADASITFLWVFCMASLGAVSTEVAPLLGLDGPGKGKMYIVFALVSFLIFFFSFLGQALGGASWNPTALVAFSYAGVSKDDLFTLGVRLPAQMAGAVGGALTIMEVMPKKYKHMLGGPKLKVPLQTGVIAETILTFTITLIVMWALLRGPANRFMKTCIIIGATIALVIAGGAYTGPAMNPANAFGWAFVSNQHTSWEHFAVYWAGPMIGTIFAVWAFKLLFGGRSAPKAPKKKASSKKAKKSGSGVSAAKSKKVEQESSDDVAGKVKAS
CepurGG1.11G151900.1.p	Ceratodon purpureus	Bryophyta	PIP2;2	ATGGCAGATGAAGAGGGGCCCAAAGATGTGCCGAACCCTGCTCCAGTGGTGGACAGACAGGAAATCAACGACTGGAATTTCTACAGAGCTATAATCGCAGAATTCATGGCTACGTTGTTGTTCCTCTACATCAGCCTCACTGCCCTGGTTGGTGCCACCAGAACCAACGCTGGGAGCGTTGGAATTCTTGAGATCGCCTGGGCATTTGGTGGAATGATCTTCATATTGGTGTATTGCATTGCAGGCATCTCAGGTGGACACATAAACCCAGCTGTTACATTCGGTCTGTTCCTTGCAAAGAAGGTAACCATCACAAGAGCCATAGCCTACATGGTGGCTCAGTGCTTGGGAGCCATCTGCGGCGCTGCAATTGCGAGGGGCGTTCAAGGAAGTGAAGCG…	MADEEGPKDVPNPAPVVDRQEINDWNFYRAIIAEFMATLLFLYISLTALVGATRTNAGSVGILEIAWAFGGMIFILVYCIAGISGGHINPAVTFGLFLAKKVTITRAIAYMVAQCLGAICGAAIARGVQGSEAFHTYGQGAVNGVQPGHNIGQALAAEIMGTFVLLYTVLSATDPQRNARDSHVPVLAPLPIGFAVFVIHLATIPVTGTGINPARSLGAAVANPQYGRWAQHWIFWVGPIIGATCAAVYHTYVLKAGSFKFRNLYE
CepurGG1.12G009100.1.p	Ceratodon purpureus	Bryophyta	XIP	ATGGCTTCAACGTCGGGAGGGGTCACTGGTGATGTACACACAACGCAAACTACCTCCTACAATCGCACGGGCTCAGGCGCCAGCATTCGAAGCCATACTATGATTCCTGCGGAGAATTTGCAAACGGTACAAAGCGGGATTCAAGCGGATTGGGGTAGCTTCAAACGGGTCCGACCGTCGTGGGTCACCAGGAACGATTCGACGAAGGCTCACTACGTGGGCAGTGATGTAAACGTGGGGTTAACGGGGAGATTGAAGCGTGGGGTGGGATTGCACGACACCCGAAAAGCTGATGTATGGAGAGCAGCAGCCGTGGAATTCGTGGCCACAACAGGGTTCACCTTCCTCAGCATCATAGCGTATCAGGAGAGCAGCAAAGCGTCAGTAGCAGCGCAAGCC…	MASTSGGVTGDVHTTQTTSYNRTGSGASIRSHTMIPAENLQTVQSGIQADWGSFKRVRPSWVTRNDSTKAHYVGSDVNVGLTGRLKRGVGLHDTRKADVWRAAAVEFVATTGFTFLSIIAYQESSKASVAAQAFLQAMIYSLTILAAAPISGGHLNPAITIITFLTGQATLVRSLLYVVAQLSGGILGATAVRFLTAPEVRTKYCLGGCLLQELPAESAAIASVSSVGSVLTNRQGLLAETVFTIIMLYVVYGVGFDTRSIVVTFPIISPFVIGGVFGMLIFISQGLGYTAVMNPARCLGPAVVYRHELWEPLCVFTIGPLIAAVIVGIFLLLVNQGNDNEFGPVLPLNFFQTVIPDHQRPGFGPRSTSVFYPAGLDQEIFHSQRHSQGLSQQLLAANI…
CepurGG1.12G021500.1.p	Ceratodon purpureus	Bryophyta	TIP1;3	ATGAAGTTGGCGTTCGGCGAAACCGATGAGGCCTCCAGCCCAGACGCGCTCAAGGGCGCGCTGGCGGAGTTCATCTCTTTGTTCCTGTTCGTGTTCATTGGTGTTGGATCGGTGATGTCGTACGAGAAGATACACCCAGGTGACTTGGAAGCCGGGGGCTTGCTCATGATCGCCATCGCCCACGGCTTCGCCCTTGCCGTCCTCGTCGCCATGACCGCCAACATCAGTGGAGGGCACGTTAACCCGGCTGTGTCCCTCGGTCTCGCGCTCGCGGGCAAGATCACCATCATCCGACTTGTCCTCTACTGGGTCGCGCAGCTCCTTGGTGCCGTTGCAGGTGCGTGGGTGTTGAAGGCAGTGACAACAGGGGAGGTTGTGGCTCGTCATGCGATCGGAGTG…	MKLAFGETDEASSPDALKGALAEFISLFLFVFIGVGSVMSYEKIHPGDLEAGGLLMIAIAHGFALAVLVAMTANISGGHVNPAVSLGLALAGKITIIRLVLYWVAQLLGAVAGAWVLKAVTTGEVVARHAIGVGMSPWSAMLMEIILTFTLMFVVFATAVDPKKGTVGVIAPLAIGFTVLAQIFVGAPFSGASMNPGRSFGPAVVGWDFTNHWVYWLGPFLGAALAALIYDGIFMSPAPPAGHQAIPSEF
CepurGG1.12G176700.1.p	Ceratodon purpureus	Bryophyta	TIP2;3	ATGGATCCACGAGGCGGTCCGAGACCGAGCCCTTACAGTGTGCAGACATTGGACGCTTCTTCTTCGAATCCAATCCGGGCGCAGTCGCAGAGAGCTTCTCCGGAGTCTGGCGGCGGTTACAGCCAGATAATCCAAGGAAGCGCATCGAGAATTGTCACCAATGTTGCGAGTCCGCAACAGAACTTTCCTCCCGTGCAACTGACAAACCCGGGTTACGAAATGCAAACGAAGAAGAAAAACCTTGATCCGTTTGCGCCATACGACATGAACACCATGCTTACTCGAGAGCCACCGCCTGCATATGGCGACCATGAGAAACATCCCGCTGAAGCGCGACCAAGAGCCGATCATGAAGTGGTGGAACTTCACGAAGGTGGAGCCCTTGGAGATCAACCTCAA…	MDPRGGPRPSPYSVQTLDASSSNPIRAQSQRASPESGGGYSQIIQGSASRIVTNVASPQQNFPPVQLTNPGYEMQTKKKNLDPFAPYDMNTMLTREPPPAYGDHEKHPAEARPRADHEVVELHEGGALGDQPQAIQTMVKMVTMLNFMKVELGDHKTLRSKEQWRAAAAEFIGTMLFVFLGCGSVIASGMISRDMTCSRLVVIAVAHGVAICCLAGATGAISGGHLNPAVTLAFVVAGKETLIRAGLYVVAQLLGAVIGAWLIQSCTPQYLQRGLGSHDLGRSIFDSQGCLMEIMLTFMLIFVIFGVAVDRRGPGVIAPIPIGFAVLVDHLVGVPYTGASMNPARSFGPALVSGHWGRAHIIYWFGPCFGASMASAIYRYAAHAMINCAANKTVIQKKS…
CepurGG1.1G026300.1.p	Ceratodon purpureus	Bryophyta	PIP1;2	ATGCAGCAAACAAGGAGCGGCGATGTGGCGGTGGGGGCGGCCAAGTACGGCGAGCCCTCAGCTCTGGGCACGACCGCGCCGACGTATGAGTCCACCAAGAAGCCCTACCACGACGCCCCAGATGAGCCCTTCGTCGATCATAAGGAGTTTCCCAGGTGGTCCTTCTGGCGCGCCGGCATCGCCGAGTTCATGTCCAGCCTGCTCTTCCTGTACATCACCATCCAGACCGTCATGGGCAACAAGAGAGCCGATGAGTGCCGCGGCGTCGGCACCCAAGGCATCGCCTGGGCCTTCGGCGGTATGATCTTCGTGCTTGTCTACTGCACCGCAGGAATATCAGGAGGACATATCAACCCGGCCGTGACATTCGCGCTCTTTCTGGCGCGGAAGGTGTCGTTT…	MQQTRSGDVAVGAAKYGEPSALGTTAPTYESTKKPYHDAPDEPFVDHKEFPRWSFWRAGIAEFMSSLLFLYITIQTVMGNKRADECRGVGTQGIAWAFGGMIFVLVYCTAGISGGHINPAVTFALFLARKVSFNRALYYIVMQCLGAICGAGIVKGFQPDFYQTAGGGANTVAHGYTKGDGLGAEIVGTFVLVYVVFAATDAKRKARDSHVPALTPLPIGFAVYLVHLATIPITGTSINPARSLGAAIIFNTQHNAWADHWIFWVGPLIGASLAAAYYQLVIRALPFRKYGHKTDLTPQSSM
CepurGG1.1G099400.1.p	Ceratodon purpureus	Bryophyta	PIP1;2	ATGGCGGACAAGGCAGATGATGTAGCAGTAGGCGCTACGAGATATGGCGAGAGGAACCCGTTGGGCACGAGTGCCCAAACGAGGGAGAAGGACTACACGGAGCCAGCCAACAGCCCTTTCATTGACGGCAGAGAGCTGGGCCGGTGGTCATTCTGGAGAGCTGGAATCGCTGAGTTCATTGCCAGCTTCCTGTTCCTCTACATCACCATTCAGACTGTCATGGGCAATGTCCGAGCGGATGACTGCAGAGGAGTGGGTATCCAAGGCATCGCTTGGGCTTTTGGTGGCATGATCTTTGCCCTTGTTTACTGCACTGCTGGAATTTCAGGTGGACACATCAACCCAGCTGTGACATTCGGGTTGTTTCTGGCAAGGAAGGTGACATTTCCACGGTTGATA…	MADKADDVAVGATRYGERNPLGTSAQTREKDYTEPANSPFIDGRELGRWSFWRAGIAEFIASFLFLYITIQTVMGNVRADDCRGVGIQGIAWAFGGMIFALVYCTAGISGGHINPAVTFGLFLARKVTFPRLILYVVCQCLGAICGAGVVKGFQPAFYQSVGGGANSVAHGYTKGDGLGAEIVGTFVLVYTVFSATDAKRNARDSHVPLLAPLPIGFAVFLVHLATIPITGTSINPARSLGAAVIYNRDHTWSDHWIFWVGPLLGATLAAMYHTLVIRAMPFSKNRV
CepurGG1.1G193100.1.p	Ceratodon purpureus	Bryophyta	NIP5;1	ATGGCTGAGATTAAGATCCGCGTACCTCCGTCATCCTTCGCTTCAGAGGAATATCCCGGCGCTGCGCCAGAATCCAAGCCTGGGAGATACAGCGCCTTCATTTCATCACTTCGACCAAACACTACGCTTGTTCAAAAGGTGGTAGCGGAGGTGATTAGTACCTTCATTTTAGTATTCACCGGATGTGGCGCCGCCATGGTGAACACCATTAGCGATGGCAAAGTGACACCCGTTGGAATATCCCTGGTCTTCGGGCTCGTTGTTACCATAATGATCTACGCCGTTGGCCACATCTCTGGTGCACACATGAATCCCGCAGTGACGCTGGCGTTTGCCGTTGCCAGACACTTTCCCTGGACCCAGGTTCCATTGTACATAGCTGCGCAGTGTGGGGGATCC…	MAEIKIRVPPSSFASEEYPGAAPESKPGRYSAFISSLRPNTTLVQKVVAEVISTFILVFTGCGAAMVNTISDGKVTPVGISLVFGLVVTIMIYAVGHISGAHMNPAVTLAFAVARHFPWTQVPLYIAAQCGGSIMASFTLRWILHPAASEGATLPAGSDVQSFLLEIVITFILMFVVAAVATDTRACGELAGIAVGSAVALNALMAGPISGASMNPARSLGPAVASGNYRAIWVYITGPIIGSVLGMMAYNSIRLPDTGVQSDRPAKSFRR
CepurGG1.1G296700.1.p	Ceratodon purpureus	Bryophyta	PIP2;1	ATGGCGAAGGACGTGGGTGTGGAGCCCGGCTTCCCATCCAAGGACTATACAGACCCTCCTCCAGCGCCGCTCATAGACGCGGCCGAGTTCGGGCGCTGGTCGTTCTACAGAGCCATTATCGCTGAATTCGTCGCTACTTTGTTGTTCCTCTACATTACCATCGCCACTGTCATCGGCGCCAGCCACAATCCCGGTTGTGCTGGAGTGGGCCTGCTCGGCATCGCATGGGCCTTCGGAGGCATGATCTTCGTCCTTGTGTATTGCACCGCTGGAATCTCAGGTGGGCACATAAATCCAGCGGTGACTTTCGGCTTGCTGCTAGCGCGCAAGATTTCACTGCCCCGCGCGTTGGCCTACATGGTGGCGCAGTGCTTGGGGGCTATCTGTGGAGCTGGCCTA…	MAKDVGVEPGFPSKDYTDPPPAPLIDAAEFGRWSFYRAIIAEFVATLLFLYITIATVIGASHNPGCAGVGLLGIAWAFGGMIFVLVYCTAGISGGHINPAVTFGLLLARKISLPRALAYMVAQCLGAICGAGLVKGFQHSFYMAYGGGANSVAAGYSLGTGLAAEIIGTFVLVYTVFSATDPKRNARDSHVPVLAPLPIGFAVFMVHLATIPITGTGINPARSFGAAVIYNRDKPWDDHWIFWVGPLLGAALAAAYHQYVLRAGPFKALGSFRSAPSHV
CepurGG1.2G193600.1.p	Ceratodon purpureus	Bryophyta	SIP1;1	ATGGACCGGGACCTATGGTTGGCGGAGATGGCAGCGAAGGATGCCATCATCACATTTTTGTGGATGACATGCATGTCTGCAGTGGGTGTCGGGGCGAACCTGGTGGTGGAGGATCTCAAATTGGCCCATGACATTCCTATCGTCCTTGTGGCGGGTGCCATGTTCGCTGTCTTGCCTGCCTTCCTGAGCTTGGCGTCCTGGATGGGGGGTGCGAGCTGGAACATCCTCGGCTTGGTGGCATTTGCGTACATGGGCGAGAGTTTCAACCGGCATACCGTGGTCTCCATTGCGGTCCGCTTGATGGCTCAGATGGTGGCTGCCGTGTGGACAGCTGTGTTCATTATGAGATTTACACCACCTGAGTATAAACATATGGTAGGAGGACCGACACTCCAAGTG…	MDRDLWLAEMAAKDAIITFLWMTCMSAVGVGANLVVEDLKLAHDIPIVLVAGAMFAVLPAFLSLASWMGGASWNILGLVAFAYMGESFNRHTVVSIAVRLMAQMVAAVWTAVFIMRFTPPEYKHMVGGPTLQVDPFKGVLVEGILTYMLMLVSLMTTSRGSCSPRTKLIISVVTTVMLVILGGAYTGPSMNPTNVYGWAVINRQHESEEHYAVYWLGPIIGTLAAVKTMKLLS
CepurGG1.3G031600.1.p	Ceratodon purpureus	Bryophyta	TIP2;3	ATGGATCCACGAGGTGGTCCAAGGCCCAGCCCCTACAGCCTCCAACCAACTTCTCCAGAAGCGGGCGGTTACTCTCAGACCATACAAGGAGGTGCACCGAGAGCCGGCACCAATTTTGCTTCGCCAAGCTCACAGCTGTATACGGCAACTTCGCAACAATCTGCTCCCAGCAATCCGACTGGCTCAGGTTTCGAACTTCAAAATATGAAGAAAAGTGCGGATCCGTATGTGCAATTAGATATACGCCGTGATCGAGACCCACCACCCTACGACGAACATGAAAAACATCCTCCTGAACCCCGATCAAGAACTGGCGGCCATGAAGTGGTCGAACTTCACGAGGGTGGGCTTTTTGATGATCAACCCCAAGCCCTTCAAACCATGGTCAAGATGGTCACA…	MDPRGGPRPSPYSLQPTSPEAGGYSQTIQGGAPRAGTNFASPSSQLYTATSQQSAPSNPTGSGFELQNMKKSADPYVQLDIRRDRDPPPYDEHEKHPPEPRSRTGGHEVVELHEGGLFDDQPQALQTMVKMVTMLNFMKVELGDHKSLRSKELWRGAAAEFIGTMLFVYLGCGSVIASGMISRDMTCAKVVIIAVAHGLAICCLAAATGAISGGHLNPAITLAFVVAGKETLIRAGLYVVAQVSSHPYPLVLLCW
CepurGG1.3G111100.1.p	Ceratodon purpureus	Bryophyta	XIP	ATGGCGGTGGACCATGCGCAGCGATCCGAAACTAGTTATCAGCAACAGAGCGATAGAAGCGGATTTGGTCACCCGGGCGGTCCTCTCGACGAAGAGGAGGGTGGGATATACCGCCATCAGAATCCCTCCACACATTCAAAACCAGAGTCAGCGAAGAGTGTCACCTTCCTGTCAACATTAAGCTCCGTGCTCGTGCTTCAAGACTTCCAAACCACAGAGGTGTGGAGGGCCGCCGCGGTCGAATTCATAGCGACGTTCGCAATGGTGTTCGTAGGAACGCTATGCACAATCTCAACCCTGCAAACAGGATTCCATCACCCAGTCCTCGTCATCGCCATCTTCCAAGCACTCACGCTCTCGCTGTGCATCCAGGCAGCAGCGCCCATGTCCGGCGGTCAC…	MAVDHAQRSETSYQQQSDRSGFGHPGGPLDEEEGGIYRHQNPSTHSKPESAKSVTFLSTLSSVLVLQDFQTTEVWRAAAVEFIATFAMVFVGTLCTISTLQTGFHHPVLVIAIFQALTLSLCIQAAAPMSGGHVNPCITWTEMLTGHITPVRALFYITAQALGSIVASLAVKNIVGHTLAWKYMLGGCYLHSQPSPTSQQVGLQPGRALLLEIILSFFVLFIAYSVALDPQRLPRTGPRLAPFLIGILVGLCIFAGGNLIPGYAGAGTNPGRCLGPAVALGKSMWSHHWVFWAGPAVAGLAMAAMYRVIPPSHLQAYARRNAAILTT
CepurGG1.3G111500.1.p	Ceratodon purpureus	Bryophyta	XIP	ATGACGGTCGAACATGCGCACAGTGTTGACAATGGAGTCTATCAGCAGCAACTCATGCCACCAAGTGGTGGTCCTTGCAATGGATCAGCTGGATTGGGACCAGCAATCGTGGAATACCTCGACGAAGAGCACGGAGGATACAAGGTTCCGGAAGCGGTCAGCAGCATCACCTCCGCAACAACATTCAGTGCCAAGTTCAGACGCATGCTCGTGCTTCACGACTTCCAGAACGCCGAGGTGTGGAGGGCAGCGGTGTTCGAAGGCATGGCCACGTTCGTCATGATGTTTGTAGGAATCCTGTGCACGATCTCCACTCTGGAATCCGGATTCAGCCACCCCGTGGTGGCCGTCGCCGTGTCGCAGGGACTGGTACTGGCGTTGTGCATCCTGGCAGCGGCG…	MTVEHAHSVDNGVYQQQLMPPSGGPCNGSAGLGPAIVEYLDEEHGGYKVPEAVSSITSATTFSAKFRRMLVLHDFQNAEVWRAAVFEGMATFVMMFVGILCTISTLESGFSHPVVAVAVSQGLVLALCILAAAPASGAHVNPAITWTEMLTGHITPVRAALYIIAQTLGSIVASLAAKAIVGNAVALRYSLGGCYLTSQVSATSGVVGMDTNRAFLLETGLTFFVLFIAYSIALDPPRLPRTGYTLAPFLIGAVVGLGIFTGGSLVSGYGGAGINPGRCIGPAVALGGSMWTGHWVFWAGPALAGLAMAALYHNIPPTHVQVYKLRKAARAKAKKSASKGRSRKERAMTTSFGCANGSRIRLAFSSDRNATSENGEKPEAV
CepurGG1.3G141200.1.p	Ceratodon purpureus	Bryophyta	TIP1;3	ATGGTGAAGTTGGCATTCGGAGAGTCGAATGAGGCCTCCAGCCCAGACGCGCTCAAGGGCGCGTTGGCGGAGTTCATCACGTTGTTCTTGTTCGTGTTCATCGGCGTTGGATCGGTGATGTCGTATGAGAAGATCCACCCTGTTGGTGATTTGGAAGCCGGGGGCCTGCTCATCATCGCCATCGCTCATGGGCTTGCCATTGCCATCTTGGTCGCTGCCACTGCCAATATCAGCGGAGGGCACGTCAACCCCGCTGTCTCTCTGGGCCTCGCCCTCGCCGGGAAGATCACCGTCGTCAGGCTTGTGCTCTACTGGATTGCGCAGCTCTTGGGCGCCGTTGCAGGGGCCTGGGTGTTGAAGACGGTGACAACTGGCGAGGACGTCGCGCGCCACGCCATC…	MVKLAFGESNEASSPDALKGALAEFITLFLFVFIGVGSVMSYEKIHPVGDLEAGGLLIIAIAHGLAIAILVAATANISGGHVNPAVSLGLALAGKITVVRLVLYWIAQLLGAVAGAWVLKTVTTGEDVARHAIGAGMTPMSAVLMEIVLTFTLMFVVFATAVDPKKGTVGVIAPLAIGFTVLAQIFVGAPFSGASMNPGRSFGPAVVAWDFTNHWVYWLGPFVGAALAALIYDGIFISPSPPAGHESIPSDF
CepurGG1.3G237200.1.p	Ceratodon purpureus	Bryophyta	XIP	ATGGCTTCTTTGACGGGTGCGGTTCCTGATGAGAATGCAAACTCACTGGGCCGATCAATCTCCTACCATCGCACTGGCTCGAGCTCTCGCGCCAGTATAGTTAATGTTCCTATGGAGCATGTTCAAACCGTGCAAAGTGGAATCCAAGCCGACTGGCCAACTCATTACCCGCCGAGCCAACCGACATGGATCACTAGGAACGATTCGACGAAGGCGTACTACGACGGTAGTGATGCCAATGTGGCGTTAAAGAAAAGAGTGAAGCGCGGGGTAGGACTGAGCGACGCCCGAAAAGCTGACGTTTGGAAGGCAGCAGCCGTTGAATTAGTGGCCACAACAGGGCTCACCTTCCTTAGCATCACAGTGTACCTACAAGGCTCCAAAGCGTCGGTAGCAGCC…	MASLTGAVPDENANSLGRSISYHRTGSSSRASIVNVPMEHVQTVQSGIQADWPTHYPPSQPTWITRNDSTKAYYDGSDANVALKKRVKRGVGLSDARKADVWKAAAVELVATTGLTFLSITVYLQGSKASVAALAFLQALIYSLAILAAAPTSGGHLNPAITFTTFITGQATLIRSLLYIVAQLLGGIIGAGGVRLLINNEARTSHSMGGCLLQAFPVEGTATASAASTLSNNQGLLAEMVFTIIMLFVVYGIGFDTRSIVVTFPIITPFIIGGVFGILVFVSQGLGYTAAMNPARCFGPAVIYGKNLWDPLYAFIMGPLMGAVLFGIFQILVHPTHGAEFGPVLPLNFFQTVTPDHRRSGYGPRGPGVYNCPIGGISHDQAPDQDVFHSQRLIAHSPP…
CepurGG1.4G029000.1.p	Ceratodon purpureus	Bryophyta	NIP6;1	ATGGGTGGGCCTCCGCACAAGTCGATCACGAATCATACATTCGCTTACATACTGTGTGTTGCACTAGCTGCGGAGCGACTGCCAGTACCATGTTTCACGGTCCTGCAACTCTGTAGAGCTTCGATGGATCATTGTAGTCTCAGGACTGCAGTCGAGTTCGTGACAGTGATCCCATCTCGGAACTCGAAGCTTGCAATGTCGGCTTCCCAGTGGGTTGTTCGACACTCGCTTCATTCTTTTGGGAGGAGCTTACCAGTTCGTCGATCCTCGGTGACTAATACCTCTTGTGCCTCCTTTGCTCGGCTTTCGGTGAAGGAGAATCGATTCTCTGCAAGTTCTAGTTTAGTACGTCCATCCCCTTGGAGCTTGACTCCGATCTTCAGGTGGCATTGTATAAGC…	MGGPPHKSITNHTFAYILCVALAAERLPVPCFTVLQLCRASMDHCSLRTAVEFVTVIPSRNSKLAMSASQWVVRHSLHSFGRSLPVRRSSVTNTSCASFARLSVKENRFSASSSLVRPSPWSLTPIFRWHCISNDDASTRGRFVSQLRVEGSRSGEKLSTVEPAEPFGSFGELLRMSTAEALGVFVIFTSGMLTAIANPGDLMTSAITSGLGVMVMVFALGQISGAHFNPAVSFAFLSKELVFMPGMRKKIVLKFLFYLVAQFLGALLAAGVTTWITGDIKAALTVPTQNWSKAFIVELILGFLLMLVATTMSTIHKRPDPVDKLEPDWWTPIFIGGTVMFNILLGGRISGASMNPFRSLAPAIWAKNYDKIWIYLVAPTVGAFLGTWIHTLLKEGSYI…
CepurGG1.4G174800.1.p	Ceratodon purpureus	Bryophyta	NIP5;1	ATGGCGGAGATTAAAATCCGCATGCCTGGAGCAGTCCCCTCCGCGGACGAGTACTCCACAGCTGTGACAGCAGGCAACAAGGTGCTGCAGGACCCTAGTCCAAATCGCAGTCAAGATGCACAAGAATCATCCCAACAAGGCAGATACAGGGCCTGGGTAACAGCGCTGCGTCCTCACACTACGCTCCTCCAAAAGTTGATAGCGGAAGTGATCAGCACGTTCATCCTAGTTTTCACGGGATGTGGGGCGGCCATGGTGAACGAGATCAGCAACGGCAAGGTGACAGCCGTAGGGATTTCTCTTGCCTTCGGACTCGTTGTCACGATCATGATCTACTCGGTGGGGCACATTTCAGGAGCGCACATGAATCCCGCAGTTACGCTGGCGTTCGCAGTTGCC…	MAEIKIRMPGAVPSADEYSTAVTAGNKVLQDPSPNRSQDAQESSQQGRYRAWVTALRPHTTLLQKLIAEVISTFILVFTGCGAAMVNEISNGKVTAVGISLAFGLVVTIMIYSVGHISGAHMNPAVTLAFAVAKHFPWTQVPLYIGAQCGGSISAAFMLRWILHPAASEGATLPFGTDVQSFLLEIVITFVLMFVVAAVATDTRACGELAGIAIGSAVALNALMAGPISGASMNPARSIGPAVASGNYRALWVYVAGPIIGSITGMLAYNCIRLPDTGVQGDKPAKSFRR
CepurGG1.4G263200.1.p	Ceratodon purpureus	Bryophyta	PIP2;8	ATGGCGAAGGACGTGGGGGTGCAGCCGGGGTACCCCAGCAAGGACTACACAGACCCGCCGCCAGCGCCACTGATCGACGCGGCGGAGCTCGGGCGATGGTCTTTCTACCGGGCCGTGATCGCGGAATTCGTCGCCACGTTGTTGTTCCTTTACATTACTGTCGCCACCGTCATCGGGGCCAGTAACAACCCCGGCTGCGCGGGCGTTGGGCTGCTCGGCATCGCCTGGGCCTTTGGCGGCATGATCTTCGTGCTTGTCTACTGCACCGCCGGTATATCAGGTGGGCACATAAACCCGGCAGTCACGTTCGGCTTGCTTCTAGCGCGCAAGATTTCGTTGCCGAGGGCGTTGGCATACATGGTAGCGCAGTGCCTGGGGGCCATCTGCGGGGCAGGCCTG…	MAKDVGVQPGYPSKDYTDPPPAPLIDAAELGRWSFYRAVIAEFVATLLFLYITVATVIGASNNPGCAGVGLLGIAWAFGGMIFVLVYCTAGISGGHINPAVTFGLLLARKISLPRALAYMVAQCLGAICGAGLVKAFQHSFYMRNGGGANSVAAGYSLGTGLAAEIIGTFVLVYTVFSATDPKRNARDSHVPVLAPLPIGFAVFMVHLATIPITGTGINPARSFGAAVIYNRDKTWDDHWIFWVGPLLGAALAAAYHQYVLRAGRFKALGSSRSAPTHV
CepurGG1.5G047600.1.p	Ceratodon purpureus	Bryophyta	PIP2;5	ATGGCGAACGACGACGGCCCCCAAGCGCCGCCTAACCAGTCTAACGTTCAGGGATCTTTACAGAAGAAGAATAATAATGATGTGGTGTTCCGGCCAGATGGACCCGTAAATGCTCCCATGGTGGACAGCCAGGAGGTCCAACATTGGTCCTTCTATCGTGCTGTGATTGCAGAATTTGTGGCCACGTTGCTGTTCCTGTACATCAGTCTTACAGCCGTTGCCGGCGCGTCCCGGACCGGCGCTGGAAGTCTTTCCACCTTGGAGGCTGCTTGGGCATTTGGGGGCATGATCTTCGTCTTGGTGTACTGCATCGCTGGTATCTCAGGTGGTCACATTAACCCGGCAGTCACATTCGGTCTCTTCATTGCAAGGAAGGTGACCATCACCAGAGCGCTAGCT…	MANDDGPQAPPNQSNVQGSLQKKNNNDVVFRPDGPVNAPMVDSQEVQHWSFYRAVIAEFVATLLFLYISLTAVAGASRTGAGSLSTLEAAWAFGGMIFVLVYCIAGISGGHINPAVTFGLFIARKVTITRALAYMVAQVLGAIAGAAIAKGVQGDAEFEYFAKGAVNGVQPGHSVQQAIAAEIMGTFVLLFTVLSATDPQRNARDSHVPVLAPLPIGFAVFVVHLATIPITGTGINPARSLGAAVANPQYGKWSQHWIFWVGPIVGAALAAVYHSYVLKAGSFKFRSLYE
CepurGG1.7G142400.1.p	Ceratodon purpureus	Bryophyta	NIP6;1	ATGGTGATGGTGAACACAGCGCCAGGAGCGGAGGCTCCACCCATGATCAATCCAACGATATTTGCACTTCCACCAGAGCGCCAGCTCTCGATCCAGAGTGCAGGATTTGAACGCCAACTATCTACTCAAAGTGGTCCATCAGCCAAGTGCTTTCCAGTCGAGTACATGATTGAGAACGGCTACTTCACCGCACCTGTTGTGCACCCGCCCACAGTCTCCCTCAGACGCAAGATTGCAACGGAGCTGATCGGAACCTTTGTGCTAATATTTGCTGCTACGGCAACTCCCATTGTGAATGAGAAGACGGGAGGATCGGTGACTCTACTTGGCAATGCTGCAACTGCCGGGTTGGCCATCATGATTGTCATCTTATCCACAGGCCACATCTCAGGTGCTCAT…	MVMVNTAPGAEAPPMINPTIFALPPERQLSIQSAGFERQLSTQSGPSAKCFPVEYMIENGYFTAPVVHPPTVSLRRKIATELIGTFVLIFAATATPIVNEKTGGSVTLLGNAATAGLAIMIVILSTGHISGAHVNPAITIAFATTRHFPWVQVPFYIAAQVIGSIAASFALKGIFNPYMHGGVTLPQGADWTCFVLEFIISFNLMFVITAVATDTRAVGELAGIAVGACVMMNIMIAGSTSGASMNPVRTLGPAIAANNYTSIWLYMLGPILGMIAGAAAYSAVRLKDEDSNTAPVRSLRR
CepurGG1.8G041600.1.p	Ceratodon purpureus	Bryophyta	PIP2;5	ATGGCAAATGAAGAGCGCCCCAAGACTCTGGCAGAAGCGGAAGCGCCTGCTCCGTTGGTGGACAGGAAGGAAGTGAGTGACTGGAGTTTTTATCGTGCTATCATTGCCGAATTCATGGCTACACTTCTGTTCCTCTACATTAGCCTCACCACTCTGGTTGGCACCATCAGAGTTGGCGCTGGCAGCGTTGGGCTCATTGAGACCGCCTGGGCATTCGGAGGAATGATCTTCATTTTGGTCTATTGTATTGCTGGAATTTCAGGTGGACACATCAACCCAGCTGTTACATTCGGTCTCTTCGTTGCAAAGAAGGTGACCATCACGAGAGCTCTAGCCTACATTGTAGCCCAGTGCTTGGGAGCCATGTGCGGTGCTGCAATTGCAAGGGGCGTTCAAGGA…	MANEERPKTLAEAEAPAPLVDRKEVSDWSFYRAIIAEFMATLLFLYISLTTLVGTIRVGAGSVGLIETAWAFGGMIFILVYCIAGISGGHINPAVTFGLFVAKKVTITRALAYIVAQCLGAMCGAAIARGVQGGEEFHTYGQGAVNGVKPGHSIGQALAAELMGTFVLLFTVLSATDPTRMARDSHVPVLAPLPIGFAVFVVHLATIPITGTGINPARSLGAAVANPLHGNWAQHWIFWVGPLAGAAAAAVYHTYVLKAGSIKFRSLYE
CepurGG1.8G142200.1.p	Ceratodon purpureus	Bryophyta	SIP1;1	ATGGGGTTGGCGCGGAAGGCAGTCGCGGATGCGTCCATGACGTTCCTGTGGGCGTCCAGCATAGCCTCGCTCGGGGCTGTGGCGAAGGCCATAGCGCCGTCGCTAGGTCTGGATGGCCCACGGACGGTGTATGTCATATTCGCCTTGGTATCCTTGCACATCTTCTTCTTCGGCTTCCTAGGGGAAGTCCTCGGGGGGGCGAGCTTTAACCCGACGGCCTCGGTGGCCTTCGCATACGCGGGGGTGAGCAAGGACGACCTCCTCACGCTCGCCGTTGCCATCCCCGCCCAGATGGTCGGCGCAGTGGGAGGGGTCCTGGCAATCCAGCAGGTCATGCCGAAGCAGTACCAGCATATGCTTGAAGGGCCGAAGCTCAAAGTCCCCCTCCAGACCGGCGTG…	MGLARKAVADASMTFLWASSIASLGAVAKAIAPSLGLDGPRTVYVIFALVSLHIFFFGFLGEVLGGASFNPTASVAFAYAGVSKDDLLTLAVAIPAQMVGAVGGVLAIQQVMPKQYQHMLEGPKLKVPLQTGVIAEAILTFAITLIVMWALLRGPRNPIAKTFCIIFATIALVGAGGAYTGPAMNPANAFAWAFVANQHASWEHFAVYWVGPMIGTIFAVWAFNLLFGSQIAHNKAAAAKTTKASMKEDGEAAKSKKVKSEDSDDISNKLKAS
CepurGG1.9G063300.1.p	Ceratodon purpureus	Bryophyta	NIP6;1	ATGGAGGTGCTGCAATCAGATCAAGCAGTACCGTCTTCCTTCATCAACTCAAAACCTTGCAACACATGTAGGATCACAGAGTTCAAGAAGGTGCACGAGACATCAGTACCTGTGCTGCAGGTGCCGCTCCTGCTGCAAGATCGACAACTCCACACGCTCACAATGATCATGGAAGAACGGCGACAGATTGCCGGCTTATCGTATGGCAAAGTACTTCGAATGGCGACAGCGGAGATGGTGGCGGTGTTCCTCATCATGTTCAGCGTCTGTGGAACGGCGATTGCTAACAAAAAGACCAACGGCGACATGAACTTGCTAGGATTTGCCACAGCCGGCGGGTTGTCCGTGATGATGATGGTGTTCGCAGTTGGGCACATATCAGGAGCTCATTTGAATCCG…	MEVLQSDQAVPSSFINSKPCNTCRITEFKKVHETSVPVLQVPLLLQDRQLHTLTMIMEERRQIAGLSYGKVLRMATAEMVAVFLIMFSVCGTAIANKKTNGDMNLLGFATAGGLSVMMMVFAVGHISGAHLNPAVTLAFASKRAFPLQLVPIYILAQFVGSLVAVGVLQALTNDVETSLTVPSASTAQAFIVELILGFNLMFVATAVSTGSSNSGELAGIAVGATVILNVLLGGAISGAAMSPMRSLGPAIVANNYDNVWIYIIAPPIGALTGAWTHTLLQISS
Esed_jg10195.t1	Entodon seductrix	Bryophyta	PIP1;2	ATGAATCAAGACCGGGAAGACGATGTGGCCGTGGGTGCGGCGAAGTACAGCGAGCCGGCCGCGCTGGGCACGCACGCGCCGACGCTGGTTTCTGCAGAGAGCCTGGACTCGAAGAAGCCGTACAAGGACGACCCACCCGAGCCGTTCGTGGACGAGAAGGAGTGGCCGCGCTGGGCGTTTTGGCGCGCCGGCATAGCGGAGTTCATGTCTAGCCTGCTGTTTTTGTATATCACCATCCAGACCGTGATGGGCAGCAAGCGAGACAGCGATCCGTGTCTCGGCGTGGGGACACAGGGGATTGCGTGGGCGTTTGGGGGCATGATCTTCGTCCTCGTCTATTGCACCGCAGGCATCTCGGGAGGGCACATCAACCCGGCTGTAACGTTTGGGTTGTTCCTG…	MNQDREDDVAVGAAKYSEPAALGTHAPTLVSAESLDSKKPYKDDPPEPFVDEKEWPRWAFWRAGIAEFMSSLLFLYITIQTVMGSKRDSDPCLGVGTQGIAWAFGGMIFVLVYCTAGISGGHINPAVTFGLFLARKVSFNRALYYIICQCLGAICGAGIVKGFQPGFYQREGGGANAVQHGYTKGGALGSEIVGTFVLVYVVFAATDAKRKARDSHVPALVPLPIGFAVFLVHLATIPITGTSINPARSLGAAIIFNTRHNAWDDHWIFWVGPLIGAALAAGYYQLIIRALPFRKFRTPAQA
Esed_jg10577.t1	Entodon seductrix	Bryophyta	PIP1;2	ATGGCTGACAAGGGCGACGACGTTGCAGTGGGAGCAACCAGGTATGGCGAGAGAAACCCTCTGGGCACCAGTGCCCAGTTGAGGGAGAAGGATTACACGGAGCCGGCCAGCGCGCCGTTCGTTGACGCCCATGAGCTTCGTCGCTGGTCGTTCTGGAGAGCGGGCATCGCCGAGTTCTTTGCCAGTTTCCTGTTTCTGTACATCACCATTCAAACGGTGATGGGCAACGTGAGGAAAGGGGAGTGTAACGGAGTTGGAATTCAAGGCATTGCGTGGGCATTTGGGGGCATGATCTTCGTCCTGGTATACTGCACCGCTGGAATCTCAGGGGGACACATAAATCCTGCAGTGACATTCGGACTGTTTCTGGCAAGAAAGGTGACATTTCCACGGCTTCTG…	MADKGDDVAVGATRYGERNPLGTSAQLREKDYTEPASAPFVDAHELRRWSFWRAGIAEFFASFLFLYITIQTVMGNVRKGECNGVGIQGIAWAFGGMIFVLVYCTAGISGGHINPAVTFGLFLARKVTFPRLLLYVVCQCLGAICGAGVVKGFQPAFYQAASGGANIVAHGYTKGDGLGSEIVGTFVLVYTVFSATDAKRNARDSHVPLLAPLPIGFAVFLVHLATIPITGTSINPARSLGAAIIWNRDQSWNDHWIFWVGPLLGATLAAMYHTLVIRALPFSKHRT
Esed_jg11526.t1	Entodon seductrix	Bryophyta	NIP5;1	ATGGCGGGCAATGTGGCTGAGGTTATGATTCGCATGCCCCAGTCTCGCTCCCTCGAAGATTATCCGCAGAACAAAGTTGGAGAAGTGCCTCTGGATGGTGAAAGAGCGCAAGATTCCAACTCTAGGAGATCAAGAACGCGTGCCTTCATCTCATCGCTCAGGCCCAACACTCCACTTATACAAATGTTGGTGGCGGAGGTGATCAGTACATTCATTCTGGTGTTCACCGGCTGTGGGGCAGCCATGGTGAACGCCATCAGCGATGGAAAAGTGACGCCGATGGGAATCTCCATAGCTTTCGGTCTTGTTGTCACGATCATGATCTACGCGGTGGGTCACATCTCGGGAGCACACATGAATCCGGCCGTCACAATTGCATTTGCTGTTGCCAAACACTTT…	MAGNVAEVMIRMPQSRSLEDYPQNKVGEVPLDGERAQDSNSRRSRTRAFISSLRPNTPLIQMLVAEVISTFILVFTGCGAAMVNAISDGKVTPMGISIAFGLVVTIMIYAVGHISGAHMNPAVTIAFAVAKHFPWTRVPLYITAQCSGSIMASFMLRWILHPAASEGATLPAGSNVQSFLLEIVITFILMFVVAAVATDTRACGELAGIAVGSAVALNALMAGPISGASMNPARSLGPAVASDNYRAIWVYITGPIIGSVLGMLAYNCIRLTDSGPQCGKATNCDKPAKSFRR
Esed_jg11881.t1	Entodon seductrix	Bryophyta	SIP1;1	ATGGGGCTAGCGAGGAAGGCCGTGGCGGATGCGTCCATCACGTTCTTATGGGTGTTCAGCATGGCTTCCTTGGGTGCGGTGTCCACCGCAGTGGCGCCCTCCTTGGGGTTAGACGGACCCGGGAAGGGCAAGATGTACATTGTGTTCTCCTTGGTGTCATTCCTCATCTTCTTCTTCTCCTTTTTAGGGCAAGCCCTCGGTGGCGCTAGCTGGAACCCGACCGCTTTAGTCGCATTCTCTTACGCGGGCGTGAGCAAGGATGATCTCTTCACTCTCGCCATCCGCCTCCCTGCGCAGATGCTTGGTGCCGTCGGGGGCGCCTTAACCATCATAGAGGTCATGCCGAAGCAGTACAAGCACATGTTGGGTGGTCCAAAGCTCAAAGTGCCGCTCCAAACA…	MGLARKAVADASITFLWVFSMASLGAVSTAVAPSLGLDGPGKGKMYIVFSLVSFLIFFFSFLGQALGGASWNPTALVAFSYAGVSKDDLFTLAIRLPAQMLGAVGGALTIIEVMPKQYKHMLGGPKLKVPLQTGVIAETLLTFTITLIVMWALLRGPSNRILKTLVIIGATITLVIAGGAYTGPAMNPANAFGWAFVSKKHASWEHFTVYWVGPMVGTVFAVWAFKLLFGGHSPAAPTAGRKKKTAAAKKGKKGGSAKSKKAEQEGVNNVAGKVKAS
Esed_jg14016.t1	Entodon seductrix	Bryophyta	PIP2;1	ATGGCGAAAGATGTAGGCGTGGAGCCTGGCTTCCCTGCGAAAGACTACACTGACCCGCCTCCGGCGAAGCTCATTGACATCTCCGAGTTAGGGCGATGGTCGTTCTACCGTGCTGTGATCGCGGAGTTCGTGGCGACTTTGCTGTTTCTGTATATTACCATAGCGACTGTTATCGGTGCCTCCAGGAACGCTGGCTGCCTCGGCGTTGGACTGCTAGGCATCGCTTGGGCGTTTGGAGGCATGATCTTCGTGCTCGTGTACTGCACTGCCGGCATTTCAGGTGGGCATATCAACCCGGCGGTGACGTTCGGCTTGCTGCTAGCGCGTAAGGTTTCCCTGCCACGAGCTCTTGCCTACATGGTGGCGCAGTGCTTGGGAGCCATTTGTGGCGCCGGTTTA…	MAKDVGVEPGFPAKDYTDPPPAKLIDISELGRWSFYRAVIAEFVATLLFLYITIATVIGASRNAGCLGVGLLGIAWAFGGMIFVLVYCTAGISGGHINPAVTFGLLLARKVSLPRALAYMVAQCLGAICGAGLVKGFQHSFYMRYGGGANSVATGYSLGTGLAAEIIGTFVLVYTVFSATDPKRNARDSHVPVLAPLPIGFAVFMVHLATIPITGTGINPARSFGAAVIYNRSKPWDDHWIFWVGPFLGAALAAAYHQYVLRAGPFKALGSFRSAPSHV
Esed_jg14425.t1	Entodon seductrix	Bryophyta	TIP2;3	ATGGATACACGAGGCGGTCCGAGACCGAGTCCATACAGCATTCAAATGTTGGACGCCTCTTCCTCCAATCCAGTACGGGCTCCACTGCCACAGAGAACCTCTCCGGAAACTGGCGGTTATAGTCAAACAATACAGGGAGGATCGAGAACAGGCACCAATTTCGCATCTGGAAATCCGAACGCAAAATCGACAGCCTCACCCTATGAACTTCAAATGACAAAGAAAAATGTGGATCCATACACTTCATTAAACGTGAGTGAACGAGAGCCACCACCTTACGATGAACACAACAAGCATCCTGTTGAAGCCCAATCGAGACCAGATCATGAAGTGGTAGAGCTTCATGAGGGTGGAGGCCTTCTTACAGATCAACCACAAGCCATTCAAACGATGGTCAAG…	MDTRGGPRPSPYSIQMLDASSSNPVRAPLPQRTSPETGGYSQTIQGGSRTGTNFASGNPNAKSTASPYELQMTKKNVDPYTSLNVSEREPPPYDEHNKHPVEAQSRPDHEVVELHEGGGLLTDQPQAIQTMVKMVTMLNFMKVELGDHKTLRSLEQWRAAAAEFIGTMLFVFLGCGSVIASGMISRDMTCARMVIIAVAHGVAICCLAAATGAISGGHLNPAVTLAFVVAGKENLIRAGLYVGAQLFGAVIGALLIRGCTPDYLQRGLGSHDLGRNIFDSQGCLMEIVLTFMLIFVIFGVAVDRRGPGVIAPIPIGFAVLVDHLVGVPYTGASMNPARSFGPALVSGHWGRAHIIYWFGPCFGASLASAIYRLGFLEPSLTQSVERSRNNPP
Esed_jg15404.t1	Entodon seductrix	Bryophyta	TIP1;3	ATGGTGAAGTTGGCGTTGGGCGAAACCGATGAAGCCTCCAGCCCTGACGCGCTCAAGGGCGCCTTGGCGGAGTTCATTTCCCTGTTTCTGTTCGTGTTCTTTGGCCTCGGATCGGTGACTGCGTACGAGAAGATCCACCCAGGTGGTGATTTGGACGCTGCAGGGTTATTGGTGGTTGCGCTTGCGCACGGGTTTGCGCTGGCAGTTTTGGTGGCGGCGACGGCGAACATCAGTGGAGGGCATGTGAATCCGGCGGTGTCGCTGGGGCTCGCGCTGGCGGGGAAGATCACAGTTATTCGACTTGTGCTCTATTGGGTGGCGCAGCTGCTCGGCGCTGCTGCAGGTGCGTGGGCGTTGAAGCTCGTCACCACCGGCGAGATCCTCGCCCGTCACGGCCTC…	MVKLALGETDEASSPDALKGALAEFISLFLFVFFGLGSVTAYEKIHPGGDLDAAGLLVVALAHGFALAVLVAATANISGGHVNPAVSLGLALAGKITVIRLVLYWVAQLLGAAAGAWALKLVTTGEILARHGLGAGVTVWPAVLLEIILTFTLVFVVFATAVDPKKGTVGVIAPLAIGFTVLAAILVGAPYSGASLNPARSFGPAIVALDFKNHWVYWVGPFIGAALAALIYDGVFISAEAPQGHQPVPTTDF
Esed_jg15634.t1	Entodon seductrix	Bryophyta	XIP	ATGATTGAGACGAACATGGCTTCAACTTCGGGTGGGGACTCTGGAACTGATGCACACACAGGCAGAGGTTCCTACAATCGCACAGGCTCCAGCACTCGAAGCATTACAATTAATCCGATGGAGCATCTGCAAACGATTGAAAGTGGAATTCCGACGTATGACTGGGATAACATCAGGCAATTCCAGCCGTCGACGTGGGTCACAAGAAACGATTCGGTGAAGGGTCAGTACGCTGGCAGCGTTATAGACGAGGGGGTTACGAAGTCGTTAAAGCGTGGAATGGGAGTGTACGATTACAGAAAAGTCGATGTATGGAAGGCAGCGGTCGTGGAATTGGTGACCACTGCGGGTTTTACCCTCCTGAGCATCACAGTATACCAGCAAGGCAGCACCGGGTCA…	MIETNMASTSGGDSGTDAHTGRGSYNRTGSSTRSITINPMEHLQTIESGIPTYDWDNIRQFQPSTWVTRNDSVKGQYAGSVIDEGVTKSLKRGMGVYDYRKVDVWKAAVVELVTTAGFTLLSITVYQQGSTGSVASRAFLQAIIYSLAILAAAPISGGHLNPAITLITFLTGQASLIRSFLYIVAQCGGAVGGAAAFQFLTTQAEQTKNSMGGCRLQALPIEGVTMAATLTNKQGLVAETIFTIIMLFVVYGIGFDRRSVVVTYPILAPFIIGSVFGTLIFLSQGLGYTAAMNPARCLGPAVVYRRDLWDHLCTFTIGPVIAAVVVGIFQLLVQQANNNAEQGPVLPLTFFQAVIPDHQRPGFGPRSPSVIYPTEDTPHSPHAQLGANFPTTSEFQPSS…
Esed_jg16667.t1	Entodon seductrix	Bryophyta	NIP6;1	ATGGCAGTGCCTCCGGAGCGTCAGTTGTCCATTTCAAGTGCAGCAGGAATGGACCGACAGCTCTCCACTCACAGTGCTGCTGCAGCGGCCAAGTGTTTCCCAGCGGAGTCTACGCTCGAGAACGGAATCTTCACCATGCCTGTGGTGCAACCTCCCATTGTCTCCCTCCCTCGCAAGGTCGCGACGGAGCTTATCGGCACGTTTGTCTTGATCTTTGCGGCGACGGCCACTCCCATAGTGAACGAGAAGACGGGAGGGTCCGTTACTCTGCTAGGAAATGCCGCAACATCTGGACTGGCCATCATGATCGTCATCTTTGCTACAGGCCACATCTCCGGTGCCCACGTTAACCCTGCCATCACCATAGCCTTTGCTGCCCTTCGCCATTTCCCGTGGGTT…	MAVPPERQLSISSAAGMDRQLSTHSAAAAAKCFPAESTLENGIFTMPVVQPPIVSLPRKVATELIGTFVLIFAATATPIVNEKTGGSVTLLGNAATSGLAIMIVIFATGHISGAHVNPAITIAFAALRHFPWVQVPFYIAAQVLGSIAASFALKGIFHPYMHGGVTIPHGSEWSSFVMEFIISFILMFVITAVATDSRAVGELAGIAVGACVMMNIMVASSTSGASMNPVRSLGPAIAANNYKSIWLYIVGPITGMVTGATTYTIVRLKEEDTPGLPLRIFHR
Esed_jg18045.t1	Entodon seductrix	Bryophyta	PIP2;8	ATGGCTACTCCAGGCCCAGCTCTTCACCAATTAAGCAAAGAGCGAAGCGAGAAGGAGGAGAGTGAGAGAAACGGGGGAGCTGTCCAAGAGCCTCCCCCAGCGCCCCTTGTGGACACCAAGGAAGCCACGGAGTGGTCGTTCTACCGCGCCATCATCGCCGAATTTATGGCCACGCTGCTCTTTCTGTATATCAGTCTCACCACGCTCGTGGGCACTACGCGCACCGGCGCCGGCAGTGTGGGACTCATTGAAACCGCATGGTCCTTCGGAGGCATGATCTTCATTCTGGTCTACTGCATTGCGGGCATTTCTGGCGGCCACATCAACCCTGCGGTGACGTTCGGCCTCTTCGTTGCCAAGAAGGTGACTTTGACGAGAACCTTGGCCTACATTGTGGCG…	MATPGPALHQLSKERSEKEESERNGGAVQEPPPAPLVDTKEATEWSFYRAIIAEFMATLLFLYISLTTLVGTTRTGAGSVGLIETAWSFGGMIFILVYCIAGISGGHINPAVTFGLFVAKKVTLTRTLAYIVAQCLGAICGAYIARGVQGSDEFHTFGQGAVNSVRPGHSIGQALGAEIMGTFVLLYTVLCATDPTRSARDSHVPVLAPLPIGFAVFVIHLATIPITGTSINPARSLGAAVANPHHGKWSQHWIFWVGPLVGAACASLYHMYVLKAAAFRFRSLYE
Esed_jg19115.t1	Entodon seductrix	Bryophyta	XIP	ATGACTGTGGAGCATGCTCACACAGTCGACAATGGCATCTACCAGCAGCCAATGAGTAATGATCCGAGCTTAATTCATAAACCAGCGGCAGCCATTATGGAGTTTCTTGACGAAGAGCACGGCGGGTACAAAACACCCGACGTCGCAGTGCCTGTCTCGTCGTCTGTCACTCTCGAGGAGAATCTCAGCCGCATTCTCGTCCTTCGCGACTTTCGAAGCGCCGAGGTCTGGCGCGCGTCCGCGTTCGAGGGCGTGGCTTCCTTCGCCGCCATCTTCGTGGGCATCCTCGCCACCACCTCCACTCTCTCCTCCACCTTCACCCACCCCGTCCTCGCCATCGCCCTCTCCCAAGCCCTCATCCTCTCGCTCTGCATCCTCGCGGCCGCTCCCGCTTCCGGC…	MTVEHAHTVDNGIYQQPMSNDPSLIHKPAAAIMEFLDEEHGGYKTPDVAVPVSSSVTLEENLSRILVLRDFRSAEVWRASAFEGVASFAAIFVGILATTSTLSSTFTHPVLAIALSQALILSLCILAAAPASGGHVNPLITWTETLTGHITPVRGFLYLLFQILGSIVASLSAKAVVGETLALQYSLGGCYLHSRGVGLDPSRAFLLETLLTFFLLFLAYSIALDPPRLPRTGYTLAPFLVGGIIGLCIFAGGGLVEGYGGAGMNPGRCIGPAVVLGQWEGQWVFWAGPAVAGVAMAGLYWKIPPTHVQVYKLRKAARAAIKKGSKKAAGESCENGRSAFNGAVMGSIARSQ
Esed_jg20957.t1	Entodon seductrix	Bryophyta	SIP1;1	ATGGGTTTAGCAAAGAAGTCCGTGGCGGACGCGTCCATAACCTTCCTCTGGGTGTTCGCCATGGCATCCCTGGGCTCCGCCTCCACAGCAATCGCTCAATCCGTGGGCCTTGAAAACCCCAAGAACAAGATCTACATCATCTTCTCCCTCGTCTCGTTTCTCATCTTCTTCTTCTCCTTCTTAGGTCAAGCTCTTGGTGGCGCAAGCTGGAACCCCACTGCTCTCGTCGCCTTCTCCTACGCGGGCGTGAGCAACGACGACCTCTTCGCCCTCGCCGTGCGCCTCCCTGCCCAAATGGCCGGCGCAGTGGGGGGCGCTTTAGCTGTCTTGGAAGTTACGCCCAAGAAGTACAAACACATGCTGGGCGGACCCAAGCTGCGTGTCCCCCTACAAACAGGC…	MGLAKKSVADASITFLWVFAMASLGSASTAIAQSVGLENPKNKIYIIFSLVSFLIFFFSFLGQALGGASWNPTALVAFSYAGVSNDDLFALAVRLPAQMAGAVGGALAVLEVTPKKYKHMLGGPKLRVPLQTGVIAEAVLTFAITLVVMWALLRGPRNPVVKTLIIIVATISLVAAGGAYTGPAMNPANAFGWAFVSNQHTSWEHFAVYWAGPMIGTIFAVWAFNLLFGSHQAYKAAAAKNAKANEASKEKSRESRQGEAAKSIENVGAEKVKAS
Esed_jg21873.t1	Entodon seductrix	Bryophyta	SIP1;1	ATGGTGGCTGCCGTGTGGGCCGCAGTCTTCGTTATCAAGGTCATCCCTCCGGAGTTCAATCACATGATCCGCGGACCGAAGCTTCATGTGGATCCTCTCAAAGGAGTTTTAGTGGAAGGGATACTCACGTACATTCTGACCCTGGTGTCTCTCATGACCATGCTGCGAGGGCCAAAGAATCCCAGATATCGGCAGCTCATATCAGTGGTGACCATGGTCATGCTTGTCATCCTTGGTGGGGCGTACACCGGACCGTCAATGAACCCAACGAATTCATACGGATGGGCATTTGTAAATGAAATGAACGAATCCGTGGAGCATTATGTTGTGTATTGGTTTGGGCCCTTAGTAGGTTCTCTGGCTGCGGTTAAGACAGTGAAGTTGTTGCTAGGCCCAATT…	MVAAVWAAVFVIKVIPPEFNHMIRGPKLHVDPLKGVLVEGILTYILTLVSLMTMLRGPKNPRYRQLISVVTMVMLVILGGAYTGPSMNPTNSYGWAFVNEMNESVEHYVVYWFGPLVGSLAAVKTVKLLLGPIDSKNPYQAGARCRGRSRGGFEWCLGGWSLPKKKKKSDLPYRQSHASCASKIDVEGAVRGVRPAHGARIFTFAERHLLGGDLGPRQLRRRLQLLRVSSVQRLSRPRLQWRHAS
Esed_jg2227.t1	Entodon seductrix	Bryophyta	NIP6;1	ATGGAGACCCCACAAGAGGACGATCGAGTGGTGATACCAACTCCCGGGAATATCAACTCAAACCCATGCTGCAACAGATGTGGAATAACTGCCGAATTATCAAGTCAGTGCCTCGATCAGTGTTTGCTGGAGGTTCCGCTGATGCAGGGTCATCAAGAGTGGAGGAAGCTACCAGCAATGGAGGAACGGGGTCAGATTGCTAGACCATCGTATAGCAAAGTGCTGAGAATGGCGGCAGCGGAGATGGTGGCAGTGTTTCTCATCATGTTCAGCGCCTGCGGCACGGCGATTGTTGACAAAAACAATAATGGCGACTTGACGTTACTGGGACTGGCGACGGCCGGAGGGTTGTCTGTGATGATGATGGTGTTCGCGGTGGGTCACATTTCTGGCGCTCAT…	METPQEDDRVVIPTPGNINSNPCCNRCGITAELSSQCLDQCLLEVPLMQGHQEWRKLPAMEERGQIARPSYSKVLRMAAAEMVAVFLIMFSACGTAIVDKNNNGDLTLLGLATAGGLSVMMMVFAVGHISGAHLNPAVTIAFASKKLFPIQLVPIYVFAQFLGALVAAAVLRALTNDAEAALTLPYGGNAKAFIVELVLGFNLMFVATAVATGSSNSGELAGIAVGATVILNVLLAGPVSGASMNPVRTLGPAIVAQKFDSIWIYLIAPPLGALAGTWTHTLLQISA
Esed_jg25297.t1	Entodon seductrix	Bryophyta	PIP2;2	ATGGCGGACGTCGGTAGCAGAAGCCAGCCGCCCAACGAGAACGTTAATGGCAACACGATCAATGACCAGCAGTCTCCGCAGAATGATCGTAATGCTGCTGGAGAGACAACACCTAGTGCTCCCGCGGTGGACAGAGACGAGCTTCACCACTGGTCGTTCTACCGAGCTGTGATTGCGGAGTTCGTGTCGACGCTGCTGTTATTGTATATTAGTCTGACGGTTGTCGTGGGGACGTCTCGTATAGGCGCTGGGAGCGTCGGCATCTTGGAAATCGCTTGGGCGTTTGGTGGCATGATCTTCATCTTGGTCTACTGCACTGCTGGGCTCTCGGGTGGTCACATCAACCCGGCGGTGACTTTCGGTCTCCTGGTCGCACGCAAACTGACCATCACTCGAGCT…	MADVGSRSQPPNENVNGNTINDQQSPQNDRNAAGETTPSAPAVDRDELHHWSFYRAVIAEFVSTLLLLYISLTVVVGTSRIGAGSVGILEIAWAFGGMIFILVYCTAGLSGGHINPAVTFGLLVARKLTITRALAYMVAQCLGAMVGAAIARGVQGDEEFQTFGKSAVNGVQPGHTVRQALAAEIMGTFVLLFTVLSATDPERNARDSHVPVLAPLPIGFAVMVVHLATIPITGTGINPARSLGAAVANAHHGRWNQHWIFWVGPLLGACMAALYHSVVLKAGSFKFKSLYE
Esed_jg3932.t1	Entodon seductrix	Bryophyta	PIP1;2	ATGCAGCAAGACAAGGAAGACGATGTGGCGCTCGGGGCGAACAAGTACGGGGAACGCTCCGCGTTGGGCACGCATGCGCCAGTGCCACCGGAGAGGGATTACACGGAGCCGTCGCTGTCGCCGTTCTTTGATGGGTCGGAGTTCCGTCGCTGGTCGTTCTGGCGCGCGGGCATCGCCGAGTTCCTGGCTAGTCTGCTGTTCCTGTACATCACCATCCAGACGGTCATGGGCCACAAGCGTGCCGCCGTAACAAACCCGTGCCTCGGGGTGGGTATTCAAGGCATAGCCTGGGCCTTCGGGGGCATGATCTTCGCCCTCGTGTACTGCACCGCAGGAATCTCAGGAGGACACATCAACCCTGCCGTGACGTTCGGCTTGTTCCTGGCACGGAAGGTTTCG…	MQQDKEDDVALGANKYGERSALGTHAPVPPERDYTEPSLSPFFDGSEFRRWSFWRAGIAEFLASLLFLYITIQTVMGHKRAAVTNPCLGVGIQGIAWAFGGMIFALVYCTAGISGGHINPAVTFGLFLARKVSLNRALFYMICQCLGAICGAGIVKGFQPHFYQNQGGGANSVAHGYTKGDGLGAEIVGTFVLVYTVFSATDAKRNARDSHVPVLAPLPIGFAVYLVHLATIPITGTGINPARSLGAAVIFNTRHNAWADHWIFWVGPMIGAALAAAYHTLVIRALPFRKRV
Esed_jg5567.t1	Entodon seductrix	Bryophyta	NIP5;1	ATGGCGGAGATTAAAATCCGCATTCCCAGCAGTACTGTTCCTGTTTCCGAGGACGAGTATCCACGAGCTGGCAACAAGGTGTCGCAAGAGCCAAGTCCAAGTCATGGCGGTGATGGTGTTGCTCATGATGTGCAGGTCAAGTCTTCCCAACAGGATACAAAGCGATTCAAAGCCTGGCTTTCGTTACGGACGCCGCTGGTGCAAAAGGTGGTGGCGGAAGTGATCAGCACGTTCATTCTGGTGTTCACGGGATGTGGTGCGGCCATGGTGAACGAAATCAGTCACGGCAAAGTGACGCCCGTGGGTGTCTCTCTGGTGTTCGGCCTGGTGATCACCATTATGATCCACGCCGTGGGACACATCTCTGGTGCACACATGAATCCCGCAGTCACTCTCGCG…	MAEIKIRIPSSTVPVSEDEYPRAGNKVSQEPSPSHGGDGVAHDVQVKSSQQDTKRFKAWLSLRTPLVQKVVAEVISTFILVFTGCGAAMVNEISHGKVTPVGVSLVFGLVITIMIHAVGHISGAHMNPAVTLAFAVARHFPWTQVPLYIAAQCGGSITAAFALRWILHPAAYEGATLPAGSDMQSFLLEIVITFILMFVVAAVATDTRACGELAGIAVGSAVALNALMAGPISGASMNPARSLGPAVASGNYRALWVYFAGPIIGSIVGMLAYNCIRMQDTAAAQRCDNSKPVKSFRR
Esed_jg5776.t1	Entodon seductrix	Bryophyta	PIP2;1	ATGGCCAAGGTGGACGCGGGCGTGGAGCCGACACTGAAGGACTACCGGGACCCGGAACCGGCGCCGCTGATTAACGCTGTAGAGTTCCGGAAATGGGCGTTCTACCGAGCCATCATCGCGGAGTTCATGGCCACTTTGCTGTTCTTGTACATTACCATCGCCACTGTGGTTGGCGCCAAAAAAAATGCCGGATGTGCAGGCGTGGGCCTTCTCGGCATGGCCTGGTCCTTCGGAGGAATGATCTTCGTGCTCGTGTATTGCACGGCGGGTATCTCAGGTGGTCACATCAACCCGGCGGTCACGTTCGGGTTGCTGCTTGCGCGTAAGATCTCTCTGCCGCGAGCGTTGGCATACATGGTGGCGCAGTGCTTGGGCGCCATCTGCGGGGCGGGCCTGGTG…	MAKVDAGVEPTLKDYRDPEPAPLINAVEFRKWAFYRAIIAEFMATLLFLYITIATVVGAKKNAGCAGVGLLGMAWSFGGMIFVLVYCTAGISGGHINPAVTFGLLLARKISLPRALAYMVAQCLGAICGAGLVKAFQHSIYMGQGGGANSVQVGYNHGTGLGAEIIGTFVLVYTVFSATDPKRNARDSHVPVLAPLPIGFAVFMVHLATIPITGTGINPARSFGTAVIYNRSKPWDDHYIFWVGPFVGAALAAAYHQRVLRASPFKALGSFRSSQHV
Esed_jg8951.t1	Entodon seductrix	Bryophyta	TIP2;1	ATGGTGAAGCTGGCGTTCGGCGAATCTGATGAAGCCGCCAGCACCGACGCGCTGAAAGGTGCGCTGGCGGAGTTCATCTCGCTCTTCCTGTTCGTGTTCATCGGCGTGGGCGCCGTGATGTCGTACGAGAAGATTCATCCCACAGGCGACTTGGAAGTTAGCGGATTGCTCGTCATCGCCATCGCGCATGGCTTCGCCCTCGCCATCCTCGTGGCGGCTACTGCGAACATCAGCGGAGGACACGTCAATCCCGCTGTGTCGCTCGGCCTCGCACTCGCGGGCAAGATCACCGTAGTACGGCTGGTGCTCTACTGGGTCGCGCAGCTCCTCGGTGCCGTTGCTGGTGCGTGGGTGTTGAAGCAAGTGACCACAGGTGAGGACGTCGCCCGTCACGCCATC…	MVKLAFGESDEAASTDALKGALAEFISLFLFVFIGVGAVMSYEKIHPTGDLEVSGLLVIAIAHGFALAILVAATANISGGHVNPAVSLGLALAGKITVVRLVLYWVAQLLGAVAGAWVLKQVTTGEDVARHAIGAGMTPLSAVLMELILTFTLMFVVFATAVDPKKGTVGVIAPLAIGFTVLAEIFVGAPFSGASMNPGRSFGPAVVALDFTNHWVYWLGPFLGAALATIIYDGVFIAPAETADHQPIPTDF
Foant_00959-RA	Fontinalis antipyretica	Bryophyta	SIP1;1	ATGGGGTTAGCGAAGAAGGCCGTGGCGGACACGTCCATCACCTTCCTCTGGGTGTTCGCAATGGCCTCCCTGGGCTTCGTCTCCACCGCCATCGCTCAATCCCTGGGCCTCGACAAACCCGCCAACAAAATCTACATCGTCTTCGCCCTCGTCTCGTTTCTCATCTTCTTATTCTCCTTCTTAGGTCAAGCCCTCGGCGGCGCCAGCTGGAACCCCACCGCCCTCGTCGCCTTCTCCTACGCAGGCGTGAGCAACGACGACCTCTTCACCCTCGCCGTGCGTCTCCCTGCGCAAATGGCCGGCGCCGTCGGGGGCGCTTTGGCCATCTTGGAAGTCACCCCCAAGAAGTACAAGCACATGCTGGGCGGGCCCAAGCTGCGCGTCCCCTTGCCGACCGGC…	MGLAKKAVADTSITFLWVFAMASLGFVSTAIAQSLGLDKPANKIYIVFALVSFLIFLFSFLGQALGGASWNPTALVAFSYAGVSNDDLFTLAVRLPAQMAGAVGGALAILEVTPKKYKHMLGGPKLRVPLPTGVAAEAVLTFAITLVVMWALLRGPRNPVAKTFIIIGATIALVIAGGAYTGPAMNPANAFGWAFVSNQHTSWEHFAVYWAGPMVGTIFAVWAFNLLFGSHQAHKAAAAANKASPKEESRETQASQASREAAESTADVGAEKVKAS
Foant_02939-RA	Fontinalis antipyretica	Bryophyta	PIP1;2	ATGCATCAAGACCGGGAAGACGATGTGGCCGTGGGTGCGGCGAAGTACAGTGAGCCGTCCGCGCTGGGCACGCACGCGCCGTCGGTGATCTCCGACAAGATCCTGAGCTTGAAGAAGCCGTATAAGGACCTCCCAAACGAGCCGTTCGTGGACGACAAGGAGTGGCCACGCTGGGCTTTCTGGCGAGCCGGCATCGCAGAGTTCATGTCCAGCTTGCTGTTTCTGTATGTGACCCTTCAGACAGTGATGGGCAGTAAGCGGAAAGACGATCCGTGTCTCGGCGTGGGGATGCAGGGGATTGCGTGGGCGTTTGGGGGCATGATCTTCGTCCTCGTCTATTGCACCGCAGGCATCTCGGGCGGCCACATCAACCCTGCTGTCACGTTTGCGTTGTTCCTG…	MHQDREDDVAVGAAKYSEPSALGTHAPSVISDKILSLKKPYKDLPNEPFVDDKEWPRWAFWRAGIAEFMSSLLFLYVTLQTVMGSKRKDDPCLGVGMQGIAWAFGGMIFVLVYCTAGISGGHINPAVTFALFLARKISFNRALFYIICQCLGAICGAGIVKGFQPSFYQTAGGGANTVAHGYTKGGGLGAEIVGTFVLVYVVFAATDAKRTARDSHVPALVPLPIGFAVCLVHLATIPITGTGINPARSLGAAVIFNTQHNAWADHWIFWVGPLTGAALAAGYYQLIIRAIPFRKAQTTAQA
Foant_03525-RA	Fontinalis antipyretica	Bryophyta	XIP	ATGGCTTCAACTTCGGGCGCCGATGCGCACACAGACAGAGTCTCGTACAGTCGCACAAGCTCCAGCACTCGAAGCATTACAACCAATCCCATGGAGCATCTGCATACGATAGAAAGCGGAATTCCAACGCATGACTGGGATAACATCAGGCAATTCCAGCCGTCGACGTGGGTCACAAGAAACGATTCGATGAAGGGTCAGTACGCCGGCAGCGTTGTAGACGAGGGGATCACGACGTCGTTGAGGCGTGGAGTGGGAGTGCACGATTACGGAAAAGTCGATGTATGGAGAGCAGCGGCCGTGGAATTGGTAGCCACAGCGGGTCTTACCTTCATGAGCATCACGGTATTCCAGCAAGGCAGCAGCAATGGGTCGATGGCATGCCGAGCCTTCCTGCAA…	MASTSGADAHTDRVSYSRTSSSTRSITTNPMEHLHTIESGIPTHDWDNIRQFQPSTWVTRNDSMKGQYAGSVVDEGITTSLRRGVGVHDYGKVDVWRAAAVELVATAGLTFMSITVFQQGSSNGSMACRAFLQAVIYSLVILAAAPISGGHLNPAITLTTFLTGQASLIRSFLYIVAQCGGAIGGAAAVDFLTTQAEQNQSSMGGCRLQVFSTEGVTVAATLTTKQGLMAETILTIIMLFVVYGIGFDKRSVVATFPILAPFIIGGVFGILIFLSQGLGYTAAMNPARCLGPAVVYRRDLWHGLCTFTIGPIIAAVVVGIFQLLVQQANHAEAAEPVLPMTFFQAVIPDHQRPGFGPRSPDTIYPTEDTPHSQQLGTNFPITREFQPPSDPNPAGKYRL…
Foant_04151-RA	Fontinalis antipyretica	Bryophyta	NIP5;1	ATGCCGGGCAGTGCTGTGTCTGTTTCCGAGGACGAGTATCCGCGACCAGGCAACAAGGTATCGCAGGAGCCAAGTCCAAGTCATAGCGGAGATGGTGCTCTTGATGCGCTGCACGTCAAGTCTTCCCAACAGGATACAAAGCGGTACAGAGCCTGGCTTTCGGTACGGAAGCCGCTGGTGCAAAAGGTGGTGGCGGAATTGATCAGCACGTTCATCCTGGTGTTCACCGGATGCGGTGCGGTTATGGTGAACGAAATCAGTGACGGCAAAGTGACGCCCGTGGGCATCTCTCTAGTGTTCGGCCTGGTGGTCACCGTTATGATCCACGCCGTGGGACACATCTCTGGCGCACACATGAATCCCGCAGTCACGCTCGCGTTCGCAGTCGCGCGCCATTTC…	MPGSAVSVSEDEYPRPGNKVSQEPSPSHSGDGALDALHVKSSQQDTKRYRAWLSVRKPLVQKVVAELISTFILVFTGCGAVMVNEISDGKVTPVGISLVFGLVVTVMIHAVGHISGAHMNPAVTLAFAVARHFPWTQVPLYIAAQCGGSITASFALRWILHPAAYEGATLPAGSAVQSFLLEVVITFILMFVVAAVATDTRAVSPIDRFCIHPSLTCFNVVDMGLLQTLAAAECGELAGIAVGSAVALNALMAGFPSLTIRTLFRPFFFVFFGCTCPFGHKVRHGQPISGASMNPARSLGPAVASGNYRALWVYFAGPITGSITGMLAYNCIRMPDPAAAATQGDNSKPAKSFRR
Foant_04233-RA	Fontinalis antipyretica	Bryophyta	PIP2;1	ATGGCGAAAGATGTAGGCGTGGAGCCCGGGTTCCCTGCGAAAGACTACACCGACCCGCCTCCGGCGCCGCTCGTCGATATCTCCGAGTTTCGGCGATGGTCGTTCTACCGGGCTGTGATCGCGGAGTTCGTGGCGACTTTGCTGTTTCTGTATATCACCATCGCGACTGTCATCGGCGCCTCTAGGAATGCTGGTTGCCTCGGCGTTGGACTGCTTGGAATCGCTTGGGCTTTTGGTGGCATGATCTTCGTGCTTGTGTACTGCACTGCCGGCATTTCAGGTGGGCATATCAACCCGGCCGTGACTTTCGGCTTGCTGCTGGCCCGTAAGATTTCCCTGCTACGAGCGTTTTCCTACATGGTGGCGCAGTGCATGGGAGCCATTTGTGGAGCCGGCTTA…	MAKDVGVEPGFPAKDYTDPPPAPLVDISEFRRWSFYRAVIAEFVATLLFLYITIATVIGASRNAGCLGVGLLGIAWAFGGMIFVLVYCTAGISGGHINPAVTFGLLLARKISLLRAFSYMVAQCMGAICGAGLVKAFQHAFYMRYGGGANSVAPGYSLGTGLAAEIIGTFVLVYTVFSATDPKRNARDSHVPVLAPLPIGFAVFMVHLATIPITGTGINPARSFGAAVIFNRSKPWNDHWIFWVGPLLGAALAAAYHQYVLRAGPFKGLGSFRSAPSHV
Foant_05223-RA	Fontinalis antipyretica	Bryophyta	NIP6;1	ATGGCCGTGCCTCCGGAGCGTCAATTGTCCATTCCCAGAGCTGCAGGAATGGACCGGCAGCTGTCCACTCACAGTGCGCCTGGCTCCGCCAAGTGCTTCCCCGTGGAGTTCATGCTGGAGAATGGATACTTCACCATGCCTGCGGCGCCACCGCCCATCGTTTCCCTCCCTCGCAAGGTTGCGACGGAGCTCATCGGCACGTTCGTCCTGATCTTTGCGGCGACGGCCACGCCCATCGTGAATGAGAAGACGGGAGGGTCCGTCACTCTGCTCGGGAACGCCGCGTCGGCGGGGCTGGCCATTATGATCGTCATCTTCGCCACGGGACACATCTCTGGGGCCCATGTCAACCCCGCCATCACCATAGCCTTTGCTGCCCTTCGCCATTTCCCGTGGGTC…	MAVPPERQLSIPRAAGMDRQLSTHSAPGSAKCFPVEFMLENGYFTMPAAPPPIVSLPRKVATELIGTFVLIFAATATPIVNEKTGGSVTLLGNAASAGLAIMIVIFATGHISGAHVNPAITIAFAALRHFPWVQVPFYIAAQVLGSIAASFALKVIFHPYMHGGVTIPQGSEWPSFVLEFIISFNLMFVITAVATDTRAVGELAGIAVGACVMMNILVAGSTSGASMNPVRSLGPAIAANNYKSIWLYIVGPIFGMVMGAAAYTTVRLKEEDAPGVPIRSFRR
Foant_07618-RA	Fontinalis antipyretica	Bryophyta	PIP2;8	ATGTCGTCTTCTCCACCAGCCCCCGCCCCCGTTCTAAACCAACTCAGCAAAGAGCGGAGCGAGAAGAAGGATGATGAGAGGGGCACGAGTCCGGAAGAACCTCCTCCCGCGCCCATTGTGGACACGAAAGAAGCCAAGGAGTGGTCGTTCTACCGCGCCATCATTGCCGAGTTTATGGCCACGTTGCTGTTCGTGTACATCAGCCTCACCACGGTCGTGGGCACCACGAGCATCGGCGCGGGCAGCACGGGACTTCTGGAAAGCGCATGGGCCTTCGGAGGCATGATTTTCATTCTCGTCTACTGCATTGCGGGCATTTCAGGCGGCCACATCAACCCTGCGGTGACGTTCGGCCTGTTCCTGGCGAAGAAGGTGACCTTGACGCGAACCCTGGCGTAC…	MSSSPPAPAPVLNQLSKERSEKKDDERGTSPEEPPPAPIVDTKEAKEWSFYRAIIAEFMATLLFVYISLTTVVGTTSIGAGSTGLLESAWAFGGMIFILVYCIAGISGGHINPAVTFGLFLAKKVTLTRTLAYMVAQCVGAICGASIARGVQGDEFHTFGASGVNGVKPGHSIGQALGAEIMGTFVLLYVVLSATDPTRNARDSHVPVLAPLPIGFAVFVVHLATIPITGTGINPARSLGAAVANPHHAKWAQHWIFWVGPLIGASSASLYHIYLLKAQSIRFRSLYE
Foant_07677-RA	Fontinalis antipyretica	Bryophyta	TIP2;3	ATGGATACACGAGGCGGTCCGAGACCTAGTCCGTACAGCGTCCAAATGTTGGACGCCTCTTCTTCCAATCCAGTACGGGCTCCACCGCCACAAAAAAACTCTCCGGAAACCGACGGTTACAATCAAACCATACAGGGAGGATTGAGAACAGGCACCAATTTCGTTTCTGGAAATCCGACAGCAAAATCGACAGCCTCACCCTATGAACTTCAAATGACGAAAAAAAATGTGGATCCTTATGATTCATTAAACGCGAGTGAACGAGAGCCACCACCTTACGATGAACACGACAAGCATCCTGTTGAAGCCCGATCGAGATCTGATCATGAAGTGGTAGAGCTTCATGAGGGTGGAGGCTTTCTTGCAGATCAACCACAAGCCATTCAAACGATGGTCAAG…	MDTRGGPRPSPYSVQMLDASSSNPVRAPPPQKNSPETDGYNQTIQGGLRTGTNFVSGNPTAKSTASPYELQMTKKNVDPYDSLNASEREPPPYDEHDKHPVEARSRSDHEVVELHEGGGFLADQPQAIQTMVKMVTMLNFMKVELGDHKTLRSLEQWRAAAAEFIGTMLFVFLGCGSVIASGMISRDMTCARMVIIAVAHGVAICCLAAATGAISGGHLNPAVTLAFVVAGKETLIRAGLYVGAQLFGAVIGALLIRGCTPDYLQRGLGSHDLGRNVFDSQACLMEIVLTFMLIFVIFGVAVDRRGPGVIAPIPIGFAVLVDHLVGVPYTGASMNPARSFGPALVSGHWGRAHIIYWFGPCFGATLASAIYRYAAHAM
Foant_07985-RA	Fontinalis antipyretica	Bryophyta	TIP1;3	ATGGTGAAGTTGGCGTTGGGCGAAACCGATGAGGCCTCCAGCCCGGACGCGCTCAAGGGCGCCTTGGCGGAGTTCATCTCCCTGTTCCTGTTCGTCTTCATTGGCGTCGGGTCGGTGATGTCGTACGAGAAGATCCACCCGGGAGAAATGGAAGCGGGCGGGCTGCTGGTCATTGCGCTGGCGCACGGGTTTGCGCTCGCCGTTTTGGTGGCGATGACGGCGAACATCAGCGGAGGGCATGTCAATCCGGCGGTGTCGCTCGGGCTCGCACTCGCGGGGAAGATCACCATCATCCGACTGGTGCTCTACTGGGTGGCGCAGCTGCTCGGCGCTGCTGCAGGGGCGTGGGCGTTGAAGGCCGTCACCACCGGCGAGGTTCTGGCCCGTCACGCCATCGGC…	MVKLALGETDEASSPDALKGALAEFISLFLFVFIGVGSVMSYEKIHPGEMEAGGLLVIALAHGFALAVLVAMTANISGGHVNPAVSLGLALAGKITIIRLVLYWVAQLLGAAAGAWALKAVTTGEVLARHAIGAGMTVWSAVLMEVILTFTLVFVVFATAVDPKKGTVGVIAPLAIGFTVLAQIFVGAPFSGASMNPGRSFGPALVAMDFTNHWVYWVGPFIGAALAALLYDGVFISAEAPQGHQSVPTTDF
Foant_10344-RA	Fontinalis antipyretica	Bryophyta	PIP1;2	ATGGCCGAAAAGGGCGACGACGTTGCCGTCGGGGCCACCAAGTATGGCGAGCGCCACCCTCTGGGCACCAGTGTGCAGATGCGGGAGAAGGACTACACCGAGCCGGCGAGCTCGCCGTTCATCGACGCCCACGAGCTTCGGAAATGGTCGTTCTGGAGAGCCGGCATCGCCGAGTTCTTCGCCAGCTTCCTGTTCCTGTACATCACCATTCAGACGGTGATGGGCAACGTGAGGAAAGGGGAGTGCAACGGAGTGGGGATTCAAGGCATTGCGTGGGCGTTCGGGGGCATGATCTTCGTCCTGGTTTATTGCACCGCAGGAATTTCAGGGGGGCACATCAATCCTGCCGTGACATTCGGACTGTTTCTGGCGAGGAAGGTGACGTTTCCGCGTCTTCTG…	MAEKGDDVAVGATKYGERHPLGTSVQMREKDYTEPASSPFIDAHELRKWSFWRAGIAEFFASFLFLYITIQTVMGNVRKGECNGVGIQGIAWAFGGMIFVLVYCTAGISGGHINPAVTFGLFLARKVTFPRLLLYVMCQCLGAICGAGVVKGFQPAFYQTVGGGANTLAHGYTKGDGLGAEIVGTFVLVYTVFSATDAKRNARDSHVPLLAPLPIGFAVFLVHLATIPITGTSINPARSLGAAIIWNKDQSWNDHWIFWVGPLLGATLAAMYHTLVIRAMPFSKHRG
Foant_11441-RA	Fontinalis antipyretica	Bryophyta	XIP	ATGACTGTGGAGCATGCTCACACGGTCGACAATGGCGTCTACCACCAGCAGCAGCAGCTCACGAGGGATGATCGGAGCTGCATTGATCATAAACCCACGGCGGCTATGGTGGAGTACTTAGACGAAGAGCACGGCGGGTACAAAACGCCCGACGTCGCGGTGCCTGTGTCGTCGTCTGTCACTCTCGGGGAGAATATCAGCCGCGTTCTCGTCCTCCGCGACTTCCGAAGCGCCGAGGTCTGGCGCGCGTCCGTGTTCGAGGGCGTGGCTTCCTTCGCTGCCATCTTCCTGGGCACGCTCGCCACCACCTCCACCCTGTCCTCCTCCTTCTCGCACCCCGCCCTCGCCGTTGCCCTCTCCCAAGCCCTCATCCTCTCGCTCTGCATCTTCGCGTCCGCT…	MTVEHAHTVDNGVYHQQQQLTRDDRSCIDHKPTAAMVEYLDEEHGGYKTPDVAVPVSSSVTLGENISRVLVLRDFRSAEVWRASVFEGVASFAAIFLGTLATTSTLSSSFSHPALAVALSQALILSLCIFASAPASGGHVNPLITWTEILTGHVTPIRGALYLLFQILGSIFASLSAKAVLGETLALQYSLGGCYLSSNGVGLEASRAFLLESLLTFFLLFLAYSIALDPPRLPRTGYTLAPFLIGGIVGLCIFAGGGLVQGYGGAGMNPARCIGPAVVLGQWEGQWVFWAGPGVAGVAMAGLYWKIPPTHVQVYKLRKAARAAATKKAGGLRSMEL
Foant_13878-RA	Fontinalis antipyretica	Bryophyta	PIP2;1	ATGGCCAAGGTGGACGAGGGCGTGGGACCGTTGCCGAAGGACTACCACGACCCGCCGCTGGCGCCGCTGATAGATACTGGGGAGATTCGGACATGGTCGTTCTACCGAGCCATCATCGCGGAGTTCGTGGCCACAATGCTGTTCCTGTACATTACCGTCTCCACCGTGATTGGCGCCAGCCATAACGCCGGATGTGAAGGCGTGGGCATTCTCGGCATCGCCTGGGCCTTCGGAGGAATGATCTTCGTGCTCGTATATTGCACGGCGGGTATCTCAGGTGGTCACATAAACCCGGCAGTCACATTCGGATTGCTGCTCGCTCGTAAGATCTCTCTGCCGCGGGCGCTGACGTACATGGTGGCGCAGTGCTTGGGCGCCATCTGCGGGGCGGGCCTGGTG…	MAKVDEGVGPLPKDYHDPPLAPLIDTGEIRTWSFYRAIIAEFVATMLFLYITVSTVIGASHNAGCEGVGILGIAWAFGGMIFVLVYCTAGISGGHINPAVTFGLLLARKISLPRALTYMVAQCLGAICGAGLVKAFQHSFYMRYGGGANFVAVGYGQGSGLAAEILGTFVLVYTVFSATDPKRNARDSHVPVLAPLPIGFAVFAVHLATIPITGTGINPARSFAAAVIYNHRKPWDDHFIFWLGPFVGAALAAAYHQRVLRAGPFKALGSYRSSQHV
Foant_18193-RA	Fontinalis antipyretica	Bryophyta	NIP4;2	ATGGCGGGCAATGTGGCTGAGATTATGATCCGCATGCCCCAGTCTACCAAAGCTGGAGAAGCGCCTCTCGAGAGTGATGATGGCCACGACTCCAACAACTCTGGGAGATCAAGAACGCGTGCCTTCATCTCATCGCTCAGGACCAGCACTTCACTCGTACAAATGTTGGTGGCGGAGGTGATCAGCACATTCATTCTGGTGTTCACCGGCTGTGGGGCCGCCATGGTGAACGTCATCAGCGGCGGGAAAGTGACGCCGGTGGGAGTCTCCATTGCTTTCGGTCTTGTTGTCACGATCATGATCTATGCGGTAGGCCACATATCGGGAGCGCACATGAATCCGGCCGTCACAATTGCGTTTGCGTTTGCCAAACACTTCCCATGGATTCGGGTTCCATTA…	MAGNVAEIMIRMPQSTKAGEAPLESDDGHDSNNSGRSRTRAFISSLRTSTSLVQMLVAEVISTFILVFTGCGAAMVNVISGGKVTPVGVSIAFGLVVTIMIYAVGHISGAHMNPAVTIAFAFAKHFPWIRVPLYIAAQCTGSITASFMLRWILHPAASEGATLPTGSDVQSFLLEIVITFILMFVVAAVSTDTRACGELAGIAVGSAVALNALMAGPISGASMNPARSLGPAIASGNYRAIWVYIVGPLIGSVLGMLAYNCIRLADNGSQGGKATNGDKPAKSFRR
Foant_21152-RA	Fontinalis antipyretica	Bryophyta	PIP2;5	ATGGCGAACGGCGGCGGGAGCAGTCAGGAGCCCGACGAGAACTTGAACGGCAACCCGATCGACAGCCCGCGGCAGTCGTCTTCCAAGAGTGGACATCACAATGATGCCGTTGAGCCCCCCGTGACGACGGTGCCCGTGGTGGACGGCGACGAGCTTCGGCACTGGTCGTTCTATCGAGCTGTGATTGCCGAGTTCGTGTCGACGTTGCTGTTCCTCTACATCAGTCTGACGGTGGTCGTGGGGACGACGCGTATCGGCGCGGGGAGCGTCGGCGTGCTGGAATCCGCGTGGGGGTTTGGAGGCATGATCTTCGTCTTGGTCTACTGCACGGCGGGGCTCTCGGGCGGTCACATCAACCCGGCGGTGACGTTCGGTCTCCTGATCACGCGTAAAGTGACC…	MANGGGSSQEPDENLNGNPIDSPRQSSSKSGHHNDAVEPPVTTVPVVDGDELRHWSFYRAVIAEFVSTLLFLYISLTVVVGTTRIGAGSVGVLESAWGFGGMIFVLVYCTAGLSGGHINPAVTFGLLITRKVTVTRALAYMLAQCLGAMLGAAIARGVQGAEEFQEFGKGAVNGVHPGHTVGQALAAEVMGTFVLVFTVLSATDPERNARDSHVPVLAPLPIGFAVMVVHLATIPITGTGINPARSLGAAVANPRNGRWSQH
Foant_22249-RA	Fontinalis antipyretica	Bryophyta	NIP3;1	ATGTCTATGATTTATGCATTAGGTGAAAAATCAGGAGCGCATTTGAATCCTGCCGTTACCATCGCTTTTGCCGCCAATAATATTTTCCCGAAAAAAGATATCGCTCCTTATATTATCAGCCAGCTTACCGGAGCATTAACAGCAAGCCTTGTTTTAAAATTTCTTTTTCCTGTTTCTATTTTACTTGGAGCAACTATTCCTGCAGGAAGATCCAAAGAACAGGGATTGTTTGCCGGTATTGCCATTGGTTCGGTTGTTGGACTGGAAGCAATGTTTGCGGGTCCTATCTGCGGAGCTTCGATGAACCCTGCGAGGTCGCTTGCCCCGGCGATTGTTTCCGGGGAACTTAAACAGGTTTGGATTTATATAACGGCTCCGGTATTAGGTGCCTTATCAGCC…	MSMIYALGEKSGAHLNPAVTIAFAANNIFPKKDIAPYIISQLTGALTASLVLKFLFPVSILLGATIPAGRSKEQGLFAGIAIGSVVGLEAMFAGPICGASMNPARSLAPAIVSGELKQVWIYITAPVLGALSAIFINKLIK
Foant_22859-RA	Fontinalis antipyretica	Bryophyta	NIP1;2	ATGAAAAAAATAATTGCCGAATTCATCGGCACACTAGCCCTTGTTTTATTTGGCTGCGGCGCAGCAGTGGTATCCGGCATTTCCACTTCCGGGCCGGCCGGCCTGGGGCTGCTGGGTATTTCTCTGGCATTTGGCCTTACCGTGGTAGCCATGGCCTATGCCATTGGCCCTATTTCCGGTTGTCATATTAATCCCGCCATTACTGTTGCCATGCTGGTGGCTGGCAAAATCAACCTAAAAGATGCGGTGGGCTATATAGTGGCCCAGTTTGCTGGTGCCACTGCCGGCGCTGGCATATTATACCTGATTGTAAGTGGTCAAAATGGATTTACTGGCTTAGGAGAATGGGCGCTTGGCTCCAATGGCTGGGGCGAAGCTTACCTGGGTAATTATTCTACC…	MKKIIAEFIGTLALVLFGCGAAVVSGISTSGPAGLGLLGISLAFGLTVVAMAYAIGPISGCHINPAITVAMLVAGKINLKDAVGYIVAQFAGATAGAGILYLIVSGQNGFTGLGEWALGSNGWGEAYLGNYSTSAAFITEVVMTCLFLLVIFATTSKMGNSPMTGFAIGITLVLIHMVAIPVTGGKALSQLWLFIVAPVVGGILGGLIWKGALETKE
Foant_23883-RA	Fontinalis antipyretica	Bryophyta	PIP2;7	ATGTCGGGAGTAACGGGTACCCCTTTAACAGGGCTGGGCATACTGGGTATTTCACTTGCTTTTGGGTTAACAGTGGTTGCTATGGCGTATGCCATCGGGCCAATCTCTGGTTGTCACATCAATCCCGCTATCAGCATTGCAATGCTGGCCATTGGTAAACTATCTTTAAAAGATACCATTGGCCATATTATAGCACAGGTTGCCGGTGCCATTGCGGGTGCT	MSGVTGTPLTGLGILGISLAFGLTVVAMAYAIGPISGCHINPAISIAMLAIGKLSLKDTIGHIIAQVAGAIAGA
Mapa_000003	Marchantia paleacea	Bryophyta	XIP	ATGGTGTTCATGGGCCTTTTTGTTTTTGGCAGCATCATCATCTCCATGGGGAGTCACATGCATTTTAGCAGTCCTACAGTGGGTAGTGCCTTCTTCCATTTCCTGATGTTAGGAGTTTTTATTCGAGCTTCCAATCCCCCGAGCGATGCACATGTCAATCCGACTGTCACCCTTTGCGCCGTGTTATCTGGACTATACACACCAGCCAAAGGTCTTCTGTACATCATTGCCCAATCCTTCGGAGGGATTGTCGGAGCGTTGTGTGCCAAAACTCTTTTGCCAGCAGAAGAAGTCCACAAGAAGCATTTGGCCGGTTGTATTATCAGAGACTCGACTGCAGGACTCAATAGCCACCAAGCCTTCTTCTCAGAATTCTTATTTTCTTTAATTTTGGTCTAC…	MVFMGLFVFGSIIISMGSHMHFSSPTVGSAFFHFLMLGVFIRASNPPSDAHVNPTVTLCAVLSGLYTPAKGLLYIIAQSFGGIVGALCAKTLLPAEEVHKKHLAGCIIRDSTAGLNSHQAFFSEFLFSLILVYMNIMVPVDPKQVQLMGLQFAPFYIGMIAALCIYVSGSIAPGYGGAFMNPARCIGPAAAFGGAELLDNLWIFLCAPVLAAVVAAALYRGIPPDHRRSASESKVDEQYRGKGKSLGYGDEEAGLASSADGGLKQVLHHEA
Mapa_000169	Marchantia paleacea	Bryophyta	PIP2;1	ATGGCCGAGAAGGGTACAGGAAAGGATGCGGAGCAATTTGTCCACAAAGACTACCACGACCCGCCTCCTTCCCCTCTCATTGATGCTTCAGAGTTCGGAAGATGGTCATTCTACCGTGCCATCATTGCTGAGTTCGTAGCTACACTCCTCTTCCTTTACATTACAGTAGCTACCGTCATCGGTCACTCGCGCTCCACTTCAGAGGAGACACCATGCGGTGGTGTCGGAATTCTCGGTATTGCATGGGCCTTTGGAGGCATGATCTTTGTCCTCGTTTACTGCACCGCTGGTATCTCAGGAGGACACATCAACCCAGCAGTGACCTTCGGCCTCTTCCTCGCTCGCAAGGTCACTCTTCCGCGTGCCGTATTGTACATAATCGCTCAATGTTTGGGAGCA…	MAEKGTGKDAEQFVHKDYHDPPPSPLIDASEFGRWSFYRAIIAEFVATLLFLYITVATVIGHSRSTSEETPCGGVGILGIAWAFGGMIFVLVYCTAGISGGHINPAVTFGLFLARKVTLPRAVLYIIAQCLGAICGCGLVKAWQSSLYNRYGGGANSVASGYSKGTGLGAEIIGTFVLVYTVFSATDPKRNARDSHVPVLAPLPIGFAVFMVHLATIPITGTGINPARSFGAAVIFNAEKSWDDHWIFWVGPFIGAALAAAYHQYVLRAGPFKALGSFRSQAHV
Mapa_001631	Marchantia paleacea	Bryophyta	PIP2;5	ATGAACAGGAGGACACATTATCCTGCCGTCACCCTGGGTCTGGTCTTGGGCAGAAGAATTACGGTAAACCGTGCACCGGTTTACATAGTGGCTCAGATGCTGGGAAGTCTATGTGGAGCTGGGCTAGTGAACCCTTTACAGGAGATTCCATTCCATGATCGCAAGGGTGGAACAAATTTTGTGAATCCAGCGTTCAGCATCCGCACAGGTCTGGCGGCGGAGATCAATGGTACCTTTGTCTTAGTTTATGTCGTGTACACAGCAACCGATGCCAAGCGCAGCGCTCGTGACTCCCATGTGCCGGTACTTGTACCATTGCCAATTGGATTAGCAGTGTATGTGGTGCATTTGTCTACTATTCCAGTTACAGGGACGGGAATAAACCCTGCACGAAGCTGC…	MNRRTHYPAVTLGLVLGRRITVNRAPVYIVAQMLGSLCGAGLVNPLQEIPFHDRKGGTNFVNPAFSIRTGLAAEINGTFVLVYVVYTATDAKRSARDSHVPVLVPLPIGLAVYVVHLSTIPVTGTGINPARSCFVGSQACLGRSSM
Mapa_001632	Marchantia paleacea	Bryophyta	PIP2;7	ATGGCCAGCACTCAAGATGATAGTAGAGTCATATCCGTCAGCGCCAGAGGCCAAGATAACGGAGCAGAAATTTCTTTGAAACTAATCTATAAGAATGGAGGCTTTGCGGTAGAAGTTGACGATAACGCCGAGAGCTTTGTGGAGCCAGAGCCTCATCCTATATGGGATGGATCTGAATTTAACCGGTCATTTTGGAGAGCAGCCATAGCTGAGTTCATTGGTACCCTCGTCTTTGTGTACATCGGTGTTTCTGCTGCTATCGGGAATGCACGTGAGACACCAAACGGAGTTGGTTCCCTTGGAGTTTCTTGGGCATTTGGTGCAACCATTTTTGTTCTAGTATACTGCACTGCCGGGGTCTCAGGTAATTCTTATTCATGCCCAAACCATTCATTTACG…	MASTQDDSRVISVSARGQDNGAEISLKLIYKNGGFAVEVDDNAESFVEPEPHPIWDGSEFNRSFWRAAIAEFIGTLVFVYIGVSAAIGNARETPNGVGSLGVSWAFGATIFVLVYCTAGVSGNSYSCPNHSFTSPATSSLFPLPFITHLTIGKIWNRSVRRYGISSSGYQSHILMITVLRLEFIILKLQ
Mapa_002081	Marchantia paleacea	Bryophyta	SIP1;1	ATGAGCAGAATTGTGAAACTGGCGATTTTCGATGGGTTCCTTTCGTTTTTGTGGGTGTTTCTCACCTCTTGCTTGGGCGCTGGAGCGCATGTTATAGCCAAACAGTTGGATTATGAAGGAGACCGAACGGGTATTATTGTCGGCGAGGTAGTAGTTCTGATATTTTCGTTTTCGCTCATGGGAAAAGCTCTGGGTGGAGCGAGCTGGAATCCAACTGCCCCTGTGGCTTTCTATGCCGCTGGTGCTGGTGTGGATACCCTGTTTACGCTCGCCATTCGCTTGCCTGCTATGGCTGTTGGAGCCGCTGCAGGGGCTTTGGCAATTACCGAAGTGATGCCCGACCAATTCAGGCACACGATCGGAGGACCCAAGTTGAAAGTCGATCTGCACACCGGAGCA…	MSRIVKLAIFDGFLSFLWVFLTSCLGAGAHVIAKQLDYEGDRTGIIVGEVVVLIFSFSLMGKALGGASWNPTAPVAFYAAGAGVDTLFTLAIRLPAMAVGAAAGALAITEVMPDQFRHTIGGPKLKVDLHTGAVAEGILTFTITLVVLWTVLRGPKNGFLKTIIIIVATLFLVAKGGPYTGPAMNPSNAFGWAYVNQKHMSQEHLYVYWVTPFIGALGASAVYRLLFARPVPKEKAA
Mapa_004249	Marchantia paleacea	Bryophyta	PIP1;2	ATGGGAGACAAGTTGGATGATGTCCAGATCGGAGCTGGAAAGTTCTCCGAGAGGTCTCCTCTCGGAACCAGTGCTCAGGTTGAGAAGGACTACCAAGAGCCCGCAGCAGCACCTCTGTTCGACAAGTCTGAGCTGCAGTCGTGGTCGTTCTGGAGGGCAGGTATTGCCGAGTTTATTGCAACATTCTTATTCCTCTACATCACGGTCGGGACCGTCCTCGGCCAGTCTCGCCAAGGAGGTTGTAATGGTGTTGGTATCCAGGGCATTGCATGGGCCTTTGGTGGTATGATTTTCGTGCTAGTATACTGCACTGCCGGTATCTCAGGAGGACACATCAACCCCGCTGTGACCTTCGGTCTGTTCCTGGCACGCAAGGTTTCACTTCCCCGTGCTTTGTTG…	MGDKLDDVQIGAGKFSERSPLGTSAQVEKDYQEPAAAPLFDKSELQSWSFWRAGIAEFIATFLFLYITVGTVLGQSRQGGCNGVGIQGIAWAFGGMIFVLVYCTAGISGGHINPAVTFGLFLARKVSLPRALLYIICQCLGAIAGAGVVKGFQKDEYQQFAGGSNFVAHGYTKGSGLGAEIVGTFVLVYTVFSATDAKRNARDSHVPVLAPLPIGFAVFLVHLATIPITGTGINPARSLGAAIIYNRSHSWSDHWIFWVGPFLGAALAAAYHLLVIRAVPFKKRT
Mapa_004628	Marchantia paleacea	Bryophyta	PIP1;3	ATGCTGGGAAGTCTATCTGGAGCTGGACTCGTGAAAGCCCTGCAGGAGAATCCTTTTGATGAACTCAATGGTGGTACAAATTTTGTGAATCCAGCGTTCAGCATCCCCACAGGCCTGGCGGCAGAAATCGTCGGCACCTTTGTTCTAGTTTATGTCGTGTATACAGCAACAGATGCCAAACGCAGAGCTCGTGACTCCCATGTGCCTGTACTTGTACCACTGCCAATCGGATTAGCAGTGTTTGTCGTGCATTTGGCTACTATTCCAATCACAGGGACGGGAATCAACCCTGCACGAAGCTTTGGCCCGGCTGCATTGTGGGGTCACAAACTTGCTTGGGACGATCAGTGGATCTTCTGGGTCGGTCCCTTCATCGGTGCAACTTTGGCAGCGTTTTAT…	MLGSLSGAGLVKALQENPFDELNGGTNFVNPAFSIPTGLAAEIVGTFVLVYVVYTATDAKRRARDSHVPVLVPLPIGLAVFVVHLATIPITGTGINPARSFGPAALWGHKLAWDDQWIFWVGPFIGATLAAFYNQYVIRCLPLGSYFLLPTFPTFPIISNVN
Mapa_004629	Marchantia paleacea	Bryophyta	PIP2;7	ATGGCCAGCCCTCAAGATGATAGTAGAGTCATATCCGTCAGCGCCAGAGGTCAAGATAACGGAACAGAAATTTCTTTGAAACTAATTTATAAGAATGGAGGTTTTGCGGTACAAGTCGACGAAAATGCCGAAGGCTTTGAGGAACCAGAGCCTCATCCGGTATGGGATGGATCTGAATTCAACCGATCATTCTGGAGAGCAGCCATCGCTGAGTTCATTGGTACCCTACTCTTTGTGTACATCGGTGTGTCGGCCGCTATCGGTAATGCACGCGAGACACCAAATGGAGTTGGTTCTCTTGGAGTTGCGTGGGCATTTGGTGCAACAATCTTTGTTCTAGTCTATTGCACTGCCGGGGTATCAGGTGATTCGATCCTCGCTCATGACCAGAGTTTTCAT…	MASPQDDSRVISVSARGQDNGTEISLKLIYKNGGFAVQVDENAEGFEEPEPHPVWDGSEFNRSFWRAAIAEFIGTLLFVYIGVSAAIGNARETPNGVGSLGVAWAFGATIFVLVYCTAGVSGDSILAHDQSFHSYLRFRLCPIPSIPFTSKFIFVSAPLSKGSSCSL
Mapa_005235	Marchantia paleacea	Bryophyta	TIP2;3	ATGGACGCGTTCAAGGTGTTGCTTTCCAGAGATGCGTGGACTGGAACAGTAGCAGAGTTCATTGCAACCTTCCTGTTCGTTTACCTGGGCTGTGGCTCCGTCGTGGCATCTGGAAGTTTGAGTGGAACTTTGGATTCGGCTAGGCTGCTAGTCATAGCAACGGCTCATGGGCTAGCAATTGCTGCACTTGCATCAGCCACAGCTGGGCTGTCAGGGGGGCACATAAATCCGGCAGTTACTCTGGGCATGGTGCTTGTGAGACAAATGTCTGTGATCAAGGGATTGATGTACTGGGTCGCTCAGTTCTCAGGAGCAGTGCTGGGTGCTGGTTTGCTGCATGACGTCCTTCCCTCATCGATACAGGGAGGTTTGGGAGCACATGGTGTGTCAAAAATCTCA…	MDAFKVLLSRDAWTGTVAEFIATFLFVYLGCGSVVASGSLSGTLDSARLLVIATAHGLAIAALASATAGLSGGHINPAVTLGMVLVRQMSVIKGLMYWVAQFSGAVLGAGLLHDVLPSSIQGGLGAHGVSKISMFDGVIYEVVMSFALIFVIFGTAVDRRGTGNTAPLAIGFTVLVDHLVGVPFTGASMNPARSLGPAVWKGQWDGFWVYLVGPFFGACLAASSYTVLFLLTDPTRKGSDVPIISLEKSSYQDNHDLV
Mapa_008120	Marchantia paleacea	Bryophyta	TIP3;2	ATGAGAGGAACTCTAGGATCACATGATGTCAACCCACTCATATACGGCAGTCAAGCATTTCTTATGGAGCTTATCCTGACATTTGTTCTCATATTTGTCATATTTGGTGTTGCCGTTGACCGACGGGGACCTGGTGTCATCGCACCAATACCCATTGGGTTTGCAGTTGTGGTGGATCATCTCGTAGGAGTACCATTTACAGGTGCATCCATGAATCCTGCAAGAAGTTTCGGACCTGCCATTGTGTCAGGTGCATTTGGTACTCAACACTTGGTATATTGGGCAGCACCAGGCTTTGGTGCCACACTTGCCTCTGCCCTCTACAGGTAA	MRGTLGSHDVNPLIYGSQAFLMELILTFVLIFVIFGVAVDRRGPGVIAPIPIGFAVVVDHLVGVPFTGASMNPARSFGPAIVSGAFGTQHLVYWAAPGFGATLASALYR
Mapa_008648	Marchantia paleacea	Bryophyta	TIP1;1	ATGGAAATCAGCAAGGTCGCTGTCGGGCGCACCGATGAGGCAACAGCCCCAGATGCCATCAAGGCTGGATTCGCCGAGTTCATTGCAACATTCCTCTTCGTCTTTATCGGCGTTGGATCTGTCGTCTCCTACAGTGAACAAAATATTCCCGCTGGTGGACTGGTCGGAATCGCCATTGCCCACGGTCTCGCCATTGTGATCACCGTGGCTGCCACTGCCAACATCTCCGGAGGTCATGTGAACCCTGCAGTCGCCTTCGGTCTTGTGGTCCGAGGCCAAATTACAATCCTCAGGGTTCTCGTCTACTGGGTCGGTCAGCTTCTCGCCGCAGCCCTCGCATCAGCGTTGCTCAAGTTCGTTATCGTGTCCGCGGAGGTATGTGAATTCCGACGGGTTCTC…	MEISKVAVGRTDEATAPDAIKAGFAEFIATFLFVFIGVGSVVSYSEQNIPAGGLVGIAIAHGLAIVITVAATANISGGHVNPAVAFGLVVRGQITILRVLVYWVGQLLAAALASALLKFVIVSAEVCEFRRVLRQRARAPTHRS
Mapa_008650	Marchantia paleacea	Bryophyta	TIP4;1	ATGAATGTGTGGTTGTTGTCATGGTGCATGCAACCCGTCCCACCCCATGCATTGGGAGCTGGAGTGAGCGTCGTGAGCGGTTTGGTGCTCGAGATCGTCCTGACGTTCTCTCTCGTGTTCGTCATCTACGCCACCGCTGTGGACCCCAAGAAGGGCCCATCGGAATCGTCGCACCTCTGGCCATCGTTTTCACCGTGCTGGCCAACCATTCAAGGGTGTGCCATTCACTGGTGCTTCCATGAACCTCGCGAGACCTTTCGGCCCTGCACTCATCAATTGGTCCTGGGAATACCACTGGGTGTACTGGGTCGGTCCATTGATTGGAGCTGCCATCGCTGGACAGGTTTACGACGGAGTTTTCATCTCCACTGCAACCCCCGTGGCCGTTGA	MNVWLLSWCMQPVPPHALGAGVSVVSGLVLEIVLTFSLVFVIYATAVDPKKGPSESSHLWPSFSPCWPTIQGCAIHWCFHEPRETFRPCTHQLVLGIPLGVLGRSIDWSCHRWTGLRRSFHLHCNPRGR
Mapa_008651	Marchantia paleacea	Bryophyta	TIP1;2	ATGGCAAAGCTCGCGGTAGGCCATCGCGCTGAGGCTACGGCCCCAGACGCTATCAAGGCAGGATTCGCTGAGTTCATCGCAACTTTCCTCTTTGTGTTCATCGGTGTCGGATCAGTGTCCGCTTACAACAAAATCTTCCCCGTGGGTGACATGACCTCTGCAGGTTTAGTTGGAATCGCTCTTGCCCATGGTTTGGCTATCGTGATCACCGTGGCTGCCACTGCCAATATCTCTGGGGGACATGTCAACCCCGCAGTCACTTTCGGCCTGATGGTTGGAGGCCACATCACTATTGTGAGAGGTTTCATTTACTGGGTTGGTCAGCTCGTTGGGGCTTTTCTCGCTGCCGGTTTGTTGAAGTGGGTCATTGTTTCCGTGGAGCCTGTGCCAGTCCACGCC…	MAKLAVGHRAEATAPDAIKAGFAEFIATFLFVFIGVGSVSAYNKIFPVGDMTSAGLVGIALAHGLAIVITVAATANISGGHVNPAVTFGLMVGGHITIVRGFIYWVGQLVGAFLAAGLLKWVIVSVEPVPVHALGAGVSVWSGLVLEIVLTFSLVFVVYATAVDPKKGSIGVVAPLAIGFTVLANHFVGVPFTGASMNPARSFGPALVNWSWASHWIYWVGPLIGAAIAGIVYDGVFISEASGHTQVPVDEY
Mapa_010621	Marchantia paleacea	Bryophyta	TIP3;2	ATGATGGTGGTTAGGATTATTCCCGTCATGAAAGGTGTAATGTACATTATGGCTCAGCTCTTGGGTGCCATCGCTGGTGCAGGGCTGCTCAGCGGTATCCCCCGGGCTCTGCATAACGGCCTTGGAGCTCATTCTGTGAGTCCGAATATCTCCGAGCTTGATGCAGTTATGTTCGAGTTTTTCCTGACTTTCGCCCTCGTATTTGTGATTTTTGGGACGGCCGTGGACTCACGAGGCCCTGGAAATACTGCGCCCATTGTCATCGGGTTCACGGTTTTCGTGGACCATTTGGTGGGAGTTCCGTTCACCGGTGCTTCCATGAATCCGGCTCGGACATTGGGGCCTGCAGTCTGGGAGGATGAGTGGGATGGATTTAGAGTGTATCTGTTTGGGCCTCTG…	MMVVRIIPVMKGVMYIMAQLLGAIAGAGLLSGIPRALHNGLGAHSVSPNISELDAVMFEFFLTFALVFVIFGTAVDSRGPGNTAPIVIGFTVFVDHLVGVPFTGASMNPARTLGPAVWEDEWDGFRVYLFGPLLGAACAAVAYTQFFPVGRKQEEEITSTKIHSMENPMFEHSRKFDKSVSGISRHDSPNIFMV
Mapa_012278	Marchantia paleacea	Bryophyta	NIP4;1	ATGGCAAATCACCAGCACGAGAACCTCCGGTCTCAAGATGGCATTGGCGGCGGACACGACGAAGAAGCTCAGAATGGTCACCACGACGCTGCAGAGGCGAAGAAGAATTCACTCGGGCAGTGCTTCGAAGCGTCGCCATTCGCAACGGAGCCAGTTCTCGAGCCTGCAAGGAAGCTGTCATGGCCTCGAAAGCTGCCTCACACTGCTACGCTCCGAAAGATCGTCGCAGAGATGATCAGCACCTACATCCTGGTCTTCGCAGGGTGCGGTGCGGCGATGGTTGACACTTCGAGCAATGGACAAGTGACTCATCTCGGGGTGTGCGCAGCGTTTGGCATCGTGGTGATGATCATGGTCTACGCAGTGGGCCACATTTCTGGCGCTCACATGAACCCCGCT…	MANHQHENLRSQDGIGGGHDEEAQNGHHDAAEAKKNSLGQCFEASPFATEPVLEPARKLSWPRKLPHTATLRKIVAEMISTYILVFAGCGAAMVDTSSNGQVTHLGVCAAFGIVVMIMVYAVGHISGAHMNPAVTLAFATVRHFPWGQVPLYIGAQCAAAICASFSLRLILENVGGLGATVPVGSAAQSFALEIIITFILMFVVAAVATDTRAVGELAGIAVGSTVGMNAIFAGPISGASMNPARSIGPAVAANNYKHIWVYIVGPILGAIFGAWGYALIRGSEPTAAELEQLKKSKSLKR
Mapa_015515	Marchantia paleacea	Bryophyta	TIP2;1	ATGGCTCTCAACCAGATTGCTTTGGGCAGGAGGTCCGAGGCTACTGAGCCTGACGCCTTGAAGGCGGTATTCGCTGAATTCATCGCCACGTTCCTCTTCGTGTTCATCGGTGTGGGCTCATGTATCGCTCATTCAAAGCTTAACGCCGGACCACTGGACGCTGCTGCCTTGGTCTGCATCGCTATTGCCCACGGTTTGGCAATTGTCGTCACGGTGGCTGCCACTGCCAAAATCTCAGGAGGACATGTGAACCCTGCTGTGACCTTCGGTCTTGCAGTCGGTGGTCACATCACTGTAATCCGCGCCGCTTTCTACTGGATTGCTCAGCTTCTCGGTGCCACCCTCGCTGCTTACCTACTCAAGGGCGTCATTCTTACTACCGGACTGAGCTTGCCCCTC…	MALNQIALGRRSEATEPDALKAVFAEFIATFLFVFIGVGSCIAHSKLNAGPLDAAALVCIAIAHGLAIVVTVAATAKISGGHVNPAVTFGLAVGGHITVIRAAFYWIAQLLGATLAAYLLKGVILTTGLSLPLHALGDGVSVTGGLVLEIVLTFALVFVIYATAVDGKRGEIGIVAPLAIGFTVLANHFIGVPFTGASMNPARSFGPAFAAMDFHNHWIYWVGPLLGGGLAGVAYELVFMSPETGHVPLNNDDGY
Mapa_018547	Marchantia paleacea	Bryophyta	PIP2;7	ATGACAGGCGTCCATGAGCAGAGTGGAGGCGCTTATGAAATGGATGCCGGCAATATAAAGATCGGAGGGGACAGCGCGGCACGAACTGAGGACAGAGACTATATAGAACCAGAGCCACATCTTCTGTGGACTGTCGATGAATTCTATAAATGGTCTCTCTATAGAGCTGTCATTGCTGAGTTTATTGCCACACTCCTTTTCGTGTACATCGGCGTTTCTGCTGCCATTGGAAATGGCCGTACCAGCCCTGATGGAGTCGGAGCTCTTGGTGTTGCATGGTCATTCGGAGCCACCATATTTGTGCTTGTCTACTGCACAGCTGGTGTTTCAGGAGGGCATATTAACCCCGCAGTGACGTTGGGACTACTTCTGGGTCGGAAGCTTTCGGTTCCTCGGGCT…	MTGVHEQSGGAYEMDAGNIKIGGDSAARTEDRDYIEPEPHLLWTVDEFYKWSLYRAVIAEFIATLLFVYIGVSAAIGNGRTSPDGVGALGVAWSFGATIFVLVYCTAGVSGGHINPAVTLGLLLGRKLSVPRAFIYIIAQMLGGLCGAGLVKALQKTPFQVLGGATNTVSGDFSIGTGLAAEIIGTFFLVYVVYSATDAKRKARDSHVPVLAPLPIGLAVFVVHLATIPITGCGINPARSFGPAALWNHQQAWDDQWIFWVGPFIGATLAAAYHQFVIRALPLGSHFLFPTMSMSGSMSISGRRLESKLSG
Mapa_018549	Marchantia paleacea	Bryophyta	PIP2;8	ATGGCTAACCTGCAAGAGCAAGGTGGCATCGCCACCATCGGTAACAAAGGTCAAGAGTATGGACCAGCATATTCCAACTACAATGTGAAGATTGGTGGATCCGCTGCTCGGACCGAGGAAATGGGCAAGGAGTATGTGGAACCAGCCCCTCATCCCACTTGGGCTGTGGAAGAGTTCTACAAGTGGTCACTCTGGAGAGCAGCTATCGCTGAGTTTGTTGCCACCCTTCTGTTCGTCTACGTCGGTGTTTCTGCTGCCATCGGAAATGCACGTGAGAGTCCTGAGGGAGTAGGCGCGCTTGGAGTTGCATGGTCCTTCGGCGCAACTATATTTGTGCTCGTTTACTGCACCGCCGGAGTTTCAGGAGGGCACATCAACCCTGCGGTGACATTAGGCCTT…	MANLQEQGGIATIGNKGQEYGPAYSNYNVKIGGSAARTEEMGKEYVEPAPHPTWAVEEFYKWSLWRAAIAEFVATLLFVYVGVSAAIGNARESPEGVGALGVAWSFGATIFVLVYCTAGVSGGHINPAVTLGLLLGRRLSIPRALLYMVAQVLGGISGAGLVKALQKRPFQRYNGGTNFVAQDLSTSTGLAAEIIGTFLLVYVVYSATDGKRRARDSHVPVLAPLPIGLAVFVVHLATIPITGTGINPARSFGPAALWGNKLTWNDQWIFWVGPFIGASLAAAYHQFIIRSLPLGSHFLFPTIPLTLVPFRMPSGVPKAIEHKTSG
Mapa_018578	Marchantia paleacea	Bryophyta	PIP2;8	ATGGCCAGCCTGCAAGAGCAAGGTGTTATCGTCGCCCTGGGGAACAAAGGTCAGGAGTACGGTCCAGCAGCTTCCAGTTACAATGTGAGAATTGGTGGATCCGCAGCTCAGACCGAGGAAATGGGCAAGGAGTATGTGGAACCGGTCCCTCATCCCACTTGGGCTGTGGAAGAGTTCTACAAGTGGTCACTCTGGCGAGCAGCCATCGCTGAGTTTGTTGCCACCCTTCTGTTCGTCTACGTCGGTGTTTCTGCTGCCATCGGAAACGCTCGTGACAGCCCTGACGGTGTAGGTGCACTGGGAGTTGCATGGTCCTTCGGCGCAACTATATTTGTGCTCGTTTACTGCACCGCCGGAGTTTCAGGAGGGCACATCAACCCTGCGGTGACATTAGGCCTT…	MASLQEQGVIVALGNKGQEYGPAASSYNVRIGGSAAQTEEMGKEYVEPVPHPTWAVEEFYKWSLWRAAIAEFVATLLFVYVGVSAAIGNARDSPDGVGALGVAWSFGATIFVLVYCTAGVSGGHINPAVTLGLLLGRRLSIPRALLYMVAQVLGGISGAGLVKALQKRPFQRYNGGTNFVAQDLSTSTGLAAEIIGTFLLVYVVYSATDGKRRARDSHVPVLAPLPIGLAVFVVHLATIPITGTGINPPRSFGPAVLWGNKLAWNDQWIFWVGPFIGASLAAAYHQFIIRSLPLGSHFLFPTIPLTLVPFRMPSGVPKAIEHKTSS
XP_024357156.1	Physcomitrella patens	Bryophyta	TIP1;3	ATGAAGATCGCATTCGGCGAAGCAGACGAGGCGTCGAGCCCCGACGCGATCAAGGGCGCCGTGGCGGAGTTCATCTCGCTGTTCCTGTTCGTCTTCATCGGCGTTGGATCGGTTATGGCCTACGAGAAGATCCATGTGGGTGACTTGGATGCTGCAGGTCTGCTCATGATCGCCATCGCCCACGGCTTGGCCATCGCAGTTCTGGTGGCTGCCACGGCGAATATCAGCGGCGGGCATGTGAATCCGGCTGTGTCGCTCGGCCTCGCGCTCGCAGGAAAGATCACCATCATCCGGCTCGTGCTCTACTGGGTTGCCCAGCTTTTGGGCGCTGTCGCAGGTGCCTGGGTTTTGAAAGCCGTAACCACGGGTGAGGACGTCGCACGCCATGCAATCGGTGCA…	MKIAFGEADEASSPDAIKGAVAEFISLFLFVFIGVGSVMAYEKIHVGDLDAAGLLMIAIAHGLAIAVLVAATANISGGHVNPAVSLGLALAGKITIIRLVLYWVAQLLGAVAGAWVLKAVTTGEDVARHAIGANMTGFSAMLMEIVLTFTLMFVVFATAVDPNKGTVGVIAPLAIGFTVLAQIFVGAPFSGASMNPGRSFGPAVVAWDFKNHWVYWVGPLVGAALAALIYDGVFISPAPPAGHQPVPTEF
XP_024359109.1	Physcomitrella patens	Bryophyta	NIP6;1	ATGTCACTTCGATTTCGCGGATATGGTGGTCCCTTGTGCTCAAATGGGCTCGGATTCATCTCCGTGGTACATGCAACGGGGGGTAATGTGGGAGCAGGGAAAAACTTTGAGCTCCCTGTGGTGGAAGTATCGACCATTCTAATTGAAGGTTTTACAATGTTGGCTGGCAAAGTTAATCTGCAACCGCACAAGGTTTATAGTCTTTTGGAAGTTGGAGTTCTAACACAAAGCTTGTCACAGCCTGTAACCTGTGGCGGATTTTTCAATATGGAGCAAGTGGTACCTCCTTTGATGAATTCGAAACCATGCAACAAGTGTAGGATTAATGCTGAGTTGCACGAAAGTTCAGATCAGTGTGTGCTGCAAGTGCCATTGCTGTTGGAAGGTCACCTAGAGCTC…	MSLRFRGYGGPLCSNGLGFISVVHATGGNVGAGKNFELPVVEVSTILIEGFTMLAGKVNLQPHKVYSLLEVGVLTQSLSQPVTCGGFFNMEQVVPPLMNSKPCNKCRINAELHESSDQCVLQVPLLLEGHLELHDEWQAQKLSTMGESYRIGGASYDRVLRMAGAELIAVFLVMFSSCGTAIANKKANGNLNLLGFATAGGLSVMMMVFAVGNISGAHLNPAVTLAFASKKMFPLQLVPIYLIAQFLGALLAAGILQAVTGDTEVALTVPFASYAQAFVVELILGFNLLFVATAVSTGSSNNGELSGIAIGATIILNVLLAGPVSGASMNPMRSLGPAIVANKYDAIWIYIIAPPVGALAGTWTHTMLQIQSSQSSHPPTQESKAHQCSSTST
XP_024359131.1	Physcomitrella patens	Bryophyta	SIP1;1	ATGGGGTTGGCAAGGAAGGCAGTGGCAGATGCGTCCATAACATTCTTATGGGTATTCGCTATGGCATCATTGGGCGCTGCGTCGACGGCTATTGCATCGTCGTTAGGTTTGGATGGACCAGGGAAGACGAAGATGTACATCGTCTTCGCCTTGGTGTCGTTCCTCGTATTTTTCTTCAGCTTTTTAGGACACGCGCTCGGAGGCGCGAGCTGGAACCCGACTGCAATCGTCGCCTTCTCGTACGCAGGGGTGAGTAATGACGACCTTTTCACTCTCGGCGTCCGCCTGCCTGCTCAGATGGTGGGAGCAGTTGGGGGCGCCTTAGCAATCCTAGAGGTCATGCCAAAGAAGTACAAACACATGTTGGGTGGTCCAAAACTGAAAGTGCCGCTACAGACA…	MGLARKAVADASITFLWVFAMASLGAASTAIASSLGLDGPGKTKMYIVFALVSFLVFFFSFLGHALGGASWNPTAIVAFSYAGVSNDDLFTLGVRLPAQMVGAVGGALAILEVMPKKYKHMLGGPKLKVPLQTGVIAEAILTFTITLIVMWAMLRGPRNKMAKTFIIIGATIALVTAGGAYTGPAMNPANAFGWAFVSNQHTSWDHFAVYWAGPMIGTIFAVWAFNLLFGPHSQATQASDSKKLKANKAKKSGSEGESAKDKKRGEGLSENAAGKVKAS
XP_024362305.1	Physcomitrella patens	Bryophyta	TIP1;3	ATGAAGGTTGCTTTCGGTGAAGCTGATGAGGTCTCCAGCCCGGACGCGCTCAAGGGCGCGTTGGCTGAGTTCATCTCCCTGTTTCTGTTTGTGTTCATCGGTGTGGGATCGGTGATGTCCTACGAGAAGATCCATGTGGGTGACTTGGAAGCGGGAGGTTTGCTCATCATCGCCATCGCTCATGGTTTGGCCATTGCAATCCTGGTCGCCGCGACGGCGAACATCAGCGGAGGGCATGTCAACCCTGCTGTGTCGCTGGGCCTCGCCCTTGCGGGCAAGATCACCATCATCAGGCTTGTGCTCTACTGGATTGCTCAGCTCTTGGGTGCCGTTGCAGGTGCCTGGGTGTTGAAAATCGTGACAACCGGTGAAGACCTCGCCCGGCACGCAATCGGAGCA…	MKVAFGEADEVSSPDALKGALAEFISLFLFVFIGVGSVMSYEKIHVGDLEAGGLLIIAIAHGLAIAILVAATANISGGHVNPAVSLGLALAGKITIIRLVLYWIAQLLGAVAGAWVLKIVTTGEDLARHAIGAGMTTWSATLMEIVLTFTLVFVVFATAVDPKKGTVGVIAPLAIGFTVLAQIFVGAPFSGASMNPGRSFGPAVVAWDFTNHWVYWVGPFIGAALAALIYDGVFMSPAAPEGHQPVPTEF
XP_024364314.1	Physcomitrella patens	Bryophyta	TIP1;3	ATGGTGAAATTGGCATTCGGCGAGTCTGATGAAGCCTCCAGCCCCGATGCGTTGAAGGGGGCGTTGGCGGAGTTCATCTCCTTGTTCCTGTTTGTGTTCATCGGAGTGGGATCGGTGATGTCCTATGAGAAGATTCACGTCGGTGACTTGGAAGCTGGTGGTCTGCTCATGATCGCCATCGCTCACGGTCTTGCTATTGCGATCCTGGTGGCTGCCACTGCGAACATCAGCGGAGGGCATGTCAACCCCGCTGTTTCTCTCGGTCTTGCTCTTGCCGGAAAGATCACCGTCATTCGCCTCGTCCTTTACTGGGTTGCCCAGCTCTTGGGCGCTGTCGCTGGCGCATGGGTTCTGAAAATGGTCACCACGGGAGAAGACGTCGCCCGCCACGCTATCGGA…	MVKLAFGESDEASSPDALKGALAEFISLFLFVFIGVGSVMSYEKIHVGDLEAGGLLMIAIAHGLAIAILVAATANISGGHVNPAVSLGLALAGKITVIRLVLYWVAQLLGAVAGAWVLKMVTTGEDVARHAIGVGMSPMSAVLMEIVLTFTLVFVVFATAVDPKKGTVGVIAPLAIGFTVLAQIFVGAPFSGASMNPGRSFGPAVIAMDFTNHWVYWVGPFIGAALAAVIYDGVFISPSPPAGHQAIPSDF
XP_024369405.1	Physcomitrella patens	Bryophyta	PIP1;2	ATGAATCAAGATAAGGATGACGACATTGCGCTCGGAACAAACAAATACGGGGACCGCTCGGCGTTGGGCACGCATGCGCCAGTCCCCGAGAAGGACTACACAGAGCCGTCCGTGACGCCGTTCTTCGATGGCTCCGAGTTTCGCCGCTGGTCTTTCTGGAGAGCTGGAATCGCCGAGTTCATCGCCACGCTTCTCTTCCTCTACATTACCATCCAGACTGTTATGGGCCACAAGCGATCGGCAGACCCTTGCCTCGGGGTCGGCATCCAAGGGATCGCGTGGGCGTTCGGCGGAATGATCTTCGCTCTCGTGTACTGCACTGCAGGAATCTCGGGAGGACATATCAACCCCGCCGTCACGTTCGGGTTGTTTCTGGCACGGAAGGTGTCGCTCAACAGA…	MNQDKDDDIALGTNKYGDRSALGTHAPVPEKDYTEPSVTPFFDGSEFRRWSFWRAGIAEFIATLLFLYITIQTVMGHKRSADPCLGVGIQGIAWAFGGMIFALVYCTAGISGGHINPAVTFGLFLARKVSLNRALFYMIMQCLGAMCGAEIVKGFQPNFYQEQGGGSNSVAHGYTKGDGLGAEIVGTFVLVYTVFSATDAKRNARDSHVPVLAPLPIGFAVFLVHLATIPITGTGINPARSLGAAVVFNKQNNAWADHWIFWIGPMLGAALAAAYHTLVIRALPFRKRV
XP_024371484.1	Physcomitrella patens	Bryophyta	PIP2;1	ATGGCAAAAGACGTGGGCGTGGAGCCTGGGTTCCCCTCCAAGGACTACACAGACCCACCTCCTGCGCCTCTCATTGACGCATCCGAGTTTGGGCAATGGTCCTTCTACCGAGCAGTCATCGCTGAGTTTGTAGCCACTCTTCTCTTCCTGTACATTACCATTGCCACCGTGATAGGCGCAGTCCGAAATGCTGGCTGTGATGGGGTGGGACTTCTTGGCATCGCATGGGCTTTTGGAGGCATGATTTTCGTGCTGGTGTACTGCACCGCCGGTATCTCAGGAGGTCATATTAATCCAGCTGTTACGTTCGGCTTGCTGTTGGCACGCAAAATCTCGCTGCCCCGAGCGCTTGCCTACATGATCGCGCAGTGCTTAGGAGCTATCTGCGGTGCCGGTCTA…	MAKDVGVEPGFPSKDYTDPPPAPLIDASEFGQWSFYRAVIAEFVATLLFLYITIATVIGAVRNAGCDGVGLLGIAWAFGGMIFVLVYCTAGISGGHINPAVTFGLLLARKISLPRALAYMIAQCLGAICGAGLVKGFQTAFYMRYGGGANSVAAGYSIGTGLAAEIIGTFVLVYTVFSATDPKRNARDSHVPVLAPLPIGFAVFMVHLATIPITGTGINPARSFGAAVIYNRSKPWNDHWIYWVGPFLGAALAAAYHQYVLRAGPFKSLGSFRSAPSHI
XP_024372976.1	Physcomitrella patens	Bryophyta	NIP5;1	ATGGCTGAGATCAAAATCCGTATGCCTCCAGCCGCAGGGCCTCTATCGGCTGAAGATATATTGACAACGGAAGCTGGTACCAAGGGATCCCAGGATTTAAAGCAGACTGGACAATTACCTGTAGTTATTACACAAGAAGTCGAGCGTGGACGCTACAGCACCTTCGTAACATCGCTACGGCCACGCACATCTCTTATTCAAAAGTTGGTGGCCGAGATAATCAGTACATTCATCCTTGTCTTCACCGGATGCGGTGCTGTCATGGTGAATGAGATCAGTAATGGCAAAGTGACATCCGTTGGAGTGTCTCTTGCTTTCGGGCTTGTTGTCACGATTATGATCTATGCAGTTGGCCATATCTCGGGTGCGCATATGAATCCTGCAGTGACGCTAGCGTTT…	MAEIKIRMPPAAGPLSAEDILTTEAGTKGSQDLKQTGQLPVVITQEVERGRYSTFVTSLRPRTSLIQKLVAEIISTFILVFTGCGAVMVNEISNGKVTSVGVSLAFGLVVTIMIYAVGHISGAHMNPAVTLAFAVARHFPWTQVPLYAAAQCIGSITASFMLRWILHPAAYEGATLPTGSDVQSFLLEIVITFILMFVIAAVSTDTRACGELAGIAVGSAVALNALMAGSISGASMNPARSLGPATASGNYHSLWVYMAGPTIGALMGMLTYNCIRLPNQAMQCACNKPAKSFRR
XP_024373556.1	Physcomitrella patens	Bryophyta	PIP1;2	ATGCAGCAAGACAAGGATGATGATGTTGCTCTGGGGGCGAACAAATACGGAACGCGGTCTGCGCTGGGCACTCATGCTCCAGTACCGGAAAAGGACTACAGGGAGCCATCCGTGACGCCCTTTTTCGACGGGGGGGAGCTCCGTCTCTGGTCCTTCTGGAGAGCGGGGATTGCTGAGTTCTTCGCAACCCTTCTCTTCCTCTACATCACCATCCAGACAGTAATGGGTCATGTGCGAAACACAGACCCCTGCTTGGGGGTCGGAATTCAAGGCATCGCCTGGGCGTTCGGTGGAATGATCTTTGCGCTCGTCTATTGCACAGCAGGAATCTCAGGAGGACACATCAACCCAGCCGTGACTTTCGGACTCTTCCTGGCGAGAAAGGTGTCGCTTAACCGT…	MQQDKDDDVALGANKYGTRSALGTHAPVPEKDYREPSVTPFFDGGELRLWSFWRAGIAEFFATLLFLYITIQTVMGHVRNTDPCLGVGIQGIAWAFGGMIFALVYCTAGISGGHINPAVTFGLFLARKVSLNRALYYMIMQCLGAMAGAGIVKGFQPDFYQAQGGGANAVNHGYTKGDGLGAEIVGTFVLVYTVFSATDAKRSARDSHVPVLAPLPIGFAVFLVHLATIPITGTGINPARSLGAATIYNTQHNAWADHWIFWVGPFIGAALAAAYHTLVIRALPFRKRV
XP_024374460.1	Physcomitrella patens	Bryophyta	PIP2;1	ATGTCAAAAGTACCCGTGGGGGTGGAGCCAGGATTTCCTGGAAAGGACTATGCAGACCCCCCAGCAGCGCCTCTCATCGATGCATCTGAGTTCGGACAATGGTCGTTTTACCGAGCCATTATCGCTGAGTTCGTCGCAACGTTGCTATTCCTCTACATTACTATCGCCACTGTAATTGGCGCTAGCCGAAACGCTGGCTGTGCCGGAGTCGGCACTCTGGGCATCGCCTGGGCATTTGGGGGGATGATTTTCGTGCTCGTGTATTGCACTGCTGGTATCTCAGGAGGGCACATTAACCCGGCAGTGACATTTGGGCTACTGCTTGCGCGCAAAATTTCGCTTCCACGAGCGCTGGCATACATGATAGCGCAGTGCTTGGGAGCCATATGTGGAGCCGGC…	MSKVPVGVEPGFPGKDYADPPAAPLIDASEFGQWSFYRAIIAEFVATLLFLYITIATVIGASRNAGCAGVGTLGIAWAFGGMIFVLVYCTAGISGGHINPAVTFGLLLARKISLPRALAYMIAQCLGAICGAGLVKGFQQSFYMTYGGGANAVNAGYGIGTGLAAEIIGTFVLVYTVFSATDPKRNARDSHVPVLAPLPIGFAVFMVHLATIPITGTGINPARSFGAAVIYNRSKPWDDHWIFWVGPFVGAALAAAYHQYVLRAGPFKQLGSFRSAPSRV
XP_024381794.1	Physcomitrella patens	Bryophyta	PIP2;1	ATGGCAAAAGACGCGGGCACAGAGTCAGGGGTCCCTTCCAAGGACTACTCTGATCCACCTCCGGCGCCTCTCATTGACGCCGCCGAGTTCGGCCGATGGTCCTTCTACAGAGCCATCATCGCCGAGTTCGTCGCCACTTTGCTGTTCCTGTACATCACCATTTCAACCGTGATCGGTGCCAGCCGAAATGCAGGCTGTGCGGGAGTCGGACTATTGGGCATCGCCTGGGCGTTTGGAGGCATGATTTTCGTGTTGGTGTACTGCACCGCTGGTGTCTCAGGAGGGCATATCAACCCAGCAGTCACGTTCGGTTTGCTCATGGCACGAAAAATTTCGCTACCTCGTGCTCTTACATACATGATAGCTCAGTGCCTGGGAGCAATCTGCGGTGCAGGCCTT…	MAKDAGTESGVPSKDYSDPPPAPLIDAAEFGRWSFYRAIIAEFVATLLFLYITISTVIGASRNAGCAGVGLLGIAWAFGGMIFVLVYCTAGVSGGHINPAVTFGLLMARKISLPRALTYMIAQCLGAICGAGLAKGFQTAFYMRYGGGANSVALGYSTGTGLAAEIIGTFVLVYTVFSATDPKRNARDSHVPVLAPLPIGFAVFMVHLATIPITGTGINPARSFGAAVIYNRSKPWDDHWIFWVGPFLGAALAASYHQYILRAAPFKSLGSFRSAPSHV
XP_024382122.1	Physcomitrella patens	Bryophyta	TIP1;3	ATGGTGAAGGTGGCGTTCGGCGAGGCCAATGAGGCGTCCAGCGCCGACGCCCTGAAGGGCGCCTTCGCGGAGTTCCTCGCCCTGTTCCTGTTTGTCTTCATCGGTGTCGGATCGGTCATGTCTTACGAGAAGATTCACGCGGGTGACATGGACGCTGCGGGTTTGCTAGTGATCGCTATTGCTCACGGCCTCGCGATTGCGGTCCTGGTATCGGCCACTGCCAATATCAGTGGAGGGCACATCAATCCTGCTGTGTCGCTGGGCCTCGCCCTTGCTGGGAAGATCACCGTCATCCGTCTCGTTCTATACTGGATCGCCCAGCTCTTGGGCGCTGCCGCAGGCGCATGGGTGTTGAAGATAGTTACTACCGGTGAGGATGTCGCGCGCCACGCCATTGGA…	MVKVAFGEANEASSADALKGAFAEFLALFLFVFIGVGSVMSYEKIHAGDMDAAGLLVIAIAHGLAIAVLVSATANISGGHINPAVSLGLALAGKITVIRLVLYWIAQLLGAAAGAWVLKIVTTGEDVARHAIGVGMTPWSAVLMEAVLTFTLVFVVFATAVDPKKGTVGVIAPLAIGFTVLAQIFVGAPFSGASMNPGRSFGPALVAMDFTNHWVYWVGPFIGAALAALIYDGVFISPSPPPGHHAIPSDF
XP_024382299.1	Physcomitrella patens	Bryophyta	TIP2;3	ATGGATCCTCGAGGTGGTCCACGGCCCAGCCCGTACAGCATCCTAACACTGGATGCTTCCACGTCGAACCCAGTGCGCCCGTCGCAGAGGCTCTCACCAGAAGCTGGCGGTTACATCGAAACCATTACACGAGGTGCATTGAAACCTAGCACCAATTACGCCTCTGGAACCGCACAACAGTTTGCTGGAAGCTCACAACAATATGCTCCCAGCAAAGCCACAAGCGCAGGGTTCGAATTTCAAAAGTACAAGAAAAACGTTGATTCGTATGACATCCATGATCGGGATCCGCCGCCTTATGACGAACATGACTTACATGAAATACATCCTGCTGAAGCCCGACCAAAAGTTGGTCACGCGGTTGTCGAACTTCATGAGGCCGGACCTTTTACAGACGAG…	MDPRGGPRPSPYSILTLDASTSNPVRPSQRLSPEAGGYIETITRGALKPSTNYASGTAQQFAGSSQQYAPSKATSAGFEFQKYKKNVDSYDIHDRDPPPYDEHDLHEIHPAEARPKVGHAVVELHEAGPFTDEHQPEAIQTMVKMVTMLNFMKVELGDHKTLRSKEQWRAAAAEFIGTMLFVYLGCGSVIASGMISRDMTCARLVVIAVAHGLAICCLAAATGAISGGHLNPAVTLAFVVAGKETLIRAGLYIGAQLFGAIIGAWLIQSSTPGYLQRGLGSHDIDKNVFDSQGLLMEIVLTFMLIFVVFGVAVDRRGPGVIAPIPIGFAVLVDHLVGVPYTGASMNPARSFGPALVSGHWGRSHIIYWFGPCFGASLASAIYRLGFLEPSLAKPLEASK…
XP_024385941.1	Physcomitrella patens	Bryophyta	XIP	ATGGCTTCCTCATTGGGTGGGGTTTCTGCTGATGCGTGCAGTGGCAGAGTCTCCTATCATCGCACCGGCTCCAGCACACGAAGCACAGCTGTTCCTGTGGAGCATTTGCGAACAATAGAGAGTGGAATTCAATCCGACTGGGAGAACTTCCCGCAGATCCAACCATCCCGAGTTGTTAGAAACGATTCGGTGAAGGGACACTACGATGGCAGTGTTGTCAATGTACCACTGACGAGAAAAGTGAAAGTTTGGATTGGATTGCACGATTCCCGAAAAGCCGATGTATGGAGAGCAGCAGCCGTGGAGTTTGTGGCCACTGCAGGCCTCACATTCCTCAGCATCGGAGCATATCAGCAAGGCAAGAGCATCTCCGTGGCAGCCCACGTCTTCATACAAGCT…	MASSLGGVSADACSGRVSYHRTGSSTRSTAVPVEHLRTIESGIQSDWENFPQIQPSRVVRNDSVKGHYDGSVVNVPLTRKVKVWIGLHDSRKADVWRAAAVEFVATAGLTFLSIGAYQQGKSISVAAHVFIQALIYSLVILAATPISGAHLNPSITFTTFLTGQATLVRTILYVVAQLLGGILGALGMWALTTHEMRREYSLGGCLLQKLPVEGTDLGLSTLSNKQGLVAETVFTIIMLFVVYGIGFDSRNVVVTFLISSPFIIGGIFGILIFISQGVGYTTAMNPARCFGPAILHHNKLWGPLYIFIFGPLIAAGIVAIFQHIMHQKHAAEVEPVLPLNFFHIVTPDHQRPGFGPRCPTMFYPSIDQEVDHSQQLVSGNIPTMMSSELLQQPSNQLNS…
XP_024389627.1	Physcomitrella patens	Bryophyta	XIP	ATGGGTCACTCGCAGGCGGCGGATGTCGTCGTTTACCAACACACGGCGAGCGGCGATCACTTGGCACGATGCAGTGCTCCTGGAACACCGACTCTCGATGAAGACCGCGGGACTTGTAAGATACCCGAACCAATCAGCGCCATCTCGGCGTCGAAATTCAGCAGCGAAGTACTTCACAGGGCCGTTCTTCGAGACCTTCAGAACCCGGAGGTATGGAGGGCAGGGGTGTTCGAGTGCGTAGCCAGCTTCGCAGCGACGTTTGTCGGAATCTTGTGCACAATTTCCACTCTTGAAGCGGAGTTCTCCCACCCCGTTGCCGTCATCGCCTGCCTCCAGGGGTTGGTTCTGTCACTATGCATCTTTGCTGCGGCGCCCGCGACAGGCGGCCACGTAAATCCA…	MGHSQAADVVVYQHTASGDHLARCSAPGTPTLDEDRGTCKIPEPISAISASKFSSEVLHRAVLRDLQNPEVWRAGVFECVASFAATFVGILCTISTLEAEFSHPVAVIACLQGLVLSLCIFAAAPATGGHVNPCITWTEMLTGHISPVRGVLYIIGQILGSIVGSFMAKIVVGNALATQYNLGGCYLQSRVSATSGMMGLGTGRALVLEIVLAFFVLFISYSVALDPPRLPRTGYTLAPFMIGGIVGLCIFAGAGLFSGYGGAGINPGRCIGPAVVLGGSMWTGHWVFWVGPGLSGALMAALYRNIPPTHIQVYKLRKEARKGLVGGRKNKPFFAKVNNLRLACGNEKDGERIRSDSSEDQSSSHHRGKPLTYGRDHAV
XP_024390253.1	Physcomitrella patens	Bryophyta	PIP2;1	ATGGAAAAAATCGGGATCTGCGAGGAGCCGAAGTTTCGCTCAAAGGACTACATTGACCCACCTGCAGTGCCTTTCGTAGACGCATCTGAGCTTAGGAAATGGTCATTCTATCGAGCCATCATCACGGAGTTCATCTCCACATTACTCTTCCTCTACATCGCCATCGGAACCGTGGTTGGCGCCAGTCGAAATGCCGACTGTGCAGGAGTCGGCATTCTGGGCATCGCGTGGGCATTTGGTGGGATGATATTCGTGCTCGTGTATTGCACTGCTGGTATCTCAGGAGGGCATATCAACCCAGCGGTGACTTTCGGCCTTCTTCTGGCTCGTAAGATTTCCCTTACTCGTTCTCTGGCGTATATGGTAGCGCAGTGCTTGGGAGCCATTTGTGGAGCAGGC…	MEKIGICEEPKFRSKDYIDPPAVPFVDASELRKWSFYRAIITEFISTLLFLYIAIGTVVGASRNADCAGVGILGIAWAFGGMIFVLVYCTAGISGGHINPAVTFGLLLARKISLTRSLAYMVAQCLGAICGAGLVKEFQHSFYMDHGGGANAVAPGYSTGTGLAAEIIGTFVLMFTVFSATDPKRKARDSHVPVLAPLPIGFAVFVVHCATIPITGTGINPARSFGAAVIFNRSKSWDDHWIFWVGPFLGAALAAAYHQYILRANPIKSMRSFGNGSNHT
XP_024390325.1	Physcomitrella patens	Bryophyta	NIP4;2	ATGGAAGAAATCAATATCCGCATGCCCCCAGCTCCAGCGCCCCTCTTTTCTGAAGATAGAACATCAACTGCAGCCTGCAGTAAAAGATCTCTAGACATGGAGCATAATGGTCAAGCTCCTATCGTTCATGCGCAAGATGTTAATCCTTCACGATTCAGCACTTTCACATCATCGCTCAGGCCACGCACTTCGCTAGTACGAAAGTTGATAGCCGAGGTGATCAGTACCTTCATTCTCGTTTTCATGGGATGCGGTGCGGCTATGGTGAACGTCATTAGCAATGGCAAAGTGACTCCTGTGGGGATATCCCTTTCTTTCGGACTTGTTGTCACAATAATGATCTATGCGGTCGGCCATGTTTCGGGTGCTCATATGAATCCCGCCGTAACGCTTGCGTTT…	MEEINIRMPPAPAPLFSEDRTSTAACSKRSLDMEHNGQAPIVHAQDVNPSRFSTFTSSLRPRTSLVRKLIAEVISTFILVFMGCGAAMVNVISNGKVTPVGISLSFGLVVTIMIYAVGHVSGAHMNPAVTLAFAVAKHFSWSQVPLYIAAQCSGAFTASFLLRWILHPAASEGATLPAGSDFQSFLIEIVITFILMFVIAAVATDTRACGELAGIAIGSAVALNALMAGPISGASMNPARSLGPAIASGNYSSIWVYLVGPIIGSVMGMLAYNCIRLPDKQMQCTCDKAPKSFHR
XP_024390580.1	Physcomitrella patens	Bryophyta	PIP2;1	ATGGAAAAAATCGGGATCTGCGAGGAGCCGAAGTTTCGCTCAAAGGACTACATTGACCCACCTGCAGTGCCTTTCGTAGACGCATCTGAGCTTAGGAAATGGTCATTCTATCGAGCCATCATCACGGAGTTCATCTCCACATTACTCTTCCTCTACATCGCCATCGGAACCGTGGTTGGCGCCAGTCGAAATGCCGACTGTGCAGGAGTCGGCATTCTGGGCATCGCGTGGGCATTTGGTGGGATGATATTCGTGCTCGTGTATTGCACTGCTGGTATCTCAGGAGGGCATATCAACCCAGCGGTGACTTTCGGCCTTCTTCTGGCTCGTAAGATTTCCCTTACTCGTTCTCTGGCGTATATGGTAGCGCAGTGCTTGGGAGCCATTTGTGGAGCAGGC…	MEKIGICEEPKFRSKDYIDPPAVPFVDASELRKWSFYRAIITEFISTLLFLYIAIGTVVGASRNADCAGVGILGIAWAFGGMIFVLVYCTAGISGGHINPAVTFGLLLARKISLTRSLAYMVAQCLGAICGAGLVKEFQHSFYMDHGGGANAVAPGYSTGTGLAAEIIGTFVLMFTVFSATDPKRKARDSHVPVLAPLPIGFAVFVVHCATIPITGTGINPARSFGAAVIFNRSKSWDDHWIFWVGPFLGAALAAAYHQYILRANPIKSMRSFGNGSNHT
XP_024392193.1	Physcomitrella patens	Bryophyta	PIP1;2	ATGGCAGACAGGGGGGACGACGTAGCAGTAGGAGCATCGAGACATGAGCGCAACCCGCTCGGCACAAGTGCTCAGACGCGAGAGAAAGACTACATAGAACCAGCCAGTAGTCCCTTCATTGATCCAGTGGAGCTGGGGCGGTGGTCCTTCTGGAGAGCTGGGATAGCGGAATTCTTCGCCAGTTTCTTGTTCCTCTACATCACCGTTCAAACCGTCATGGGCCATAATCGCGGCGATGCCTGCGCGGGGGTCGGCATTCAAGGAATTGCGTGGGCCTTCGGCGGCATGATATTCACCCTCGTCTACTGCACCGCTGGAATTTCAGGTGGACACATAAACCCAGCTGTGACATTCGGCCTCTTCTTGGCAAGAAAGGTGACATTCCCACGTACAGTATTG…	MADRGDDVAVGASRHERNPLGTSAQTREKDYIEPASSPFIDPVELGRWSFWRAGIAEFFASFLFLYITVQTVMGHNRGDACAGVGIQGIAWAFGGMIFTLVYCTAGISGGHINPAVTFGLFLARKVTFPRTVLYIVCQCLGAICGAGAVKGFQPDFYQSVGGGANTVAHGYTKGDGLGAEIVGTFVLVYTVFSATDAKRNARDSHVPLLAPLPIGFAVFLVHLATIPITGTSINPARSLGAAVIWNRDQAWNDHWIFWVGPILGATLAAMYHTLVIRAIPFSANRA
XP_024392830.1	Physcomitrella patens	Bryophyta	NIP5;1	ATGGCAGAGATTAAGCTCCGCATGCCCGCATCTCTCTCGGCAGAAGAATATCCAACGGTGACACTGGGCAACAAAGTTACGCAGGACCCCAGCAGGAATGGTGACGAGCCTCTCGTGGTTGTCCAAGGAACCACACCTGCGAGTCCTTACAATGTTGCCGTCTCATTGCACTGGCCAAGTGTTACGCTGCAAAAGAAGCTAGTGGCGGAGGTGATTAGTACCTTCATTCTCGTATTCACCGGATGCGGGGCAGTTATGGTGAATGCCATCAGCAATGGGAAAGTGACCCCCGTGGGGATTTCTCTGGTTTTCGGACTCGTTATCACGATCATGATCTATGCTGTAGGCCATATTTCTGGTGCTCACATGAATCCGGCAGTGACGCTGGCCTTCGCCATC…	MAEIKLRMPASLSAEEYPTVTLGNKVTQDPSRNGDEPLVVVQGTTPASPYNVAVSLHWPSVTLQKKLVAEVISTFILVFTGCGAVMVNAISNGKVTPVGISLVFGLVITIMIYAVGHISGAHMNPAVTLAFAIAKHFPWTQVPMYIVAQCGGSVFASFLLRWILHPAASEGATIPAGSDIQSFLLEIVITFILMFVVAAVATDTRARGELAGIAVGSCVALNALMAGPISGASMNPARSLGPAVASGNYRSIWVYIAGPIIGALVGILAYNCIRLPDTEAQCDKPAKNSI
XP_024396146.1	Physcomitrella patens	Bryophyta	NIP5;1	ATGGTGAAAGTTGAGACAGCAGCAGCTGCACAGGCTCCGCTCACGACAGTTCCAACGCTATTTGCACTTCCTCCAGAGCGGCAGCTCTCAATCCAAAGTGCAGGAATGGAAAGGCAGCTGTCTACTACTAGTGCTACATCAGCCAAGTGTTTCCCAGTGGAGTGCATGATCGAAAGTAGCTACTTCACCACCCCAGTTGTGTCCCCCCCCAACATCTCTCTCACACGCAAGTTTGCGACGGAGCTGATAGGGACATTCGTGCTGATATTCGCTGCCACTGCCACGCCGATTGTGAACGAGAAGACAAAGGGATCAGTCACTCTGCTTGGCAACGCTGCCACAGCTGGGTTAGCCATCATGATTGTCATCTTTGCAACAGGCCACATCTCAGGTGCCCAT…	MVKVETAAAAQAPLTTVPTLFALPPERQLSIQSAGMERQLSTTSATSAKCFPVECMIESSYFTTPVVSPPNISLTRKFATELIGTFVLIFAATATPIVNEKTKGSVTLLGNAATAGLAIMIVIFATGHISGAHVNPAITIAFASLRHFPWVQVPFYIAAQVLGSIAASFTLKGIFHPYMHGGVTLPQGAYWPSFLLEFIISFNLMFVITAVATDTRAVGELAGIAVGACVMMNIMIAGSTSGASMNPVRTLGPAIAVNNYKGIWLYMLGPVLGMLAGATAYTAVRLKEEDPPRLPVRVFHR
XP_024403268.1	Physcomitrella patens	Bryophyta	SIP1;1	ATGGGGTTGGCGAGAAAGGCAGTCGCAGATGCGTCCATCACATTCCTATGGGTGTTCGCTATGGCGTCATTGGGCGCCGTATCGACGTCTATCGCGCCGTCGTTAGGTCTGGATGGGCCCGGAAAGGGAAAGATGTATATCGTCTTCTCTTTGGTGTCATTCCTCATCTTTTTTTTCAGCTTTCTAGGGCAAGCGCTTGGAGGTGCGAGTTGGAACCCGACTACAATCGTCGCCTTCTCGTTTGCGGGAGTTAGCAACGATGACCTTTTCACCCTCGGTGTCCGCCTGCCGGCCCAAATGGTGGGTGCGGTTGGGGGCGCCCTGACAATCTGGGAGGTCATGCCAAAGAAGTACAAGCATACATTGGGTGGTCCTAAATTGAAAGTGCCTCTGGAGACA…	MGLARKAVADASITFLWVFAMASLGAVSTSIAPSLGLDGPGKGKMYIVFSLVSFLIFFFSFLGQALGGASWNPTTIVAFSFAGVSNDDLFTLGVRLPAQMVGAVGGALTIWEVMPKKYKHTLGGPKLKVPLETGVAAETILTFTITLIVMWAILRGPRNKISRTFIIIGATIALVIAGGAYTGPAMNPANAFGWAFVSNKHTSWEHFAVYWAGPMIGTICAVLTFNLIFGRHQVKGQATKKSKAKKTKKPGSEGQAAKSKGLKKESTGNAGDKMKAS
Sphfalx01G071800.1.p	Sphagnum fallax	Bryophyta	PIP2;8	ATGGTGAAGGAGGTCGGCAGTGATGACGTTCCAGCAGCAAGGGACTACACGGACCCAACTCCGTCTCCGCTTGTGGATGTGGCGGAGTTTGGGAAGTGGTCGTTCTACCGAGCCGTGGTTGCCGAGTTCGTCGCCACGCTTTTGTTTCTTTACATCAGCCTCGCGACTGTGATCGGGGCAAGCCGCAACGCAGCTAATTGTGCTGGAGTGGGGATACTGGGCATCGCTTGGTCATTCGGAGGCATGATCTTCGTGCTCGTCTACTGCACTGCTGGAATCTCAGGCGGGCACATAAATCCAGCAGTCACGTTCGGTATGTTCCTTGCACGGAAGGTATCGCTACCACGAGCACTCGCCTACATAATAGCACAGTGCTTGGGAGCAATCTGCGGTGCGGGG…	MVKEVGSDDVPAARDYTDPTPSPLVDVAEFGKWSFYRAVVAEFVATLLFLYISLATVIGASRNAANCAGVGILGIAWSFGGMIFVLVYCTAGISGGHINPAVTFGMFLARKVSLPRALAYIIAQCLGAICGAGLVKGFQRSFYENYGGGANFVHPGYSLGTGLAAEIIGTFVLVYTVFSATDPKRNARDSHVPVLAPLPIGFAVFMVHLATIPITGTGINPARSFGAQVIYNHNWHHHWIFWLGPFLGAAFAAAYHQYVLRAGRFNALGSFRRGPSNHL
Sphfalx02G002400.1.p	Sphagnum fallax	Bryophyta	NIP1;2	ATGTACGTCGAGGTAGTACTTCATGCGCTCAGACGTTGTCGAAAGGCTTCCTGCGTGTATGAACGGTCTACTACGTCCTCCCTCTCTCTAGTAGCTAGTGCAGTCGTGCAGTCCTCTAGTGCGCAGGACTTCGTGCAGTCTCAGAGTACAGAAAAGACTTTTGTTGCCATAATGGATCAGAAGACGTCAGAAATCTCACAATGTACAAATCCATTGAACTCAAACCTCGGCACTAGCTTGATCAGTAGTCGTGGTGATCACAGCACTGGTGGCTTGCAGGTTTACGATCAGATTGCTGCTTACTCGAGCATGCTGCGGGCGCCTCTTCTAACTGCCTCTCGCGGCCGGCCGTTCGACAAGCTGCTGTGCTCAACTATGGCGGAAGCCGATCATATTCCT…	MYVEVVLHALRRCRKASCVYERSTTSSLSLVASAVVQSSSAQDFVQSQSTEKTFVAIMDQKTSEISQCTNPLNSNLGTSLISSRGDHSTGGLQVYDQIAAYSSMLRAPLLTASRGRPFDKLLCSTMAEADHIPATTPAVITSYLNILKRAGAEFMAVFLVVFMAGGTTIVNTQINGDLTLMGLAIAGGIPVMLMIYAIGGISGAHMNPAVSLAFASKGVFPFAMVPVYAFAQVLGSTTAAALLRGLFNDPQALITFPYMGSGKAFIVEAISGFNLAYVATAVTTGFYTSGELAGIAVAATVIINILFAGPVSGASMNPARSLGAAIVANSYHGIWIYMLAPTIGALAGAWIHKLVQIQ
Sphfalx02G085700.1.p	Sphagnum fallax	Bryophyta	PIP2;8	ATGGTGAAGGAGGAGGTGGAATCCGGGAGGCTGCCGGCAGCGAAGGACTACAAGGACCCGGCTCCGGTTTCACTAGTAGATGCCGCTGAGTTGGGGCGGTGGTCGTTGTACCGAGCCGTGATTGCGGAATTCGTGGCTACGCTGTTGTTTCTGTACATCACCATGGCGACTGTGATCGGGGCAAGTCGCAACGCGGGTTGTAATGGAGTTGGGCTGTTGGGCATAGCCTGGGCTTTTGGAGGGATGATCTTTGTGCTCGTGTACTGCACTGCTGGTATCTCAGGCGGGCATATCAATCCAGCAGTCACCTTCGGTCTGTTTCTTGCACGGAAGGTGTCTCTACCACGCGCACTTGCGTACATGATAGCACAGTGCTTGGGAGCAATCTGCGGTGCCGGG…	MVKEEVESGRLPAAKDYKDPAPVSLVDAAELGRWSLYRAVIAEFVATLLFLYITMATVIGASRNAGCNGVGLLGIAWAFGGMIFVLVYCTAGISGGHINPAVTFGLFLARKVSLPRALAYMIAQCLGAICGAGLVKGFQRSFYENYGGGANFVHPGYSLGTGLAAEIIGTFVLVYTVFSATDPKRNARDSHVPVLAPLPIGFAVFMVHLATIPITGTGINPARSFGAQVIYNHDWHQHWIFWVGPFLGAAIAAAYHQYVLRAVPFKALSTTFSRSGNLVTV
Sphfalx03G054200.1.p	Sphagnum fallax	Bryophyta	PIP1;2	ATGGCAGATAAGGAAGATGATATCGCAGTAGGAGCAACGACCAAGTATGGGGAGCGAATACCGTTGGGTACAAGTGCTCCGATCGACGCGAGGGACTACACGGAACCAGCATTTGCGCCTTTCGTCGACAGAAAGGAGTTTGGGTTGTGGGCTTTCTGGAGAGCTGGGATTGCGGAGTTCTTCGCCAGCCTTCTCTTCCTTTACATCGCCATTAACACCGTGATGGGTCAAGACCGGTTGGGTGGCTGTAACGGTGTCGGCACTCAAGGCATCGCATGGGCGTTTGGTGGCATGATCTTCGTCCTCGTCTATTGCACTGCTGGGATTTCAGGAGGACACATCAATCCAGCAGTGACGTTTGGGCTTTTTCTAGCAAGGAAAGTTTCTCTCCCTCGAGCC…	MADKEDDIAVGATTKYGERIPLGTSAPIDARDYTEPAFAPFVDRKEFGLWAFWRAGIAEFFASLLFLYIAINTVMGQDRLGGCNGVGTQGIAWAFGGMIFVLVYCTAGISGGHINPAVTFGLFLARKVSLPRAVFYMICQCLGAICGAGIVKGFQPGFYEANGGGANQVAHGYTKGDGLGAEIVGTFVLVYTVFSATDAKRKARDSYVPVLAPLPIGFAVYLVHLATIPITGTGINPARSLGAAVIFNRHHNAWNDHWIFWVGPLLGATLAAIYHMVVIRAMPFSKTRV
Sphfalx03G097300.1.p	Sphagnum fallax	Bryophyta	PIP2;2	ATGTCGAACTTGCAGAAGCAACCAAACGCGGAGCGGAATATGGAGGAAGGATTGCCAGTAGACTGGGTACAACCAGAGCCAGCTCCCCTTCTAGATAGAAGCGAGCTCTTGCGTCCATCTCTGTACCGCGCCATCATTGCCGAGTTCGTTGCCACTCTCCTCTTCGTGTATGTGGGTCTTTTAGCTTTGATGGGAGTCGACAGAGCAGACGGAAGCAGCAGCAACGGCGCAGCAGCTGGAAACACAGTGGGTCTGTTGGGAGTTGCATGGGCATTTGGAGGTGCCATCTTCATCATGGTCTATTGCATCGCTGGGATCTCAGGTGGACATGTGAATTCGGCTGTCACGTTCGGCATGTTTCTAGGACGGAGAGTAACGCTGGTGCGAGCATTGGCGTAC…	MSNLQKQPNAERNMEEGLPVDWVQPEPAPLLDRSELLRPSLYRAIIAEFVATLLFVYVGLLALMGVDRADGSSSNGAAAGNTVGLLGVAWAFGGAIFIMVYCIAGISGGHVNSAVTFGMFLGRRVTLVRALAYIVAQCLGAICGAGLVKAFQKPSFDRLGGGVNFVHPGYSIGTGLGVEILGTFLLVFTVFAATDPKSNARDSHVPVLAPLPIGFAIFVAHLGLLPITGAGINPARSFGAAVIANSHQGWHEHWIFWVGPLLGAALAAAYHQFVLKTGTFVKL
Sphfalx04G027100.1.p	Sphagnum fallax	Bryophyta	SIP1;1	ATGGGTTTGGCAACGAAAGCTGCGGCAGATGCCTCCATTACGTTTCTGTTTGTGTTTTGCATGGCCTCTTTAGGGGCTGTGTCCTCGGCAGTCGCGCCCTACCTCGGCCTCCAGGGCTCCGGGAAGCTTTACGTGGTCTTGGGACTAGTTACGGCCCTGATATTCGGATTCTCGGCGTTGGGGAAAGCACTGGGAGGTGCAAGCTGGAATCCCACTGTGCTAGTGGCTTTCGCTTATGCGGGGGTCAGCAAGGACACGCTTTTCTCGCTTGGGGTTCGCATGCCGGCCCAGATGATTGGGGCTGTGGGTGGAGCATTGGCTATACTGGAGGTGATGCCAAAGAAATATGCACATATGTTGGGTGGCCCCAAGCTGAAGGTGCCTCTATCAGTAGGAGTG…	MGLATKAAADASITFLFVFCMASLGAVSSAVAPYLGLQGSGKLYVVLGLVTALIFGFSALGKALGGASWNPTVLVAFAYAGVSKDTLFSLGVRMPAQMIGAVGGALAILEVMPKKYAHMLGGPKLKVPLSVGVVAETVLTFALTLTVLWVILRGPRNPSVKTGIIVVATIVLVMAGGAYTGPAMNPANAFAWAFVNNEHTSWEHFVVYWIGPMVGTVVSVWAFNLLFPPKRPVQKGGAVANGQIDKKAEVVKANGSVRRRAKGATQEESVVDESSKQKAS
Sphfalx04G113400.1.p	Sphagnum fallax	Bryophyta	TIP2;3	ATGGGTTTTGTTCCAGGCTTGAAAAGGCAACCAGAGAAAGCAAGGGGCTATGCAAGTAGTGAATCAAGTGGAGGTGTGAGCAATGAGCAAGAGCGAGAGCGAGGTGGATTCAACAATCCCGGGACAAGTAGGTATGAGCAAGAAATCATCAACAAACAACGGTTTCCAGGCGGGAGCAACACTTTCTCCTCGTTTCCAGCAAGGAATGCAGTTGCAAAGACAACAACAACAACAACAACATCAGACCATCATCTGAAGAACTCGTATGGTGGTGTTATTATATCAGATGCGGATGATGTAGAGCTTCATGAAGTGCAAGACACTAACCCTCCACCTGCTGCCCTTCATACCATGATTCAACTGCTCTCCATGTTCAACTTTATGAAGGTGGAATTAGGT…	MGFVPGLKRQPEKARGYASSESSGGVSNEQERERGGFNNPGTSRYEQEIINKQRFPGGSNTFSSFPARNAVAKTTTTTTTSDHHLKNSYGGVIISDADDVELHEVQDTNPPPAALHTMIQLLSMFNFMKVELGDRMTLRSKEEWRAAGAEFIGTLLFVYLGCGSVVATGMLSIEMTSARLIAIAMAHGLAISFLTGATGAISGGHLNPAVTLAFVVAGKETLMRAGLYVAAQLLGGTFGALLLKWSTPGTMVGSLGAHDLANGIYGAQGLLLETVLTFVLVFVIFGVAVDRRGPGVIAPIPIGFAVLVDHLVGVPYTGASMNPARTFGPALVSGNWGRAPLVYWIGPCLGAVLASGVYRFVYP
Sphfalx05G034200.1.p	Sphagnum fallax	Bryophyta	PIP2;8	ATGGTGAAGGAGGCGGTGCAGGATCCCGGGTTCCCTGCAGTGAAGGACTACTATGATCCGGCTCCGTCTCCGCTGGTGGATTTGGCTGAGCTCGGGCGGTGGTCCTTCTACCGAGCAGTCACTGCCGAGTTTGTAGCTACGCTGTTGTTTCTTTACATCGGCACCGCTACTGTTATCGGGGCAAGCCGCAACGCGGCTTGTAGTGGAGTCGGGCTGTTGGGCATTGCCTGGGCGTTTGGAGGCATGATCTTCGTGCTCGTATATTGCACTGCTGGTATCTCAGGTGGGCACATCAATCCAGCAGTCACCTTCGGTCTGTTTCTTGCACGGAAAGTGTCTCTACCACGTGCACTCGCCTACATGATAGCACAGTGCTTGGGAGCAATCTGTGGTGTAGGG…	MVKEAVQDPGFPAVKDYYDPAPSPLVDLAELGRWSFYRAVTAEFVATLLFLYIGTATVIGASRNAACSGVGLLGIAWAFGGMIFVLVYCTAGISGGHINPAVTFGLFLARKVSLPRALAYMIAQCLGAICGVGLVKGFQRSFFENYGGGANFVHPGYSIGTALGAEIIGTFVLVYTVFSATDPKRNARDSHVPVLAPLPIGFAVFMVHLATIPIDGTGINPARSFGAQVIYNHDWHQHWIFWVGPLLGAAIAAAYHQFVLRAGPYKALSSFRSGTLSFRSGAAGNTV
Sphfalx07G031200.1.p	Sphagnum fallax	Bryophyta	PIP2;7	ATGGCATCCAAACACGAGAGTAATAATAACCATGTTGCAGAAGAGGGGCGTGAGCATCAATTTCAGAAGGATTACAAGGACCCACCCTGTTCACCACTGGTGGATACGGGGGAGTTCCTTCGTTGGTCTTTCTACCGAGCTGTAATAGCGGAGTTTGTCGCGACTCTGTTGCTTCTGTACATCACCATCACCGTTGTCATTGGAGCTACCCGCGAAGCTGCGAATTGTGGGGGCGTGGGTCTTCTGGGAATCGCTTGGTCTTTTGGTGGAATGATCTTCGTCCTTGTCTACTGCACCGCTGGTATCTCAGGTGGGCACATCAACCCAGCTGTAACATTTGGGCTGTTCCTAGCAAGGAAGGTGTCGCTTAACCGAACTCTGGCATACATAGTTGCGCAA…	MASKHESNNNHVAEEGREHQFQKDYKDPPCSPLVDTGEFLRWSFYRAVIAEFVATLLLLYITITVVIGATREAANCGGVGLLGIAWSFGGMIFVLVYCTAGISGGHINPAVTFGLFLARKVSLNRTLAYIVAQCLGAICGAGLVKGFQKSFYEEYGGGANHVQPGYSVGAALGAEIVGTFVLVYTVFSATDPKRNARDSFVPVLAPLPIGFAVFMVHLATIPITGTSINPARSFGPAVIYNRHTGWHQLWIFWVGPLLGAALAAAYHQRVLRAGKLKAFLFSSAES
Sphfalx08G012700.1.p	Sphagnum fallax	Bryophyta	PIP1;5	ATGACAGATCAAATTAAGGGGGAGGACGTTTCCGTTGGTGCAGCTACCAGGTACGGTGATGCCGGGACGGCACCGCTGGGAACTCGAGCGCCCGTGGTGTCTGGAAAGCCGTATCACGAAGTGTTCTCGCCATTCTTCGACGCCGTGGAGCTTCGGAAATGGTCCTTCTACAGAGCCGGTGTGGCCGAGTTCGTTGCCAGTTTCCTGTTCCTCTATATCACAATCCAGACGGTGATGGGTAATATTCGTCTGGGTGCTTGCAACGGGGTAGGCACCCAAGGAATTGCTTGGGCGTTTGGTGGCATGATCTTTGCTCTGGTATACTGCACTGCCGGCATCTCAGGAGGTCACATCAATCCGGCTGTCACGTTGGGGCTGTTCCTGGCAAGGAAAGTGTCG…	MTDQIKGEDVSVGAATRYGDAGTAPLGTRAPVVSGKPYHEVFSPFFDAVELRKWSFYRAGVAEFVASFLFLYITIQTVMGNIRLGACNGVGTQGIAWAFGGMIFALVYCTAGISGGHINPAVTLGLFLARKVSFPRTIFYMVCQCLGAICGAGVVKGFQPDFYETAGGGANRVAHGYTLGDGLGAEIVGTFILVYTVLSATDPKQQARDSFVPRLAPLPIGFAVFLVHLATIPITGTSINPARSLGTAIIFNRNIAWDDQWVFWVGPFLGAALAAAYQMLVIRAMPFRAKQLAEET
Sphfalx09G015100.1.p	Sphagnum fallax	Bryophyta	PIP2;1	ATGGATGAGAGTTTGATGGAAGCTGTGGAAACAAGAGCTGCAGTGACGGATCTTGCTGCAGTTTCTCATCCGCCTCAAGGAAACAATGGAGATGAAAATGCTCATCAGTTGACAGAAATCATCCGCTCCAGAGTCGTCCATGTACCGCCGCCCCCCGCGGCAGCTCCAGAAGAAATCATCCGCTCCCCGCGGCGCCCGCGCGCTGAGGAAGCTCCTCTAGTCGATGCAGTAGAGCTCAGTCGCTGGTGGTTCTACCGGGCCGTGATCGTCGAGTTCGTGGCGACATTTCTCTTCGTCTATGTGGGTGTCTCTACCGTCATCGGTGCTGCTGCAGCAAGTAGCAATGAAGTCGTGGATGGCGGTGGAGTGGGCTTGTTGGGCATCGCTTGGGCTTTTGGA…	MDESLMEAVETRAAVTDLAAVSHPPQGNNGDENAHQLTEIIRSRVVHVPPPPAAAPEEIIRSPRRPRAEEAPLVDAVELSRWWFYRAVIVEFVATFLFVYVGVSTVIGAAAASSNEVVDGGGVGLLGIAWAFGGMIFVLVYCTAGISGGHINPAVTFALLLARKVTIPRTICYVIAQCAGAVCGVGVVRAVQGSTLFHEYGGGANYIHQGYSLGKGLVAETVGTLLLVLTVMSATDPERKEAQDAHDDVPVLAPLAIGFTVFLVHLATIPITGTGINPARSFASAAILNKPQAWHQHVCIGRRLLYV
Sphfalx09G108900.1.p	Sphagnum fallax	Bryophyta	NIP4;2	ATGGCTGAGATCAAAGCAGGCCGCATGCCAGCAGCCAATTTGACCCTGTTGGCCTCGGAAGATTCGAACGTGCAGGCGAAATCTGCTAGTGTAACTATGAATGTATTCTCGTGTGATGCCGACCATCTCGACATAAATGCGGATGTTGCTGCTGCTGCTTCCAAACATGTCGACGATATCTTGCCGCTGGAAACAGGTTGCACTTCGTGGCCTTTCAAATACAGACCTCGCGCCTCGCTCTTTCAAAAGCTTGCGGCGGAGATGATCTCGACGTTCATATTGGTGTTCGGGGGATGTGGGTCGGTCATGGTGGATGCCAAGAGCAACGGACAGGTGACACATGTGGGCGTATCCATCGCGTTCGGCGTCGTGGTGACCACCATGATCTACGCTGTGGGT…	MAEIKAGRMPAANLTLLASEDSNVQAKSASVTMNVFSCDADHLDINADVAAAASKHVDDILPLETGCTSWPFKYRPRASLFQKLAAEMISTFILVFGGCGSVMVDAKSNGQVTHVGVSIAFGVVVTTMIYAVGHISGAHMNPAVTIAFATARHFPWSQVPAYIGAQMVGAITSSYALRLILASSVASEGATLPTGSDAQSLALEIIITFILMFVVSAVATDTRACGELAGIAVGATITLNALMAGPVSGASMNPARSLGPAIISSNYRGIWVYIVGPTVGAVAGALVYNLIRLPEQEPCKLQIKPSKSFRS
Sphfalx10G036300.1.p	Sphagnum fallax	Bryophyta	NIP6;1	ATGACAGAAATCGAGGTTCGTATGCCCTTGGCGGCCCAATTGTCTGATGACATCGATCTCCACAGGAGCAGCCATGCAACAACATCACTACGAGCTGCTGCTGCTGCTGCTGCTTCCCAGGTTGCTATTCAGGATCATTCACATGTTAGCAGCAGTGACGATCTGGACATGCCTCCAGTTCCATATATCAATGGAGCTTCACGGCTGGTCGAGGAAGCTCACTGCTGCTGCTCCTCCTCCTCCTGCTCCTCATGGGTACATGCCCACTGGCCTCCCACATCTTTCTCAAACATGATTGGAGCTGAGGTGATTAGCACCTTCATTTTGGTGTTCTCAGGATGTGGGGCTGCCATGGCTGATGCCAAGAGCCATGGTGAAGTGACCCATGTGGGAGTGTCG…	MTEIEVRMPLAAQLSDDIDLHRSSHATTSLRAAAAAAASQVAIQDHSHVSSSDDLDMPPVPYINGASRLVEEAHCCCSSSSCSSWVHAHWPPTSFSNMIGAEVISTFILVFSGCGAAMADAKSHGEVTHVGVSLAFGLVIMIMIQAVGHISGAHMNPAITIAFATMQHFPWIQVPAYICAQVLGAIASAFALRLILNPAANEGATLPVGSDAQSLLLEIVTTFILMFVVAAVATDNRACGELAGIAVGSAVALNGLMAGSISGASMNPARSIGPAVASGNYEGIWVYIVGPIVGAVAGAQAYNLIRLPKQQPPPKMKESHSKSSHLDY
Sphfalx11G016000.1.p	Sphagnum fallax	Bryophyta	SIP1;1	ATGGGTTTGGCAACAAGAGCTGCGGCGGATGCTTCCATTACATTCCTTTGGGTGTTTTCCATGGCCTCATTAGGGGCTGTGTCATCGGCACTGGCGCCAATTATTGGACTTCAAGGAGGCTCTGGGAAGCTGTACGTGGTCCTGGCACTCGTTACGCTCCTGATCTTCGTGTTTTCTGCGCTGGGAAAAGCACTTGGAGGTGCAAGCTGGAACCCCACTTCGCTGGTGGCTTTTGCCTATGCTGGAGTCAGCAAGGACACCCTTTTCTCTCTTGGTATTCGCATGCCAGCCCAGATGATTGGGGCTGTGGCTGGAGCATTGGCTATACTGGAGGTGATGCCCAAAAATTACTCACATACGTTGGGTGGCCCCAAGCTGAAAGTGCCTCTCTCAATAGGG…	MGLATRAAADASITFLWVFSMASLGAVSSALAPIIGLQGGSGKLYVVLALVTLLIFVFSALGKALGGASWNPTSLVAFAYAGVSKDTLFSLGIRMPAQMIGAVAGALAILEVMPKNYSHTLGGPKLKVPLSIGLLAEAVLTFALTLTVLWAILRGPRSPSVKTGIIVVATIILVMAGGAYTGPAMNPANAFAWAFVSNKHTSWEHFAVYWIGPMVGTVVSVWAFNLLFAPKRPVQKGNAAAAVNRESDRKAEVVKDGSVKRRAKRATQEESAKEE
Sphfalx12G012800.1.p	Sphagnum fallax	Bryophyta	PIP2;7	ATGGAATCCAAACATGATAGTAAGCACGTCGAAGATCAGGGATCACACCACCACATCAAGGACTATGTTGATCCAGCCCCCTCCCCACTCGTAGATGCTGGCGAGTTGGTACGCTGGGCTTTCTATCGGGCTGTGATCGCGGAGTTCGTTGCCACGCTCTTGTTTCTGTATATTGCTGTCGCGGTTGTGATCGGAGCTAGCCGAGAAGCTCCCAACTGCGGGGGCGTTGGTATTCTGGGAATTGCTTGGTCTTTTGGCGGCATGATCTTCGTCCTTGTTTACTGCACGGCTGGTATCTCAGGTGGGCATATCAACCCAGCGGTAACATTTGGACTATTCCTAGCAAGGAAGGTGACGCTTCCACGAGCTCTAGCGTACATAGTCGCCCAGTGTCTGGGT…	MESKHDSKHVEDQGSHHHIKDYVDPAPSPLVDAGELVRWAFYRAVIAEFVATLLFLYIAVAVVIGASREAPNCGGVGILGIAWSFGGMIFVLVYCTAGISGGHINPAVTFGLFLARKVTLPRALAYIVAQCLGAICGVGLVKGFQGSFYENYGGGVNHVAPGYSVGTGLGAEIIGTFVLVYTVFSATDPKRNARDSHVPVLAPLPIGFAVFMVHLATIPITGTGINPARSFGAAVIYNRHTGWHQQWIFWVGPMLGAALAASYHQRVLRAGRWKALRGNSTHL
Sphfalx13G030400.1.p	Sphagnum fallax	Bryophyta	PIP2;2	ATGGCGAACGGGAGCAACAAGCAGCCGAACGTGGAGCGGAATATGGAGGAGGGATTGCCGGAGGATTATGTGCCGCCAGAACCAACTCCCCTGCTAGACACGAAGGAGATCCTGCACTTGTCTCTGTACCGCGCCATGGTGGCGGAATTTGTGGCGACGTTGCTCTTCGTGTACATGGGGCTTTTAGCTGTCATGGGAGTGGAGAGAGATCCGAGCACCGCTGGTAGCACAGTGGGTCTGTTGGGAATTGCTTGGGCCTTTGGCGGCGCCATCATCGTCATGGTCTACTGCGTCGCCGGAATCTCAGGTGGACATGTGAATCCGGCGGTGACGTTCGGTTTGTTCCTAGGAAGGAAGGTGACGCTACTTCGGGCGTTGCTGTACATGGTGTCGCAGTGC…	MANGSNKQPNVERNMEEGLPEDYVPPEPTPLLDTKEILHLSLYRAMVAEFVATLLFVYMGLLAVMGVERDPSTAGSTVGLLGIAWAFGGAIIVMVYCVAGISGGHVNPAVTFGLFLGRKVTLLRALLYMVSQCLGAICGAGLVKAFQVSSFDRLGGGVNFVHPGYSIGSGLGAEILATFFLVFTVFSATDPKRNARDSHVPILAPLPIGFAIFVVHLGLLPITGAGVNPARSFGAAVIDNSHQGWHEHWIFWVGPFVGAAIAAAYHQYVLKAGTFLTSSTAPSVV
Sphfalx13G087200.1.p	Sphagnum fallax	Bryophyta	PIP1;2	ATGGCAGACAAGGCAGATGATGTTGCAATGGGAGCAGCCAACAAGTATGGAGAGAGAGCACCGTTGGGTGCAAGTGCTCCACTAGAGAAGGACTACATCGAGCCTGGTTTTTCTCCTTTCATTGACAGGAAGGAGTTTCGGTTGTGGTCCTTTTGGAGAGCTGGGATTGCAGAGTTCTTCGCCACCTTCCTGTTCCTGTACATCGCCCTGAATACTGTCATGGGTCAAGATCGCCTGGGTGGCTGCAACGGCGTTGGCATTCAAGGCATCGCATGGGCATTCGGGGGCATGATCTTTGTTCTCGTCTATTGCACTGCTGGAATCTCAGGAGGACATATCAACCCAGCAGTGACGTTTGGGCTGTTTCTAGCAAGGAAAGTTTCGCTCCCTCGTGCCGTC…	MADKADDVAMGAANKYGERAPLGASAPLEKDYIEPGFSPFIDRKEFRLWSFWRAGIAEFFATFLFLYIALNTVMGQDRLGGCNGVGIQGIAWAFGGMIFVLVYCTAGISGGHINPAVTFGLFLARKVSLPRAVFYIICQCLGAICGAGVVKGFQPGFYEANGGGANQVAHGYTKGDGLGAEIVGTFVLVYTVFSATDAKRSARDSHVPVLAPLPIGFAVYLVHLATIPITGTGINPARSLGAAVIFNRHHNAWNDHWIFWVGPLLGATLAAMYHMLVIRAMPFSKTRV
Sphfalx13G089100.1.p	Sphagnum fallax	Bryophyta	TIP1;3	ATGAAGGTTGCAGTGGGTCAAGCTAATGAATTTTCAGCACCCGATGCTTTGAAGGGTGCTCTTGCGGAGTTTATCTCCCTCTTCCTCTTCGTCTTCATCGGCGTTGGCTCCGTCCTGTCTTACGAGAAGATCCACGTTGGAGAAACCGATGCCACTGGTGTTCTGCTGATCGCGCTCGCGCACGGGTTCGCGCTGGCCGTGTTGGTGGCGGCGACGGCTAACATTTCCGGCGGGCATGTGAACCCAGCGGTGTCTCTGGGTCTCGCATTGGCAGGGCAGATCACCATCATCAGGCTCGTGCTTTACTGGATTGCGCAGCTGCTGGGTGCAATTGCGGGAGCTTGGGTGCTCCAGCAAGTGATCACGGGTGAGATTGTCGCCATTCACACGGTTGGAGCT…	MKVAVGQANEFSAPDALKGALAEFISLFLFVFIGVGSVLSYEKIHVGETDATGVLLIALAHGFALAVLVAATANISGGHVNPAVSLGLALAGQITIIRLVLYWIAQLLGAIAGAWVLQQVITGEIVAIHTVGAGESLWGAVLIEIVLTFALVFVVFATAVDPNKGSVGAIAPLAIGFTVLAGILVAAPFSGGSFNPARSLGPAVVAWNWTHQWVYWVGPFIGAALAALIYDGLFLSPPPAPTNTHTVVRSEYS
Sphfalx14G037200.1.p	Sphagnum fallax	Bryophyta	TIP1;3	ATGGTGAAGATTGCAGTAGGTGAACCCGAGGAATTTGCAGCGCCAGACGCGCTGAAAGGAGCGTTAGCGGAGTTCATATCCCTGTTCCTCTTCGTCTTCATCGGTGTGGGCTCCGTGTTATCATACGGCAAGCTCCATGTGGGAGATACCGACGCTGCGGGTCTGGTACTCATAGCGCTGGCGCATGGGTTAGCGATTGTTGTGCTTGTTGCAGCGACGGCTAACATCTCAGGTGGTCATGTCAATCCGGCGGTGTCATTGGGCCTTGCATTGGCGGGGAAGATAACCATCATCAGACTAATACTCTACTGGATCGCACAGCTGCTTGGTGCAGTTGCTGGAGCTTGGGTACTACAGATAGTAAGCACGGGTGAAGTTGTGGCGGTTCACGCAATCGGA…	MVKIAVGEPEEFAAPDALKGALAEFISLFLFVFIGVGSVLSYGKLHVGDTDAAGLVLIALAHGLAIVVLVAATANISGGHVNPAVSLGLALAGKITIIRLILYWIAQLLGAVAGAWVLQIVSTGEVVAVHAIGADETAWGAVLIEAVLTFTLVFVVFATAVDPAKGSLGVIAPLAIGFTVLAGILVAAPFSGASLNPARSFGPALIAWNWTSQWVYWVGPFIGAAVAAVIYDGLFISPTPSPTHTAVSSEYN
Sphfalx16G047800.1.p	Sphagnum fallax	Bryophyta	TIP2;1	ATGGCGAGGCCTGCATTTGGACATGCAGAGGAAATCTCGTCGCCTGACGCGCTGAGAGGCACTTTGGCAGAATTTATCGCCCTCTTCTTCTTCGTATTCGTCGGAGTGGGATCATCGATGTCGTACCAGAAGATCCACGGTTCCGGGGATCTGGGTGCTGGCGGTCTTCTCATCATCGCCATCGCTCACGGGATTGCGCTCGCGGTTCTCGTCGCAGCCACGTCCCACATTTCAGGCGGGCACGTTAACCCTGCAGTGTCGCTAGCGCTCGCTCTGGCGGGCCAGATCACGATTGTCAGATTGATCATGTACTGGATTGCGCAGTTACTGGGCGCCGTGGCAGGAGCTTGGGTGTTGCAAAAGGTGACGACAGGAGAGCCGGTTTCGGTGCACACGGTC…	MARPAFGHAEEISSPDALRGTLAEFIALFFFVFVGVGSSMSYQKIHGSGDLGAGGLLIIAIAHGIALAVLVAATSHISGGHVNPAVSLALALAGQITIVRLIMYWIAQLLGAVAGAWVLQKVTTGEPVSVHTVGVGETVFAAMSMEAILTFALVFVVFATGVDPKRGNIGVIAPLAIGFTVLVNILVGAPYTGGSMNPARSFGPAIVEWDFTNHWVYWVGPFLGAAVAAAIYDGIFLNPATVHTHSAIPEVF
Sphfalx17G093600.1.p	Sphagnum fallax	Bryophyta	NIP4;2	ATGGCAGAAATCAAAGCACGTGCCCCAGCCCCCGGCTCGAGTCCCCTGTACTCCCCGGAAGACGGAAACCACACTGCTGTAAGTGTGAGTAAGCTTCCGTCTGAGGATCCTGTTACACTCGGCAACAATGCCAGTGATGCGTCGCCGATCGATACAGGTTGTGCTTGGTTGCCTGGCGCTTACAGGCCACGCGCATCGCTCTTACAAAAGATTGGAGCAGAGTTGATCGCCACTTTTGTATTGGTGTTCGGGGGATGCGGGGCGCTTGTGGTGAACGCCAAGAGCGGTGGACAGGTAACGCATGTTGGAGTGGCGCTAGCATTCGGTCTGGCGATCACAATAATGATCTACGCTGTGGGTCACATCTCCGGCGCTCACATGAATCCTGCTGTCACCATT…	MAEIKARAPAPGSSPLYSPEDGNHTAVSVSKLPSEDPVTLGNNASDASPIDTGCAWLPGAYRPRASLLQKIGAELIATFVLVFGGCGALVVNAKSGGQVTHVGVALAFGLAITIMIYAVGHISGAHMNPAVTIAFATARHFPWKQVPAYLGAQITGAIASAFVLRLILSSGASEGATLPAGSNAQSLILEIIITFILMFVISAVATDTRAVGELAGIAIGSTIALNAMMAGPISGASMNPARSLGPAIASSNYKSIWVYIVGPIIGAVAGALVYNLIRLPEQEAGKLQSKSSKSFRR
Sphfalx18G060000.1.p	Sphagnum fallax	Bryophyta	TIP2;1	ATGGTGAAGGTTGCGGTGGGTCAAGCTGATGAGTTTTCGGCGCCAGACGCACTTAAGGGCGCGTTGGCGGAGTTCATCTCCCTTTTCCTCTTCGTCTTCATCGGCGCCGGTTCCGTCTTGTCGTATCAGAAGGTTCACGTCGGGGTTACTGATGCATCTGGGCTTATCGTAGTGGCGCTGGCGCACGGATTCGCGCTCGCCGTGCTGGTGGCAGCAACTGCCAACATCTCCGGTGGACATGTGAATCCGGCGGTGTCTTTGGGACTGGCATTAGCTGGGCAGATCACCATCATTAGGCTGGTACTGTACTGGATTGCACAGATCCTGGGAGCGATTGCGGGGGCTTGGGTGCTTCAGTTGGTAAGCACTGGCGAAGTGGTACCAATTCACACTGTGGGA…	MVKVAVGQADEFSAPDALKGALAEFISLFLFVFIGAGSVLSYQKVHVGVTDASGLIVVALAHGFALAVLVAATANISGGHVNPAVSLGLALAGQITIIRLVLYWIAQILGAIAGAWVLQLVSTGEVVPIHTVGVGESLWGAVLIEIVLTFTLVFVVFATAADPKKGPIGTIAPLAIGFTVLAGILVAAPFSGASLNPARSLGPAVVAWNWTNQWVYWVGPFIGAAIAALIYDGLFLSPAPPATHTPVSSEYN
Sc_g00651_V2.1A	Syntrichia caninervis	Bryophyta	PIP1;2	ATGCAGCAAACTCTGAGCGGCGATGTGACGGTTGGCGCGACGAAGTACAGCGACCCGCTGCCGCTGGGCACGAGCGCGCCGACGTACTACGTGGAGCCGCCGAAGAAGCCGTACCACGACGCGCCCGACGAGCCGTTCGTGGACCACAAGGAGTTTCCGCGCTGGTCGTTCTGGCGGGCGGGCATCGCGGAGTTCATGTCGAGCCTGCTGTTCCTGTACGTGACCATCCAGACCGTGATGGGCAGCAAGCGCTTCCCGGACGCTTGCGACGGCGTGGGCACGCAGGGCATCGCGTGGGCGTTCGGGGGCATGATATTCGTGCTGGTGTACTGCACAGCGGGGATCTCGGGCGGCCACATCAACCCCGCCGTCACGTTCGCGCTCTTCCTCGCGCGCAAG…	MQQTLSGDVTVGATKYSDPLPLGTSAPTYYVEPPKKPYHDAPDEPFVDHKEFPRWSFWRAGIAEFMSSLLFLYVTIQTVMGSKRFPDACDGVGTQGIAWAFGGMIFVLVYCTAGISGGHINPAVTFALFLARKVSFNRTLYYIVCQCLGAVCGAGIVKGLQPEFYQAVRGGANEVAPGYTKGGGLGAEIVGTFILVYVVFAATDAKRKARDSHVPALTPLPIGFAVFLVHMATIPITGTSINPARSLGAAIIFNEQHNAWADHWIFWVGPLVGASLAAAYYQLVIRALPFRKFAHKMGHDLTPESSI
Sc_g00809_V2.1A	Syntrichia caninervis	Bryophyta	PIP1;2	ATGGCGGACAAGGCGGACGAAGTGGCGGTGGGCGCGACGCGCTACGGCGAGCGCCACCCGCTGGGCACGTCGGCGCCGGTGCGGGAGAAGGACTACACGGAGCCCGCCAACAGCCCGTTCATCGACAGCCACGAGCTGGGCCGCTGGTCGTTCTGGCGCGCCGGCATCGCTGAGTTCTTTGCTAGCTTCTTGTTCTTGTACATCACCATCCAGACGGTCATGGGCCACGTGCGCGCCGACGACTGCCGCGGCGTGGGCATCCAGGGCATCGCGTGGGCGTTCGGCGGCATGATCTTCGTGCTCGTGTACTGCACGGCGGGCATTTCCGGAGGGCACATCAACCCCGCCGTTACGTTCGGGCTGTTCCTCGCCCGGAAGGTCACGTTCCCCAGGCTGGTG…	MADKADEVAVGATRYGERHPLGTSAPVREKDYTEPANSPFIDSHELGRWSFWRAGIAEFFASFLFLYITIQTVMGHVRADDCRGVGIQGIAWAFGGMIFVLVYCTAGISGGHINPAVTFGLFLARKVTFPRLVLYVVAQCLGAICGAGVVKGFQPSFYQSVGGGANTVAHGYTKGGGLGAEIVGTFVLVYTVFSATDAKRNARDSHVPLLAPLPIGFAVFLVHLATIPITGTSINPARSLGAAVIWNRDHAWNDHWIFWVGPLLGATLAAMYHTLVIRAMPFSKNRV
Sc_g01962_V2.1A	Syntrichia caninervis	Bryophyta	NIP6;1	ATGAGTACCTTCATCATGATGTTCCTTGGCTGCGGCTCGGTTATGGTGAACACCATCAGCGATGTAAAAATCCAGCAAGTCGGAATCTCGTTGGTGTTTGGACTCGTTGTGGCCGCCATGGTCTACTCCGTGGGCCACATCTCTGGCTGTCACATGAACCCCGCCGTGACGTTGGCGTTTGCTGTTGCCAAACAATTTCCCTGGATTCAGGTCCCACTTTACATAGCCGCCCAGTGCGGTGGCTCTATATTTGCATCCTTCATGTTGCGATGGATACTGCAGCCGGCCGCTTTCATGGGCGCCTCCTTACCCTCTGGCAGCAACCTCCAATCCTTCTTCCTAGAGATCATCCTCACCTTCGTCCTGATGTTCGTGGTGGCCGCCATTTCCACTGACACT…	MSTFIMMFLGCGSVMVNTISDVKIQQVGISLVFGLVVAAMVYSVGHISGCHMNPAVTLAFAVAKQFPWIQVPLYIAAQCGGSIFASFMLRWILQPAAFMGASLPSGSNLQSFFLEIILTFVLMFVVAAISTDTRAIGDLAGIVVGSTVASLALFAGPISGASMNPARSLGPAVASGNYRAIWVYLTAPFIGSVTGMLTYNCIRLPDIGAVDKPVRSFRR
Sc_g02181_V2.1A	Syntrichia caninervis	Bryophyta	PIP2;1	ATGGCGAAAGATGTGGCTACGGAACCCGGGTTCCCATCGAAGGACTACACGGACCCGCCGCCGGCGCCGCTGATCGACGCGTCGGAGTTCGGGCGCTGGTCTTTCTACCGCGCCGCGATCGCGGAGTTCGTGGCCACGCTGTTGTTCCTGTATATCACGGTCGCGACCGTCATCGGCGCCAGCAACAACCCGGGTTGCGCCGGAGTGGGAATCCTCGGCATCGCGTGGGCGTTCGGCGGGATGATCTTCGTCCTCGTCTACTGCACCGCCGGTATCTCAGGTGGGCATATCAATCCGGCGGTTACGTTCGGGCTGCTCCTGGCGCGGAAGATCTCGCTGCCGCGAGCGATCATTTACATGGTGGCGCAGTGTCTGGGCGCCATCTGCGGCGCGGGCCTG…	MAKDVATEPGFPSKDYTDPPPAPLIDASEFGRWSFYRAAIAEFVATLLFLYITVATVIGASNNPGCAGVGILGIAWAFGGMIFVLVYCTAGISGGHINPAVTFGLLLARKISLPRAIIYMVAQCLGAICGAGLVKGFQHSFYMANGGGANSVAAGYSLGTGLAAEIIGTFVLVYTVFSATDPKRNARDSHVPVLAPLPIGFAVFMVHLATIPITGTGINPARSFGAAVIYNRSKPWDDHWIFWVGPLLGAALAAAYHQYVLRAGHFKALGSFRSAPSHV
Sc_g02980_V2.1A	Syntrichia caninervis	Bryophyta	TIP2;1	ATGGAAGCCGGGGGGCTGCTCATGATCGCCATCGCGCACGGGATGGCGCTTGCGATCCTGGTGGCCGCGACCGCGAACATCAGCGGGGGCCACGTGAACCCCGCGGTGTCCCTGGGGCTCGCGCTAGCAGGCAAGATCACCGTCGTCCGCCTGGTGCTCTACTGGGTGGCGCAGCTGCTGGGCGCCGCGGCGGGCGCGTGGGTGCTGCGTGCAGTCACCACGGGAGAGGTCCTCGCGCGTCACGCCATCGGCGCGGGGATGACGCCCTTGGCGGCGGTCGTCATGGAGGCCGTGCTGACGTTCACACTCGTGTTCGTGGTGTTCGCCACCGCGGTGGACCCCAAGAAGGGCACTGTCGGGGTCATCGCGCCGTTGTGTATCGGGTTCACCGTGCTCGCG…	MEAGGLLMIAIAHGMALAILVAATANISGGHVNPAVSLGLALAGKITVVRLVLYWVAQLLGAAAGAWVLRAVTTGEVLARHAIGAGMTPLAAVVMEAVLTFTLVFVVFATAVDPKKGTVGVIAPLCIGFTVLAQIFVGAPFSGASMNPGRSFGPALVAGDFTNHWVYWVGPFIGAAVAAFLYEGVFISPAPPAGHEAISSDF
Sc_g03076_V2.1A	Syntrichia caninervis	Bryophyta	XIP	CTGGACGAGGAGCACGGCGGCTACAAGGTTCCCGACGCCACCGTCGAGGGAGTGGCGACAGTGGGCGAAAGAATCCACCGCATTCTCGTCCTCCGCGACTTCCAAGACGCCGAGGTGTGGCGCGCGGCGATCTTCGAAGGGACGGCCAGCTTCGCCGCGACGTTTCTGGGCACGCTGAGCGCCGTGTCCGTGCTCAACTCCAGCTTCGCGCACCCGGCGGTGCCCATGGCGATTCTGCAGGGGCTCATCCTGGCCATCTGCATCCTGGCCGCGGCCCCCGCCACGGGGGGGCACGTGAACCCGGTCATCACGTGGACGGAGATGCTGACCGGCCACATCACCCCGGTGCGGGCCGCGCTCTACATCCTGGCGCAGATCCTGGGCTCCATCATCGCCAGC…	LDEEHGGYKVPDATVEGVATVGERIHRILVLRDFQDAEVWRAAIFEGTASFAATFLGTLSAVSVLNSSFAHPAVPMAILQGLILAICILAAAPATGGHVNPVITWTEMLTGHITPVRAALYILAQILGSIIASFASKEVVGEELAVRFSLGGCYLKSAISPTSGVIGMSQRRALVLEIVLGFFVLFIAYSVALDPPRLPRTGYLLAPFIVGGVVGLGIFAGGGLQSGYGGAGINPGRCIGPAVALGGDIWDDQWVFWLGPAVAGAAMALLYRYIPPTHVQVYKLRRAARDEKKRKSKLINVSFAGNHINVDGKQVV
Sc_g04304_V2.1A	Syntrichia caninervis	Bryophyta	PIP2;8	ATGGTGAAGGACGAGCTGCCTGGGGTGGAGCCGGGGCTGGGGCACCACCGGGCCGGCAAGGACTACACGGACCCGCCGCCGGCGCCGCTCATCGACGTCAAGGAGCTGGGCAGGTGGAGCTTCTACCGCGCCATCATCGCGGAGTTCGTGGCCACGCTGCTGTTCTTGTACATCACCATCGCCACCGTCATCGGTGCTAGCAACAACCCTGGGTGCGCCGGCGTGGGCCTCCTGGGCATCGCGTGGGCCTTCGGCGGCATGATCTTCGTCCTCGTCTACTGCACCGCCGGCATCTCAGGAGGGCACATCAACCCAGCGGTGACGTTCGGGCTGCTGCTGGCGCGGAAGATCTCGCTCCCGCGCGCGGTGGCGTACATGGTGGCGCAGTGCCTGGGCGCG…	MVKDELPGVEPGLGHHRAGKDYTDPPPAPLIDVKELGRWSFYRAIIAEFVATLLFLYITIATVIGASNNPGCAGVGLLGIAWAFGGMIFVLVYCTAGISGGHINPAVTFGLLLARKISLPRAVAYMVAQCLGAVCGAGLVKAFQSAFYMRWGGGANSVAPGYSTGTGLAAEIIGTFVLVYTVFSATDPKRNARDSHVPVLAPLPIGFAVFMVHLATIPITGTGINPARSFGAAVIYNRSKPWDDHWIFWVGPFLGAALAAAYHQYVLRAGPFKSLNSFRSAPNTV
Sc_g04615_V2.1A	Syntrichia caninervis	Bryophyta	NIP4;2	ATGGCGGAGATCAAAATCCGGGTGCCTGCAGCGGTGGATGAGTACTCCGCAGGTGCGACAGCACAAGGTAACAAGGTGTTGCAGGACCGCAGCCCACATGGAGCTCCTGTGGATACACAAGAAGACAAGTACAGGACCTGGGTGTCATCCATGCGGCCTCACACCACGCTCCTCCAAAAGTTGCTAGCGGAAGTGATTAGCACGTTCATCCTAGTATTTGCCGGATGTGGGTCGGTCATGGTGAATGAGATTAGCGGAGGCAAGGTAACGGCCGTGGGAGTTTCGCTAGTGTTTGGGCTCGTCATCACGGTCATGATCTACGCGGTGGGCCATATTTCAGGAGCGCACATGAACCCCGCAGTAACGCTGGCTTTCGCAATTGCCAAACATTTTCCGTGG…	MAEIKIRVPAAVDEYSAGATAQGNKVLQDRSPHGAPVDTQEDKYRTWVSSMRPHTTLLQKLLAEVISTFILVFAGCGSVMVNEISGGKVTAVGVSLVFGLVITVMIYAVGHISGAHMNPAVTLAFAIAKHFPWTQVPLYMGAQCGGSITAAFTLRWILHPAVSEGATLPSGSNMQSFLLEIVITFILMFVVAAVATDTRACGELAGIAVGSTVALNALMAGAISGASMNPARSIGPAVASGNYRGLWVYIAGPGIGAILGMLAYNCIRLTDTDALACDKPGCVKPAKSFRR
Sc_g07797_V2.1A	Syntrichia caninervis	Bryophyta	PIP2;5	ATGTCGAATGACGACGGGCCATCGGCTACACCAAAGAGCAAGAACAAGAACGATGTGGTGTACCGACCCGATGGCCCGGTGTCGGCGCCGTTGGTGGACATGCATGAGGTGAGGCACTGGAACTTCTACCGGGCCGTGATTGCGGAGTTCGTGGCGACGCTGCTGTTACTGTACGTGGCCCTCACCGCGGTCGCTGGTGCGTCCCGGACTGGCGCAGGAAACGTGGGCACCTTGGAGGCTGCCTGGGCGTTCGGCGGCATGGTCTTCATCCTGGTCTACTGCATCGCCGGCATCTCAGGTGGTCACATCAATCCGGCGGTGACGTTCGGGTTGCTGGTTGCGAGGAAGGTAACCATCACCAGGGCGGTGTCGTACATGGTGGCCCAGTGTGTGGGAGCC…	MSNDDGPSATPKSKNKNDVVYRPDGPVSAPLVDMHEVRHWNFYRAVIAEFVATLLLLYVALTAVAGASRTGAGNVGTLEAAWAFGGMVFILVYCIAGISGGHINPAVTFGLLVARKVTITRAVSYMVAQCVGAIAGASIARGVQGEAEFEAFARGAVNSVRTGHTWQQAFAAEIMGTFVLLFTVLCATDPQRNARDSHVPVLAPLPIGFAVMVVHLATIPITGTGINPARSLGAAIANPDYGRWKQHWIFWVGPLIGASLAAFFHNIVLKAGSFKFRSLYE
Sc_g10894_V2.1A	Syntrichia caninervis	Bryophyta	PIP2;1	ATGGCGGCGAATGGAGATGGGTCCAAGAATGTGGCAGTGCCTCAGGAAGAGCCGGCGCCGCTGGTGGACAGGGGGGAAGTGCGGTCCTGGAGCTTTTATCGTGCCATCATCGCAGAGTTCGTGGCTACTCTGCTGTTCCTCTACTTCAGCCTCACCACTCTGGTGGGCACCATCCGAGTGGGCGCTGGCAGTGTGGGCCTCCTTGAGACCGCCTGGGCTTTCGGTGCCATGATCTTCATTCTCGTCTACTGCATCGCTGGTATCTCAGGTGGACACATCAACCCAGCCGTCACATTCGGTCTTTTTGTTGCGCAAAAGGTGACCATCACGCGAGCTGTGGCCTACATTGTGGCGCAGTGCCTGGGAGCTATGTGCGGGGCGGCCATCGCGAGAGGCGTG…	MAANGDGSKNVAVPQEEPAPLVDRGEVRSWSFYRAIIAEFVATLLFLYFSLTTLVGTIRVGAGSVGLLETAWAFGAMIFILVYCIAGISGGHINPAVTFGLFVAQKVTITRAVAYIVAQCLGAMCGAAIARGVQGDKEFHMFGAGAVNGVRSGHNIPQALAAEIMGTFLLLNTVLSATDPTRMARDSHVPVLAPLPIGFAIFVIHLATIPITGTGVNPARSLGAAVWIFWIGPLVGAACAAVYHTYVLKAASHKSRSLYE
Sc_g12165_V2.1A	Syntrichia caninervis	Bryophyta	XIP	ATGCGCAGTAGTTGCAACGATTTGTCTCCTGGTTCGATAAAGACGGCAATCTCGCGTCGGCAGCAGCGACAAGCAGGGGACGCATCTGTCAAGATCTGCTGCGCGCGGCGAGAATCGATGGCTTCGACGTCTGGAGGTGTCGCGGCGGATGGCTTACAACACGCGAGCACCCGCTGGTCCAGCTTCCATCGCACAGGCTCCGGCGCTAGCACGCGGAGCGGCGTCGTGCAGCAAGCGGACTGGAGCACCGTCAAGCCAACGTGGGTGAAGCGCACCGACTCCACCAAAGCGCACTACACTGGTAGCGTTGTCGGCGTCGGGTATATGCGCAAGTTGAAGCGCGGTCTCGGATTGCATGAAGCGCGAGATCTAGACGTCTGGCGCGCGGCAGCGGTGGAG…	MRSSCNDLSPGSIKTAISRRQQRQAGDASVKICCARRESMASTSGGVAADGLQHASTRWSSFHRTGSGASTRSGVVQQADWSTVKPTWVKRTDSTKAHYTGSVVGVGYMRKLKRGLGLHEARDLDVWRAAAVELVATAGLTFLSIVIERAGTSVGARAFLQAAVYALAILAATPTSGGHLNPAITLATLLTGHATLTRAVLYVLAQLGGGVAGAAGARFLTSSASGACALGESHTRPQGLVAEIVFTTILLFVACGVGFDARSVAATFPVAAPFLIGGVFGVLVFVSQGVGYAAAMNPARCLGPAVVENAWDSLGVFAVGPVAAAALVGIFLLFVRQGNGEEFGPVLPLNFFQSVVPDHQRPGFGPRSPDPFYPTDLDIAHSQQLAHDDPSKYSLTLQI…
Sc_g12243_V2.1A	Syntrichia caninervis	Bryophyta	TIP1;3	ATGAAGGTGGCGTTCGGAGAGACGGAGGAGGCGTCCAGCCCGGACGCACTCAAGGGCGCGCTGGCGGAGTTCATCTCCCTGTTCCTGTTCGTGTTCATCGGCGTGGGCTCGGTGATGTCGTACCAGAAGATCCACGCGGGTCCGGAGATGGACGCGGCCGGCCTGCTCATGGTCGCCATCGCGCACGGGTTCGCGCTCGCCGTCCTCGTCGCCATGACGGCCAACATCAGCGGCGGGCACGTCAACCCCGCGGTCTCCCTCGGCCTCGCGCTCGCGGGCAAGATCACCATCATCCGCCTCGTGCTCTACTGGATCGCGCAGCTCCTCGGTGCCGTCGCAGGCGCGTGGGTGCTGAAGATGGTCACGACGGGAGAGGATGTGGCGACCCACGCGATCGGG…	MKVAFGETEEASSPDALKGALAEFISLFLFVFIGVGSVMSYQKIHAGPEMDAAGLLMVAIAHGFALAVLVAMTANISGGHVNPAVSLGLALAGKITIIRLVLYWIAQLLGAVAGAWVLKMVTTGEDVATHAIGVGMSPWSATLMEVVLTFTLMFVVFATAVDPKKGTVGVIAPLAIGFTVLAQIFVGAPFSGASMNPGRSFGPAVVAWDFTNHWVYWLGPFLGAALAALVYDGIFMSPAPPAGHQAIPSETF
Sc_g13195_V2.1A	Syntrichia caninervis	Bryophyta	TIP4;1	ATGGATCCTCGAGGCGGCCCGAGGCCGAGCCCCTTCAGCGTTCAAACACTCGACGCTTCTTCATCAAATCCAATTGTCCGTGCGCAGTCACAGAGAGGGTCTCCGGAGCCCGCTGGAGGCGGTTACAGCCAGATAATCCAAGGAGGCGCCCAGAGATCGGTCGCTTCCAATGCTCGGTCTGCGCAACAGACCGCGCAAGGGACGAACTCAGGCTACGAATCCCAGACGAAGAAGAAATCCATAGATCCGTACGCTCCATACGACCTGAACAATATGTCACCGCCGCCGGCGTACAGCGACATCGAGAAGCATCCCCCTGAACCTGCGCGACCCAGAGCCGATCACGAAGTGGTCGAGCTTCACGAAGGCGGAGCGATGGGGGATCAACCGCAAGCCATC…	MDPRGGPRPSPFSVQTLDASSSNPIVRAQSQRGSPEPAGGGYSQIIQGGAQRSVASNARSAQQTAQGTNSGYESQTKKKSIDPYAPYDLNNMSPPPAYSDIEKHPPEPARPRADHEVVELHEGGAMGDQPQAIQTMVKMVTMLNFMKVELGDHKTLRSKELWRAAAAEFIGTMLFVFLGCGSVIASGMSTLHGIAGNDLFTAGSHSGSPRGFDLLLGGRNWSHFRRSSQSCRHACFCCGWQRNPNSCWNLLGAVIGAWLIQACTPQYLQRGLGSHDLGRTIFDSQGCLMEIMLSFMLIFVIFGVAVDRRGPGVIAPIPIGFAVLVDHLVGVPYTGASMNPARSFGPALVSGHWGRAHIIYWFGPCFGASLASAVYRLGFLEPSLVAAATSLRVVKPPT
Sc_g14443_V2.1A	Syntrichia caninervis	Bryophyta	SIP1;1	ATGGGATTGGCCAGGAAGGCGGTGGCGGATGCGTCCATAACGTTCCTATGGGTGTTCTGCATGGCGTCGCTGGGGGCGGTGTCCACGGAGTTGGCGCCGCGGCTGGGGCTGGACGGGCCGGGGAAGGGGAAGATGTACATTGTCTTCGGGCTGGTGTCGGTGCTCATCTTCTTCTTTTCGTTTCTAGGGCAGGCGCTCGGGGGCGCTAGCTGGAACCCGACTGCGCTGGTGGCGTTTTCGTACGCGGGCGTGAGCAAGGACGACGTGTTCTCGTTGGGCGTGCGCATGCCGGCGCAGATGCTGGGCGCCGTGGGCGGCGCGCTCACCATCCTGGAGGTGATGCCCAAGCGGTACAGGCACATGCTGGGCGGGCCCAAGCTCAAGGTGCCGCTCAAGACG…	MGLARKAVADASITFLWVFCMASLGAVSTELAPRLGLDGPGKGKMYIVFGLVSVLIFFFSFLGQALGGASWNPTALVAFSYAGVSKDDVFSLGVRMPAQMLGAVGGALTILEVMPKRYRHMLGGPKLKVPLKTGVAAEAILTFTITLIVMWAMLRGPASRFAKTCIIIASTLALVVAGGAYTGPAMNPANAFGWAFVNNQHTSWDHFAVYWAGPMGGTICAVWAFKLLFGGRSAPKATKKKASSKKPKKAAKSKKVDQDSSDDAAGKVKAS
Sc_g14812_V2.1A	Syntrichia caninervis	Bryophyta	PIP1;5	TCTGCTTTCGCTATTGAAAACAGCTTAAAGGCAAGCTATGGTAACAAAAACGACAAGTATCACTTTTCTTCTACATTGCAGACGAGGGTGGTAGTGCTTTGGAATTTTCTTGGTGTTACGTTATCGTTTGTTGTGTGCTCAAGTGGGCATATTAATCCGGCGGTGACGTTCGGGCTGCTCCTGGCTCGGAAGATCTCGCTGCCACGGGCGATCATGTACATGGTGGTGCAGGGTCTGGGCGCCATCTACGGCGCGGGCCTGATGAAGGGGTTCCAGCACTCATTCTACATGGCCAACGGGGGCAGACTACAGCTTGGGAACGGGGCTCGCCGT	SAFAIENSLKASYGNKNDKYHFSSTLQTRVVVLWNFLGVTLSFVVCSSGHINPAVTFGLLLARKISLPRAIMYMVVQGLGAIYGAGLMKGFQHSFYMANGGRLQLGNGARR
Sc_g14813_V2.1A	Syntrichia caninervis	Bryophyta	PIP2;2	ATGTTCGTGCTCGTATACACTGTGTTCTCGGCCACCAATCCCAAGCGCAACGCCCGCGACTCCCACGTCCCTGTGATGGCGCCCCTTCCTATTGGCTTTGCGGTCTTCATGGTGCACTTGGCCACCATTCCCATCACTGGATGGTGTTCAACCCGGCCCGGAGCTTGGGTGCAGCGGGAAGAGAAGACAAGAAGCACCAGCCAATTTTCTAACATCACAGCTCCAAAGCTTGGAATGGTCGCACCAGGTGAGGGGACAAGTGTGTGGGCTCTAGGTTTACTCATTACCATCAAGGCGCTGGAAACCGAGCCCGGGGGGTTGTACTCCCTCTGCGAGAAGGTGGTGTATCCAGGTCACGAAGGCGCTCACCATGTGCACACGTTGGAGGACAAGAACCTC…	MFVLVYTVFSATNPKRNARDSHVPVMAPLPIGFAVFMVHLATIPITGWCSTRPGAWVQREEKTRSTSQFSNITAPKLGMVAPGEGTSVWALGLLITIKALETEPGGLYSLCEKVVYPGHEGAHHVHTLEDKNLRGQESLARKGLFIHLPRFNPYSFMNKSDKLTRLLLMYALGGYEKWYLDIA
Sc_g15405_V2.1A	Syntrichia caninervis	Bryophyta	PIP2;2	ATGGCGGATGAGGAAGCCCAGGATGCGGCTCCTGTGGTGGACAGGAAAGAGATATTTGACTGGAACTTCTACCGAGCGGTGATAGCCGAGTTCATGGCGACGTTGCTGTTCCTGTACTTCAGCCTGACGGCGGTGGTGGGCGTCGCCCGCGTCACTGACAACACCGGGGGCGTCGGCATCCTGGTGTCCGCGTGGGGGTTCGGGATCATGATTTTCGTCTTGGTGTACTGCATTGCAGGCATCTCAGGTGGACACATCAACCCGGCTGTCACGTTCGGTCTTTTCCTCGCAAAGAAAGTGACCATCATAAGAGCCATTGCATACATTGTGGCTCAGTGCTTGGGAGCCTTGTGTGGTGCGGCGATTGCAAGGGGCATCCAAGGTAGTGAATCATTTGAT…	MADEEAQDAAPVVDRKEIFDWNFYRAVIAEFMATLLFLYFSLTAVVGVARVTDNTGGVGILVSAWGFGIMIFVLVYCIAGISGGHINPAVTFGLFLAKKVTIIRAIAYIVAQCLGALCGAAIARGIQGSESFDAYGAAAVNGVQPGHNIGQALGAEIMGTYLLLYTVLSATDPQRMARDSHVPVLAPLPIGFAVFVIHLATIPITGTGINPARSLGAAVANPQNGKWAQHWIFWVGPIVGATIAVAAMANEDPEDQGPEEIPSPVVDPKEVHLWSFYRAIIAEQHCCSCTARTNAESVGTLETAWAFGIMIFVLVYCIAGISGGHINPAVTFGLFIVKKVAFTRTITYIIAPECLGALIGAVIARGIQGSEAFDAYGESGVNRVQPGHNTGQALAAEIM…
Sc_g15617_V2.1A	Syntrichia caninervis	Bryophyta	NIP1;2	ATGGAGGTGCTGCAACCAAGTTGTAGAATCACATCAGTACCGCGGCTGCTGCTGCAAGATCATCGCCGCCTGCACATCGAGCAGCTTGACACCATGATCGCCGGCTTGTCATATAGCAAACTACTTCGAATGGTAAGCAAATACTCACCATGTTGTCGCCACCTCCACAAGCTCACCATTTCTGTCTGCTTCCAGGCGACGGCGGAGATGGTGGCGGTGTTCCTGGTCATGTTCAGCGTCTGCGGCGCTACGATTGCCAACAAGAGGACCCAGGGCGACACGAGCTTGCTGGTACCTGCCGCCGCGGGTGGCTTGTCCGTGATGGTGATGGTGTTCGCCGTGGGGCACATCTCTGGAGCTCACTTAAACCCTGTAGTCACGCTAGCCTTCGCCTCTAGG…	MEVLQPSCRITSVPRLLLQDHRRLHIEQLDTMIAGLSYSKLLRMVSKYSPCCRHLHKLTISVCFQATAEMVAVFLVMFSVCGATIANKRTQGDTSLLVPAAAGGLSVMVMVFAVGHISGAHLNPVVTLAFASRRAFPLQIVPVYLLAQFLGSLLAVGVLQALTHDAAAALTVPSASAAEAFVVELVLGFNLMFVATSVSTGSSNSGELAGIAVGATVTLNVLLGGAISGAAMSPLRSLGPAIVANKYDNVWIYVIAPPIGALAGTWTRSLIQVDHPCAA
Aspi01Gene00487.t1	Alsophila spinulosa	Pteridophyta	SIP1;1	ATGGCTCAGATGGGGCTTGCAGGTGGCAGATTGAGGTTAGGGTTAGGGTTTGCCACTTTGGTAGTTGCAGACATGGGCATGGCGTTCTTGTGGGTCTTCTTGAACGCAGTTCTGCGAACCTCAGTGGACTTGGCGGCGCCATCTCTGGGCATTCATGGCATGACCAGGCAGCTTATTAAGAGGTCCCTTGTTGTTGGCCTACTCTTCGTCTTCTACTGGCTCTCCACGCTCACCGGCGGAGCCACCTACAACCCTCTCACTGTGATCGCTTATGCTGCCGCCAACATCACGCACAACGGCCTCTACCTCCTGTCACTTCGCATCCCAGCACAGATTGTGGGAGCTGTGGGAGGCGCCTTTGTAGCTGTCGCTAGCGTGCCCGAGGTATATAGTCCTATG…	MAQMGLAGGRLRLGLGFATLVVADMGMAFLWVFLNAVLRTSVDLAAPSLGIHGMTRQLIKRSLVVGLLFVFYWLSTLTGGATYNPLTVIAYAAANITHNGLYLLSLRIPAQIVGAVGGAFVAVASVPEVYSPMMRGPYLRVDPHIGAMVEGVLTFAAVFIVLAANLKGPKSGIRRTWITSISRVSLSILGAEYTGPALNPANAFGWAFWKNQHNTWEHLYVYWITPLLATLAAAWVVRAILVPRKVKEKRS
Aspi01Gene03417.t1	Alsophila spinulosa	Pteridophyta	NIP6;1	ATGGCTCAATATGCGCCTTCATCTGCACGCCCAAATGATTTAATGGCACCTCTTGTCGAACCTCCACCTAAAAACAATTCAAGCCAATGGTGTGCACCTGTGCTAGAAGTATGTGTGGCTGGAGACGCAAGCCCTAAGGCAGCCCCAACAATTGAAGCTGCCCAATCGACTCCTACCACCCATACACCTTCTACTATTCTACTTAAGAGGGCTGGCGCAGAGTTTTTGGGCACTTTCTTGCTCATTTTTTCTGTGGAAGGCTCCACTATCATGAATGAGAAGACCAATGGGGGGCTAACATACATGGGGGTGGCATTAGCGTCAGGATTAGCAGTGATGGTCCCTATATACTTTGTGTCACAATTGGTAGCTTCAATAGTGGCCGCCCTAGCTGTCGAG…	MAQYAPSSARPNDLMAPLVEPPPKNNSSQWCAPVLEVCVAGDASPKAAPTIEAAQSTPTTHTPSTILLKRAGAEFLGTFLLIFSVEGSTIMNEKTNGGLTYMGVALASGLAVMVPIYFVSQLVASIVAALAVELILQDGGSAGLTVPSGTAPQAVVVEFIITFCLMFVITAVATDTRAVGEQAGIAVGATVILNNLMAGAITGASMNPVRTLGPAIVASNYTAVWVYILGPITGALAGAATYTLVRFNNPDGSLGGLSIVAALAVELILQDGGSAGLTVPSGTAPQAFVVEFIITFCLMFVITAVATDTRAVGEQAGIAVGATVILNNLMAGAITGASMNPVRTLGPAIVTLLHCAHHHCSSR
Aspi01Gene03425.t1	Alsophila spinulosa	Pteridophyta	NIP6;1	ATGGCTCATATTACGCCTTCATCTGTATGCACAAATGATGTATTGCCAGCAGTCCATGAACCTTCCTCTAATAGTAGTAGTAACTCAAGCCACGGATGTTCATCTTCTATACTGAACATATGCACTACCCCTTCTGCCGACCCATCAAAACCTCGATCGCCTCCCGGCACCTATACTATTCTACTTAAGCGGGCTGGCGCAGAATTTGTGGGTACTTTCTTACTCATTTTTGCTGCTGAAGGCTCCACTATCATGAATGAGAAGACCGATGGTGGTCTAACCTACATGGGGGTGGCATTAGCGTCGGGATTAGCCGTAATGATAATTATTCTCTCTACTGGCCACATCTCCGGGGCTCACCTTAATCCTGCTGTTACCCTTGCCTTTGCCACCATTAAG…	MAHITPSSVCTNDVLPAVHEPSSNSSSNSSHGCSSSILNICTTPSADPSKPRSPPGTYTILLKRAGAEFVGTFLLIFAAEGSTIMNEKTDGGLTYMGVALASGLAVMIIILSTGHISGAHLNPAVTLAFATIKEFPWSQVPFYFVSQLGASIVASVALKMILQYGGSAGLTVPSGTAPQAFVMEFIITFCLMFVVTAVATDTRAVGELAGIAVGATVILNNLVAGAITGASMNPVRTLGPAIVANNYTAIWVYILGPITGALAGTATYTLVRFNNPDGSLGRSIRR
Aspi01Gene03426.t1	Alsophila spinulosa	Pteridophyta	NIP6;1	ATGGCTCAGAATTCGCCTTCACCTGCATGCACCCAGGATCCAGTGCTGGCATCAGCTCACCAACCTTCATCTAATTGTAGCTGGCCCTCTATGCTAGAAATTTGTGTGACTGGAGATCCTAGCCCTAATGTACATCCCTCAAAACCCCAATCGCCTGCTACCCTTACACCTCCAACTATCCTGCTTAAGAGGGCTGGCGCAGAGTTTGTGGGCACTTTCTTGCTCATTTTTGCTGCGGAGGGCTCCACTATCGTGAATGAGAAGACCAATGGGGGGCTAACCTACATGGGGGTTGCATTAGCCTCAGGGTTAGCAGTAATGATAATCATTCTGTCAACTGGCCACATATCCGGGGCTCACCTTAATCCTGCTGCTACCCTTGCATTTGCCACCATTAAG…	MAQNSPSPACTQDPVLASAHQPSSNCSWPSMLEICVTGDPSPNVHPSKPQSPATLTPPTILLKRAGAEFVGTFLLIFAAEGSTIVNEKTNGGLTYMGVALASGLAVMIIILSTGHISGAHLNPAATLAFATIKEFPWSQVPIYFVSQLGASVVASLALKVILRYEGSAGLTVPSGTASQAFVVEFIITFCLMFVVTAVATDTRAVGELAGIAVGATVILNNLVAGALTGASMNPVRTLGPAIVANSYTAIWVYILGPIAGALSGAATYTLVRLNNPDGSLGRSIRR
Aspi01Gene06291.t1	Alsophila spinulosa	Pteridophyta	PIP2;2	ATGGATAGTATAACAGTAGAGACGGCTGAAGCTGTGGAGATTAGGAGAGAAGGATCGGGTCATGCGAAAGGGGTTCCCAGTGTGTCGAAGGACTACGTAGACCCACCTCCGGAGGCGCTGTTTGATGCGGTGGAGTTGAGGAGGTGGTCGTTTTACCGCGCTCTCATAACAGAGTTTGTTTCCACCTTCATTTTTCTCTACATTACGGTGACAACGGTGATCGGAGAGGCCCGACAGAAGGCCACCTCTCCCTGTGGCGGCGTGGGCACCCTGGGTATTGCATGGGCTTTTGGTGGCACCATCTTTGTCTTGGTTTATAGCACAGCTGGTATTTCAGGCGGTCATATAAATCCTGCAGTGACCTTTGGTCTCTTTGTAGCGAGGAAGGTGTCGATGCCT…	MDSITVETAEAVEIRREGSGHAKGVPSVSKDYVDPPPEALFDAVELRRWSFYRALITEFVSTFIFLYITVTTVIGEARQKATSPCGGVGTLGIAWAFGGTIFVLVYSTAGISGGHINPAVTFGLFVARKVSMPRMILYMVVQCTGAVCGAGLAKAYQRAYYDEFGGAANSMQAGYSKRIGLVAEMLGTFVLVYTVFSATDPKRKARDSHVPVLAPLPIGFAVFLVHLATIPITGTGINPARSFGTAVMFGHKTTWDQQWIFWLGPLIGAALASCYHQSVLRAGVAKTWRSFHSTSSVYRQ
Aspi01Gene08259.t1	Alsophila spinulosa	Pteridophyta	TIP1;1	ATGCCTATCCGCAATGTTGCTGTTGGGCGCTATGAGGAAGCCACCCACCCAGACACCCTCAAATGTGCCCTAGCCGAATTCATCTCCACCCTCATCTTTGTCTTTGCCGGTGAAGGCTCTGTCATTGCATATGCGAGCCTGACAAGCAATGCGGATCTGACACCGGAAGGGTTGGTAGGGGTGGCGCTATGCCACGGGCTGGCGCTGTTTGTGGCGGTGGCGATCGCGGCCAACATATCGGGCGGCCACGTCAACCCGGCCGTCACCTTTGGGCTGTTCTTCGGGGGCCACATCACCCTCCTCAAGGGCATCCTCTACTGGATCGCCCAGCTCGCCGGCGCCGCCATCGCTTGCCTCCTCCTCACGTTTGTCACAGACGGTGGCACCACCTCGCCGCAT…	MPIRNVAVGRYEEATHPDTLKCALAEFISTLIFVFAGEGSVIAYASLTSNADLTPEGLVGVALCHGLALFVAVAIAANISGGHVNPAVTFGLFFGGHITLLKGILYWIAQLAGAAIACLLLTFVTDGGTTSPHALSTGEPVYGALILEVVITFGLVYTVYATAADPRAKGNVGIIAPLAIGFIVAANILFAGAFDGGSMNPARSFGPALVAWDWTNHWVYWVGPLLGGALAGIVYEVLIMAPEPTHQPITEDY
Aspi01Gene10369.t1	Alsophila spinulosa	Pteridophyta	PIP2;8	ATGGCTAATAAGCTGATGGAGCAAGGCAGTCATGCTAAGGACTACTCTGATCCTCCCCCTGCCCCCTTCTTTGATGCCAAGGAATTCTTCCTCTGGTCTTTCTACCGAGCTTGCATAGCCGAGTTTGTTGCCACCCTTCTCTTCCTCTACGTCACCATAGCGACTGTTATTGGATCTTCTGAGGCCGCGAGTTGTGGTGGTGTTGGCACCCTTGGCATTGCTTGGGCCTTTGGTGGCATGATCTTCGTCCTTGTCTACTGCACTGCAGGAATCTCAGGAGGGCACATCAACCCCGCAGTGACATTTGGGTTGTTTCTGGCAAGGAAGGTGTCATTGCCACGCGCTGTGTTCTATATTGTGGCGCAATGCCTGGGGGCGATATGCGGGGTAGGCCTCGTG…	MANKLMEQGSHAKDYSDPPPAPFFDAKEFFLWSFYRACIAEFVATLLFLYVTIATVIGSSEAASCGGVGTLGIAWAFGGMIFVLVYCTAGISGGHINPAVTFGLFLARKVSLPRAVFYIVAQCLGAICGVGLVKAFQRSFYVQSGGGANAVASEYSKGTGLAAEIIGTFVLVYTVFSATDSKRNARDSHVPVLAPLPIGFAVFMVHLATIPITGTGINPARSFGAAVMYGHKVTWDEHWIFWVGPFIGAALAASYHQYVLRAGAYKAFSSFRSQGSNF
Aspi01Gene11153.t1	Alsophila spinulosa	Pteridophyta	TIP1;1	ATGCCTGTTAGAAACTTTGCCGTGGGCCGCTACAACGAGCTCTTAGAGCCAGAGATTCTCAAGGCCGGCTTCGCTGAGTTCGTTGCCACCTTCTTCTTCGTCTTCATTGGAGAGGGCTGCTCCATAGCTTATGTTGAGGTCAGCGGTAGCTCTACACTGACGCCAGTTGGGCTGCTCATTGCGGCCATTTGCCATGGATTTGCAATCTACGCAGCCATCTCCATCTCCTTCCACGTGTCGGGAGGCCACGTCAACCCCGCTGTGACGGTGGGTCTTCTCGTGGGAGGCTACATTACCGTGTTCAAGAGCATACTGTACATCATATTGCAGCTTGCTGGGGCTGCCCTTGCATGCGTGCTGCTCCAATACGTTACTAATGGATCGAGCTTGCCCGTTCAC…	MPVRNFAVGRYNELLEPEILKAGFAEFVATFFFVFIGEGCSIAYVEVSGSSTLTPVGLLIAAICHGFAIYAAISISFHVSGGHVNPAVTVGLLVGGYITVFKSILYIILQLAGAALACVLLQYVTNGSSLPVHALGSGETALEAVVLEIIITFILLYTIYACAVDPRAKSSSASAPLTVGLVVAAIILFGAPYDGASMNPARSFGPALVAWNWENHWVYWVGPLVGGALAGLVYELIYIGGPPATHERLISGDDY
Aspi01Gene11808.t1	Alsophila spinulosa	Pteridophyta	PIP2;1	ATGAGTAAAGAGGGAGCCTTAGAGGTTGAGGGTGTGCCTCCCCCTAAGGATTATTCTGATCCCCCCCCTACCCCCTTCATTGACACCAATGAGTTTGTGTTATGGTCCTTCTACCGTGCTTGCATAGCTGAGTTTGTTGCCACTCTCCTCTTCCTCTACATCACCATAGCCACTGTCATTGGAGTTTCTGAAGCTAAGAGCTGTGGAGGGGTGGGCACTCTCGGAATCGCATGGGCTTTTGGGGGCATGATCTTCATTCTTGTCTATTGCACAGCAGGAATCTCAGGTGGGCATATCAACCCCGCGGTGACGTTCGGGTTGTTCTTGGCGAGGAAGGTGTCCTTGCCGCGGGCCGTCTTCTACATAGTGGCGCAGTGCCTCGGGGCTATATGCGGCGCC…	MSKEGALEVEGVPPPKDYSDPPPTPFIDTNEFVLWSFYRACIAEFVATLLFLYITIATVIGVSEAKSCGGVGTLGIAWAFGGMIFILVYCTAGISGGHINPAVTFGLFLARKVSLPRAVFYIVAQCLGAICGAGLVKGYQKSFYVESGGGANMVAAGYSKGTGLAAEIIGTFVLVYTVFSATDPKRNARDSHVPVLAPLPIGFAVFMVHLATIPITGTGINPARSLGAAVIYDHKQIWDEHWIFWVGPLIGAALAAAYHQYVLRAGAWKAFGSFRSQASII
Aspi01Gene12059.t1	Alsophila spinulosa	Pteridophyta	NIP6;1	ATGAACACTAGTATGGATATTGAGGTTCATGCTAGTGAGAAAAAACCGGACATGTCTCTAGCCTCACCTACCAGAACATGGCTAGTCAGTCCCAGGGAACTGATCCCAAAGGTTGCGGCGGAGTTCATTGGCACCTTCATACTTCTGTTCGGGGCGGCGGGGTCGAGCATCATGGATGAGAAGAGCAATGGGCAGGTGACCTATGTGGGGGTTGGGGTGGCAGCTGGGCTGGTTGTCATGCTCATCATCTTTGCTACTGGTCACATATCGGGAGCACATGTGAACCCCGCAGTCACCATCGCATTCGCCACATTCAAACACTTCCCTTGGGTCCAGGTTCCAGTCTATATTGGAGCTCAAATTTTTGGATCCATATGCTCCTCCTTCCTGCTTATTGCC…	MNTSMDIEVHASEKKPDMSLASPTRTWLVSPRELIPKVAAEFIGTFILLFGAAGSSIMDEKSNGQVTYVGVGVAAGLVVMLIIFATGHISGAHVNPAVTIAFATFKHFPWVQVPVYIGAQIFGSICSSFLLIAVFEPVHNGGVTIPSDSVWKSFLVELLLTFILMFVVTAVSTDTRAVGELAGIAVGATVILNNIVAAGISGASMNPVRSLGPAIATRNFTHLWLYIIAPICGAILGAGAYSLIRLYKDNSNGQGGGRMSSFRRFG
Aspi01Gene15109.t1	Alsophila spinulosa	Pteridophyta	NIP4;2	ATGTTTGATGAGCTAGCAAGTTGGTACAAGGGCAAAGTGGGTGTCATGGTAGATGACATTGATGTAGATGTGCATGTAAACATGCCTAATGAGGTTTCTACCTCATTATCATCAGGACCTGCAGGTTCATCTAGTGAAGCAAGTAATGTGAGTCCATGGTCTGGGAGACTCAGACATGAGAATGGTAGCACTAGCAGCAGTGTTGTGGACAAAGGGAAGAAGAAGGTGGTGGCAGAGATGCTGGGCACCTTCTTTCTTATGATGAGTGTATGCGGGTCCATCATGGCCGGGTGGGACATCATCGGCCAAGCCCTTGCAGTGGCCTTCTCCCTCATAATGGTCATCACCTCTCTCGGCCATGTCTCGGGCCATCTCAACCCGGCTATAAGCGTCGCCTTT…	MFDELASWYKGKVGVMVDDIDVDVHVNMPNEVSTSLSSGPAGSSSEASNVSPWSGRLRHENGSTSSSVVDKGKKKVVAEMLGTFFLMMSVCGSIMAGWDIIGQALAVAFSLIMVITSLGHVSGHLNPAISVAFAATKQLPWSQVPLYCCGQLAGATVAMALAKLLYQAGEGVALTQPSGGWGQAFAMEVVLTFGLSFIATAMNTQPNFDGIHGGVVVASTVAMNMLLGGEISGASMNPVRSLAPAMVQNDYNGIWIYLLAPTVGALMGSFSYKLIQIDIVY
Aspi01Gene15120.t1	Alsophila spinulosa	Pteridophyta	NIP4;2	ATGGATAGGAGATCAGAGGAAAAGCTTTTGATGGAAGAAGAATCCACATATGTTCAACTCGGGAGAGATGGATCCTCTACGCGCCATTGGATGCTCGCAACACTGCGGAGGGTGGTGGCAGAGATGCTGGGCACCTTCTTTCTTATGATGAGTGTATGCGGGTCCATCATGGCCGGGTGGGACATCACGGGCCAAGCCCTTGCAGTGGCCTTCTCCCTCATAATGGTCATCTCCTCTCTCGGCCATGTCTCGGGCGCCCATCTCAACCCGGCAATAAGCGTCGCCTTTGCTGCAACCAAGCAACTCCCTTGGTCACAGGTCCCTTTATACTTTGGCGGGCAGCTCGCGGGGGCTACTGCAGCTATGGCGCTGGCTAAGCTGCTTTACCAGGCTGGGGAC…	MDRRSEEKLLMEEESTYVQLGRDGSSTRHWMLATLRRVVAEMLGTFFLMMSVCGSIMAGWDITGQALAVAFSLIMVISSLGHVSGAHLNPAISVAFAATKQLPWSQVPLYFGGQLAGATAAMALAKLLYQAGDGVALTQPSGGWGQAFAMEVVLTFGLSFIATAMNTQPNFDGIHGAVVIASTVAMNMLLGGEISGASMNPVRSLAPAMVQNDYNGIWIYLLAPTIGALMGSFLYKLIQIDVVY
Aspi01Gene15121.t1	Alsophila spinulosa	Pteridophyta	NIP6;1	ATGGATGCTCTACGCGTCATTGGATGCTCGCAACACTGCGGAGGGTGTGTAATTGGCCTCATTTGGGAGATTGATCTCGTCGGCGCTGATGTGATGAGTTGCCCTTGCAGTGGCCTTCTCCCTCATAACGGTAATCTCGGGCGCCCATGTCATAGTAAGGCAAGCAACTCTTTTGGTGCAACCACGCAACTCCCTTGGTCACAGGTGCCTTTATACTTTGGCGGGCAGCTCGCGGGGGCTACTGCAGCTATGGCGCTGCCTAAGCTGCATTACCAGGCGGGGGAGGGCGTCGCATTGACACAGCCGTCCGGTGGATGGGGCCAAGCCTTCGGCATGGAGTGTGTGCTGACATTTGGACTCTCCTTCATCGCCACGAACACCCAGACAAACTTTGATTGT…	MDALRVIGCSQHCGGCVIGLIWEIDLVGADVMSCPCSGLLPHNGNLGRPCHSKASNSFGATTQLPWSQVPLYFGGQLAGATAAMALPKLHYQAGEGVALTQPSGGWGQAFGMECVLTFGLSFIATNTQTNFDCEACQMVQEDIESQGYEEDMPTWVYDCTTQEEDDFDVGTSQCSLQQLDENLQVDMDEIEDLLEDRLANPTLFDDNDEETDSLHTLNSESDEI
Aspi01Gene15122.t1	Alsophila spinulosa	Pteridophyta	NIP7;1	ATGGATAGTAGATCAGAGGAAAAGGCTTTGATATGGAAGAATCCACATATGCTCGCAACACTGCGGAGGGTGGTGGCAGAGATGCTGGGCACCTTCTTTCTTATGATGAGTGTATGCGGGTCCATCATGGCCGGGTGGGACATCACGGGCCAAGCCCTTGCAGTGGCTTTCTCCCTCATAATGGTCATCTCCTCTCTCGGCCATGTCTCGGGCGCCCATCTCAACCCGGCAATAAGCGTCGCCTTTGCTGCAACCAAGCAACTCCCTTGGTCACAGGTGCCTTTATACTTTGGCGGGCAGCTCGTGGGGGCTACTGCAGCTATGGCGCTGGCTAAGCTGCTTTACCAGGCGGGGGAGGAGATTGCATTGACACAGCCGTCCGGTGGATGGGGCCAAGCC…	MDSRSEEKALIWKNPHMLATLRRVVAEMLGTFFLMMSVCGSIMAGWDITGQALAVAFSLIMVISSLGHVSGAHLNPAISVAFAATKQLPWSQVPLYFGGQLVGATAAMALAKLLYQAGEEIALTQPSGGWGQAFAMEVVLTFGLSFIATAMNTKPNFVQ
Aspi01Gene15123.t1	Alsophila spinulosa	Pteridophyta	NIP4;2	ATGGATACACTGGAGGAAAAGCCTTTGATGATGGATGAATCCACGTATGTTGAGCTCCGGGGAGATGGTGGATCCTCTACACGCCGTTGGATGTTTGGAACACAGCTACGGAGGGTGGTCGCAGAGATGTTGGGCACCTTCTTTCTGATGATGAGCGCGTGCGGGTCCATAATGGCCGGGTGGGACATCATGGGCCAAGCTCTGGCAGTGGCTTTCTCGTTGGTAATGGTCATCTCTTCTCTCGGCCCTGTCTCAGGCGCCCATCTCAACCCTGCGATAAGCCTCGCCTTTGCTGCAACCAAGCAGTTCTCCTGGTCCCAGGTGCCTTTATACGTTGGCGGGCAGCTCGCGGGGGGTACTGCAGCTATGGCGCTGGCTAAGCTGCTTTACCAGGCGGGG…	MDTLEEKPLMMDESTYVELRGDGGSSTRRWMFGTQLRRVVAEMLGTFFLMMSACGSIMAGWDIMGQALAVAFSLVMVISSLGPVSGAHLNPAISLAFAATKQFSWSQVPLYVGGQLAGGTAAMALAKLLYQAGERAALTQPSGGWGQALGMEVLLTFGLSFIATAMNTQPNIGNFWSLHESSEIISSSYCPK
Aspi01Gene15125.t1	Alsophila spinulosa	Pteridophyta	NIP4;2	ATGGACAGGCCGGCCGAAAAGCCTTTGATGGAAGAGCCCAGCTATGATGATGAGCTTCTTCCAAGGGAGGGATCCTGTACTCGCCATTGGATTTTCCCCACGGGCAGGAAGGTGGTCGCAGAGATGCTGGGCACTTTCTTTCTTATGATGAGTGCATGCGGGTCCATAATGGCCGGCTGGGACATCATGGGCCAAGCTCTTGCAGTGGCTTTCTCCCTCATAATGATCATCTCCTCTCTCGGCCATGTCTCGGGCGCCCATCTCAACCCTGCAATTAGCGTCGCCTTTGCTGCAACCAAGCTATTTCCTTGGTGGCAGGTGCCTTTGTATTTCGGAGGGCAGCTCGCGGGGGGCATTTCCGCTATGTTGCTGGCCAAGCTTCTGTACAACGCAGGAAAC…	MDRPAEKPLMEEPSYDDELLPREGSCTRHWIFPTGRKVVAEMLGTFFLMMSACGSIMAGWDIMGQALAVAFSLIMIISSLGHVSGAHLNPAISVAFAATKLFPWWQVPLYFGGQLAGGISAMLLAKLLYNAGNGAALTKPASDGWAQAFGMEVVLTFGLSFLATAMNILPNFDGFQGAVAVAFTVAVNMLLGGEISGASMNPVRSLAPAIVQSSFKGIWIYLVAPMVGAIMGAFSYKLIQIDPIYEKKTSQST
Aspi01Gene16881.t1	Alsophila spinulosa	Pteridophyta	XIP	ATGGGTGGGCAGGTTTTAAGAGGAGGCCTGGTCAATATAGTCTTTGTTGTGATGTGGTGGAGTCTCTCTAAGGAAGAGAAGGAGAGAGAGAGAGAGAGGGGCACAGCACAGGCTCTATCCATGGCTGATCCGGACTTCTACGTTGCCCTCCCTTCCCGCCGCGGCCTCCCCTCTCCTTCCACTGTCCTCTCCCCTCGCCTGGCTACCTCCTTTCGACGTCGCGATTCGAAAACCCCTCGCTCCAGACTACATCAAGAAGAGTTACCTCAAGTAGAAGAGGGAGGATCAAGTGATGAAGACTATGTGGAGCAAGTCTATGAAGGGTCCTTGGTGCACTACTACCCAGAGGAGAGAAGGGTGTCCAAGTTGGAGAAGCGCTATGAGTTTACTGGCACTGTC…	MGGQVLRGGLVNIVFVVMWWSLSKEEKERERERGTAQALSMADPDFYVALPSRRGLPSPSTVLSPRLATSFRRRDSKTPRSRLHQEELPQVEEGGSSDEDYVEQVYEGSLVHYYPEERRVSKLEKRYEFTGTVAILLGFQDFISPEVWRAAISEFLVTALLIFVSGAGAITCLQAGFTSSGAALAIVEFLCLSFFILAAAPASGGHLNPAITFATMLTGFSSPVRTLLYVIGQSAGSVVGALALKVIVAEDIAEQYGLGGCLLRSTVLSDGELVEAGIATGPGLLAEFVFTLTLLFFAFSVALDPKQFQVTGPILAPFMIGAVIALLIFVSGGLMDVAGGYTGAGLNPARCFGPAVAMGGTLWVDHWVWWVGPFLAALAIGIIYHAVPPHHVELYRSRT…
Aspi01Gene20093.t1	Alsophila spinulosa	Pteridophyta	PIP2;8	ATGACCAAGGACGGTGGTGAGGAGATGAGGGAGAAGGATTACTCTGACCCTCCCCCTGCCCCCTTCATAGATCCTAATGAATTTGTGCTCTGGTCCTTCTACCGAGCTTGCATTGCTGAGTTTGTTGCCACTTTCCTCTTCCTCTACATCACCATAGCCACTGTCATTGGATCCTCTGAGGCCCTTAGCTGTGGTGGTGTTGGAACCCTTGGCATTGCTTGGGCCTTTGGTGGGATGATATTCATCCTTGTCTACTGCACTGCTGGAATCTCAGGTGGGCACATCAACCCAGCGGTGACGTTTGGCTTGTTTTTGGCGAGGAAGGTGTCGCTGCCGAGGGCGGTCTGCTACATGGTGGCGCAGTGCTTGGGGGCCATCTGCGGAGCCGGCCTCGTGAAG…	MTKDGGEEMREKDYSDPPPAPFIDPNEFVLWSFYRACIAEFVATFLFLYITIATVIGSSEALSCGGVGTLGIAWAFGGMIFILVYCTAGISGGHINPAVTFGLFLARKVSLPRAVCYMVAQCLGAICGAGLVKAYQRSFYVQSGGGANEVASGYSKGTGLAAEIIGTFVLVYTVFSATDPKRNARDSHVPVLAPLPIGFAVFMVHLATIPITGTGINPARSLGAAVIYNHKNSWDDHWIFWVGPLIGAALAACYHQYVLRAGAFKAFGSFRSQTSHI
Aspi01Gene23664.t1	Alsophila spinulosa	Pteridophyta	NIP6;1	ATGGTTGACTCAGAAGATGTTACGCCGGCACCTTCGACCCCTCAGACACCTCCGACTCCGGTTGGCCCTCTCTTCTCCGTGGCTTTGGACAGGATTCCCAGTGCATCCCGGAAACCTTCAAAGCTCGTCTGTAAATGCTTTTCTGTGGAAATGCGGAGATCCTGTGGGGCGATAGACGACGAGGAGCAGCTCCCGGCCACGGCCTGCGTCTACACCCACCACCACTGCTCCTACCCATCCGTGCCATCAGTATCTCTGACGCGCAAGGTAGGGGCGGAGTTCATCGGGACTTTCATCTTGATATTCGCCGCGACAGCGGCTGCAATTGTGAACGAGAAAACGGATGGGAGCGTGAGCAGCGTTGGGCTGGCGGCTTCAGCGGGCTTGGCCGTCATGATC…	MVDSEDVTPAPSTPQTPPTPVGPLFSVALDRIPSASRKPSKLVCKCFSVEMRRSCGAIDDEEQLPATACVYTHHHCSYPSVPSVSLTRKVGAEFIGTFILIFAATAAAIVNEKTDGSVSSVGLAASAGLAVMIVILATGHISGAHLNPSLTLAFAALRHFPWMQVPAYIGAQVAASLCASFVLKGVFHPDLRGGVTVPSGTHWQSFVLEFLISFNLMFVVTAVATDTRAVGELAGIAVGATVTMNILIAGATSGASMNPVRTLGPAVAANDFRGLWLYIVGPILGALAGAAAYTLVRLKGEEGAAIAEANTPRRSFRR
Aspi01Gene24176.t1	Alsophila spinulosa	Pteridophyta	PIP2;8	ATGAATTGGATGATCCGGATCCAGCCAGTTCTAGTTTTCCCACATCCCCGATTCTCATTCTGTTTCTTCTTCAGTTCATCCAGTCCTTCCGGATCCAATTCTCTTACCAAATCCTGGATCCATTCCCCCTTGTTCGCCCACTTCATTATCAAGCTTTGGATCATCCAATTTGTGAATCCGGGTCTTCATCTGGATCCGGGGGAATTGGATGACGAACTGGATGATCCAAGAGAATTGGATAACAAACAAGATGATACAAACCGGAATGGGGAGTTGGATGACGGAAAACTGGGTGTTCCAGAGAAGAAACTAGACACGATTGCCTACTACCCATATAACATGGCACATGACAAAGTAGGATTCTTTCAGCCGTCCTCTCTAGAAGAAGCTAAGATGTCT…	MNWMIRIQPVLVFPHPRFSFCFFFSSSSPSGSNSLTKSWIHSPLFAHFIIKLWIIQFVNPGLHLDPGELDDELDDPRELDNKQDDTNRNGELDDGKLGVPEKKLDTIAYYPYNMAHDKVGFFQPSSLEEAKMSKEGGEELRAKDYSDPPPAPFIDSNEFVLWSFYRACIAEFVATLLFLYITIATVIGSSKAATCGGVGLLGIAWAFGGMIFILVYCTAGISGGHINPAVTFGLFLARKVSLPRAFCYMVAQCLGAICGAGLVKAFQRSFYVQSGGGANSVAPGYSKGTGLAAEIIGTFVLVYTVFSATDPKRNARDSHVPVLAPLPIGFAVFMVHLATIPITGTGINPARSFGAAVIYGHKNTWDEHWIFWVGPFIGAALAAGYHQYILRAGAFKAFG…
Aspi01Gene24709.t1	Alsophila spinulosa	Pteridophyta	PIP1;2	ATGGAATCCAAGGACGAAGATGTGAGACTGGGCGCCAACAAGTTCAACGAGCGCCAGCCCTTGGGCACAGCCGCCCAGACCAGAGACTACACAGAGCCACCCGCCACCCCCTTGTTTGAGCCCTCCGAGTTCACATCCTGGTCCTTCTGGAGAGCAGGAATTGCTGAATTCTTTGCTACCTTGCTCTTCCTTTACATAACCATCCAAACGGTCATGGGCTTCAAACGTGCCACGACCACAACAACAAATGCCTGCCCAGGAGTAGGGACTCAAGGGATTGCATGGGCGTTTGGAGGCATGATCTTTGCTCTCGTGTACTGCACAGCAGGAATTTCAGGTGGCCACATCAACCCTGCGGTCACTTGGGGCTTGTTCTTGGCTCGCAAGGTGTCTCTGCCG…	MESKDEDVRLGANKFNERQPLGTAAQTRDYTEPPATPLFEPSEFTSWSFWRAGIAEFFATLLFLYITIQTVMGFKRATTTTTNACPGVGTQGIAWAFGGMIFALVYCTAGISGGHINPAVTWGLFLARKVSLPRTLYYIIMQCLGAICGAGIVKGFQPHFYEAEGGGANIVNHGYTKGDGLGAEIVGTFVLVYTVFSATDAKRSARDSHVPLLAPLPIGFAVFLVHLATIPITGTGINPARSLGAAIIYNQKQAWDDHWIFWVGPFIGASLACAYHVIVIRALPFKTREGA
Aspi01Gene25477.t1	Alsophila spinulosa	Pteridophyta	NIP5;1	ATGGCAGACGGGTATGTGGGTTCTACCCCTTCAACACCACAGACCCCCGTCACCCCACTGCCCTTGCTGACTACTTCCAGGCAAGCTGCTGCTGCTGCTGCTGCTTCTGCAGGACAGGTGACTCAATACAATAAGCCATCCATGCTGGCCAAATGCTTCTCCATTGATAATTGTGGATTAAGTGAGGAACTGGACTTCCCCAATGCATGTGTTCATCCTCAATTGCCCTCAGTCTCTCTCACCAGAAAGGTGGGGGCAGAGTTCGTTGGGACCTTCATTTTGATATTTGTTGCAACAGCCGCTGTCATTGTGGATGAGAAGACAGGGGGCTCAGTGACCATAGTGGGCAACGCCGCGGCCGCGGGCCTGGCCGTGATGATAGTCATCCTCTCCATTGGC…	MADGYVGSTPSTPQTPVTPLPLLTTSRQAAAAAAASAGQVTQYNKPSMLAKCFSIDNCGLSEELDFPNACVHPQLPSVSLTRKVGAEFVGTFILIFVATAAVIVDEKTGGSVTIVGNAAAAGLAVMIVILSIGHISGAHLNPSLTIAFAALRHFPWVQVPAYLAAQIVGSICASFALKGIFHPDLHGGVTVPSGSEPQSFVLEFVISFNLMFVVTAVATDTRAVGELAGIAVGATVMMNILISGATTGGSMNPVRTLGPAIAASNYRGLWLYIVGPILGALAGAAAYTLVRLKDGDAPGPSRSARSFRR
Aspi01Gene26198.t1	Alsophila spinulosa	Pteridophyta	TIP1;3	ATGCCTCTGCTCAGTGTTTCCGTCGGGAATTTTGAGGAAACTTCGAAAGCGGAAACATGGACCTGCGCCCTCGCTGAATTCATCTCCACCCTCATCTTCGTCTTTGCCGGTGAAGGTTCTGTCGTAGCTTACGCAAACCTTACAGATGGAGCGGATCTGACCCCAGCTGGCTTGGTGGGGGTCGCGCTCTGCCACGGCCTAGCTCTGTTTGTGGCTGTGGCCATCTCAGCAAACATATCCGGGGGCCATGTAAACCCAGCAGTCACTTTTGGCCTTTTATTTGGGGGCCATATCTCTCTCCTCAAGGGCATTTTGTATTGGATAGCTCAGCTCCTTGGAGCTGTCATAGCTTGCCTGCTTATAAGGCTTGTATCAAACGGAATGACAACCTCGCCCCAT…	MPLLSVSVGNFEETSKAETWTCALAEFISTLIFVFAGEGSVVAYANLTDGADLTPAGLVGVALCHGLALFVAVAISANISGGHVNPAVTFGLLFGGHISLLKGILYWIAQLLGAVIACLLIRLVSNGMTTSPHALSTGELGYEALILEVVITFGLVYTVYATAADPRAKGGVGILAPLAIGLIVAANILFAGAFDGGSMNPARSFGPAMVSWDWSNHWVYWVGPLIGAALAGIVYEGLIMAPEPTHQPLSSGDY
Aspi01Gene30527.t1	Alsophila spinulosa	Pteridophyta	NIP6;1	ATGTCTTCTCATGACTCTACCCCTCCCCCTCCCCGTCCCCCTCCCCCTCCCCCTTCCACCTCATTAGTAGACCCTTATGTCTCCCCTCCCGAGGATGCCCAAACAGGCTGCCTGTTCACTGTTGAGACCCCTTCTTGGATGCCTCACTCCATCATTGCTAATGCAGGCCTTCTTCAAAAGGTGGGGGCAGAGCTTATATCGACATTTATTTTGGTGTTTGCTGGGTGTGGAGCAGCTATGGTGGATGTGAAGAGCAATGGCTCAGTTACCCACTTAGGGGTTTCCGCCGCATTTGGGCTGGTGGTGATGATAATGATATACTCAGTCGGCCACATCTCAGGGGCTCACATGAACCCTGCAGTCACCCTCGCCTTCGCCACAGTGCGCCATTTCCCATGG…	MSSHDSTPPPPRPPPPPPSTSLVDPYVSPPEDAQTGCLFTVETPSWMPHSIIANAGLLQKVGAELISTFILVFAGCGAAMVDVKSNGSVTHLGVSAAFGLVVMIMIYSVGHISGAHMNPAVTLAFATVRHFPWSHVPPYVGAQVVAAICAGFSLRWILGSVANIGATIPAGSDLQSFALEVITSYILMFVVSAVATDTRAIGELAGLAVGSAVGLDAIFAGPICGASMNPARSIGPAVASSDFKSLWVYIVGPILGCLLGAWSYNLIRLPEKGVISQNKSFRSSRRG
Aspi01Gene31895.t1	Alsophila spinulosa	Pteridophyta	NIP4;1	ATGGGAGAAAGTGCGAATGGAGTCGTTGATTTCACACAGGAGGGAAATGAAAGTATTGCACAATCTTTGCTTTCATACAACGGGGACGTGGAGAATCCTGTTGCAGACCAGGAGGAGGAGGAGGAGGAGGAGGAGCCAAAGCAGACAGCCCATTTGGGAGATGAGCTCATTGCACTCTTCAGAAAGGTGGCAGGGGAGACCTTGGCCAGTTTCATGGTGGTGCTCACATTATTGGCAGTGAGGGTGAACACATATGGCAATGGGGTTTTGACCACATTGGCAACATCTCTTACGGGGGGTTTGGTTGTCATGGTGGCCATTTTCACACTAGGCCATGTGTCAGGTTCACACATCAATCCAGCAGTCACTGTCGCATACACGGCGATAAGGCACTTCCCT…	MGESANGVVDFTQEGNESIAQSLLSYNGDVENPVADQEEEEEEEEPKQTAHLGDELIALFRKVAGETLASFMVVLTLLAVRVNTYGNGVLTTLATSLTGGLVVMVAIFTLGHVSGSHINPAVTVAYTAIRHFPLQLAPLYVCAQLIGGILASLVLEVVFKPTWEIVVVTPTTTILQAVLAETLAGFLLLFVASSVSTDTRAIGEFAGLSVGAIIAIDIMIVGPISGGGINPARVLGPALLGRDLEHVWIYMVGPIQQVGKMFDQQEMQVAVGGAVGDATVSYRRRMAISRDGELMAGIIQRLKEPGEMAAVSGRGDRRHGCSGLRSRDGEKAGPTARL
Aspi01Gene32043.t1	Alsophila spinulosa	Pteridophyta	NIP6;1	ATGTCTTCTCTTGACTCTCCCCCTCCCCCTTCCTCCTCACTAGTCGACCCTCCCGTCTCTCCCAGTGATAGTGCCCACCCAGCCTGCCTCTTCTTTGAGACCCCTTCTTGGATTCCCCCCTCCATTGCCAATGTAGGCCTTCTCCAAAAGGTGGGGGCGGAGCTTATATCTACGTTTATTCTGGTGTTCACGGGCTGTGGGGCAGCTATGGTGGATGTAACGAGCAATGGCTCAATAACCCACATAGGGGTCTCTGCCGCTTTTGGGCTTGTGGTGATGATAATGATCTACTCAGTTGGCCACATCTCAGGGGCTCACATGAACCCTGCAGTCACCCTCGCCTTCGCCACAGTTCGCCATTTCCCATGGAGCCATGTGCCCCCTTATGTAGGGGCTCAA…	MSSLDSPPPPSSSLVDPPVSPSDSAHPACLFFETPSWIPPSIANVGLLQKVGAELISTFILVFTGCGAAMVDVTSNGSITHIGVSAAFGLVVMIMIYSVGHISGAHMNPAVTLAFATVRHFPWSHVPPYVGAQVVASICAGFSLRLILGPVAKIGATLPAGTDLQSFALEVITSYVLMFVVSAVATDTRAIGELAGLAVGSAVGLDAIFAGPISGASMNPARSIGPAVASNDFKSLWVYIVGPILGCLLGAWSYNMIRLPEKPELAVISQSKSFKSSRRG
Aspi01Gene36128.t1	Alsophila spinulosa	Pteridophyta	PIP2;2	ATGTCTACCAAGGAGGGCTCCACCAAAGACATGGAGCAGCATGGCTCTCTTGCCCCTAAGGACTACTCTGACCCTCCCCCTGCCCCCTTCATTGACGCCAATGAATTTTACCTCTGGTCCTTCTACCGAGCTTGCATCGCTGAGTTTATTGCCACCTTTCTCTTCCTCTACATCACCATAGCCACTGTCATTGGAGCTTCTGAAGCCAAGAGCTGTGGTGGTGTTGGCATCCTTGGCATTGCTTGGGCCTTTGGTGGCATGATCTTCATCCTTGTCTACTGCACTGCAGGAATTTCAGGAGGGCACATAAACCCAGCGGTGACATTTGGGTTGTTTCTGGCAAGGAAGGTGTCGCTACCACGTGCCGTGTTGTACATCGTGGCACAATGCCTTGGGGCG…	MSTKEGSTKDMEQHGSLAPKDYSDPPPAPFIDANEFYLWSFYRACIAEFIATFLFLYITIATVIGASEAKSCGGVGILGIAWAFGGMIFILVYCTAGISGGHINPAVTFGLFLARKVSLPRAVLYIVAQCLGAICGAGLVKAFQTSYYVQSGGGANAVASGYSKGTGLAAEIIGTFVLVYTVFSATDPKRNARDSHVPVLAPLPIGFAVFMVHLATIPITGTGINPARSFGAAVIYSHKNTWDDHWIFWVGPFIGAALAAAYHQYILRAGAYKAFGSFRSQASNI
Aspi01Gene41012.t1	Alsophila spinulosa	Pteridophyta	SIP1;2	ATGTTCTCCTTCGAGCTCACGGGCGGCGGGCAAGAACCCAGGAAAATTCCCATTAACATAGCCCCTGAGGCTTCCCTATCCATAGTAGGTCCATCCATAGCGATGGACAACATGGAGTTAGCAAATGATCTGTCTGCCTTTGTAGATGATCTACCTGATGGTGTTCCACCATCAGGTGAGGCAGATCATGGTATCGGTGTTATACCAGGATCGAAGCCTATAAGCAAGCCTGCTTACAGACTGAGCCACTCCAAGGCACATGAGATTCTTTGTGTTTTTTGGGCTTTCACTTTGAAGGTGTTTCTCATTGACAAAGAAGGGGGCCTGTTTTCCAGCAATATGGGTCTAGCCAAGCTCGCCGTGGCTGACGCCGCCATCACTTTTCTATGGGTCGTCTAC…	MFSFELTGGGQEPRKIPINIAPEASLSIVGPSIAMDNMELANDLSAFVDDLPDGVPPSGEADHGIGVIPGSKPISKPAYRLSHSKAHEILCVFWAFTLKVFLIDKEGGLFSSNMGLAKLAVADAAITFLWVVYIAFMRPAAVLLAAALDLQGYEFPITLGLLGLNIFLFSWLGGILGGAMWNPTAVLAFYSVGTSSDSLFSFAVRYPAQVVGQ
Aspi01Gene44822.t1	Alsophila spinulosa	Pteridophyta	NIP6;1	ATGGATTCAGAGCTTCAAGTAATCGGCGAGATAAAGCCAGACATGAGCTCGCCTCTAGTAGTCTCCTCTACCATAAATAAATGGCCAAGCATTACTCGGGAATTAATCACAAAGGTTGCCGCGGAGTTTATTGGGACTTTCATACTCTTGTTTGGGGGTGCGGGCTCAAGCATTATGAACGAGAAGACCAATGGAGAAGTGACATATGTGGGGGTTGGAGTGGCAGCTGGCTTGGTTATCATGGTGGTCATCCTGTCTATTGGTCACATTTCGGGAGCACATGTTAACCCTGCCATCACAATCGCGTTTGCTACATTCAAACACTTTCCATGGATCCAGGTTCCCCTCTACATTGTGGCTCAAATATGTGGATCTATATGCTCCTCATTTGTGCTTATT…	MDSELQVIGEIKPDMSSPLVVSSTINKWPSITRELITKVAAEFIGTFILLFGGAGSSIMNEKTNGEVTYVGVGVAAGLVIMVVILSIGHISGAHVNPAITIAFATFKHFPWIQVPLYIVAQICGSICSSFVLIGVFKPAYHGGVTLPSGSVWQSFLTEFILTFILMFVVTAVSTDTRAVGELAGIAIGVTVILNNLVAAGISGASMNPVRSLGPAIAMKNFKNLWLYIFGPIFGAILGAGAYSLIRIYEDNSDGGEEKPRISSFRYFSRQL
Aspi01Gene44824.t1	Alsophila spinulosa	Pteridophyta	NIP5;1	ATGGATTCAGAGCTTCAGGTGATCGGCGAGACAAAGCCAGACATGTGCTCGCCTCTCGTAGTCTCCTCTACCATAAATAAATGGCCAAGCAATACTCGGGAATTAATCACAAAGGTTGCAGCGGAGTTCATTGGGACTTTCATACTCTTGTTTGGGGCCGCGGGGTCAAGCATTATGAACGAGAGGACCAATGGACAAGTGACATATGTGGGGGTTGGAGTGGCAGCTGGCCTGGTTGTCATGGCGGTCATCCTGTCTATTGGTCACATTTCAGGAGCACATATTAACCCTGCCGTCACAATCGCATTTGCTACATTCAAACACTTTCCATGGATCCAGGTTCCCCTCTACATTGTGGCTCAAATATGTGGATCTATTTGCTCCTCCTTTGTGCTTATT…	MDSELQVIGETKPDMCSPLVVSSTINKWPSNTRELITKVAAEFIGTFILLFGAAGSSIMNERTNGQVTYVGVGVAAGLVVMAVILSIGHISGAHINPAVTIAFATFKHFPWIQVPLYIVAQICGSICSSFVLIEVFKPAYHGGVTLPSGSVWQSFLTEFILTFILMFVVTAVSTDTRAVGELAGIAVGVTVILNNLVAAGISGASMNPVRSLGPAIAMKNFTNLCENVQWDDVIHRAIPEPPRRD
Aspi01Gene48183.t1	Alsophila spinulosa	Pteridophyta	XIP	ATGTCTGGGCAAGAGGAGATCGTTGAAGTGCAAGCCCTTCGCTCTTCTTCTGTGGGAAGAAGACGCCCTTTTGAAGGCTCAAGCTCACCACCACAAGCTGATTCTTTCGTGTTTCCAAGGTCCCGTTCTTCAACAACAATCTTACTCAGAAGCGCAAGCAGGGTCCTGCCCAATGGCGTGGACAATACTGCAGAGATCAAAGAAGAGAAAGTGGTAAAGGAGGAGATAGGTCAACAAGAAGGCAACACTGCCATAGCCGTTGCTAATGATGGTGCTAGTACTGCAAGCCGCAATTATCCTAAGGGTAAGCGGCAGATTAGGGCAGAAAATGACGGCAATTATGCTGGGCCAAGGGCAAGGCCGATCAGGCGTTCCATTCATGTGGGATCATCAGAGCTG…	MSGQEEIVEVQALRSSSVGRRRPFEGSSSPPQADSFVFPRSRSSTTILLRSASRVLPNGVDNTAEIKEEKVVKEEIGQQEGNTAIAVANDGASTASRNYPKGKRQIRAENDGNYAGPRARPIRRSIHVGSSELARAGVWQCSLVEFMGSLVLTFVSVAGVIACLRADFNVPRIAVSVTQFLIYTVSILAAAPISGGHLNPSFSFTTMLTGHISLTRAVLYIIAQSAGSVFGALFVKVVISADIAQLYYLGGCLLKQQVVDSTNTIISVGADAGPAIVAEIFFTFLLISVAFPLILNYSTTTFSDPKLVSGAFITGLLLGLLIFVSGQLLSPGYTSAGMNPARCFGPAVAEGGLALWQPQWVFWLGPFLAGLIFAILYRIIHYRPYNESNLSHDPKTILL…
Aspi01Gene49858.t1	Alsophila spinulosa	Pteridophyta	NIP4;2	ATGCGAGCAGCAGCCATAGCGATGTCTCCGGTTAACAGTACCACTGTTATGCAGAAGAACGCACTAAGTCCCGCTTATGACATTGAAGAAAAGCTCAACTTTTCCATGGATTCTGCTGGCGTGAAATCCATGCCATTTGATCAAGACAAAATGTCCATGATGGAAACCATTTTAGCAAAACCCAGTGTCGTACAAAAGGTGCTGGCTGAGTTTGTTGCCACCTTTTTCCTTGTGTTTGCTGGATGCGGATCCATACTTGTGGATCAGACCCATGGAGGTGACATCGCCCACGTGGCGATTGCGACAAGCTTTGGGGTTCCGGGCTACGTTATTGGTCAAGTGGGAGGCTCCCTGTTAGCATCATTAGTTCTGAGGCTTATTCTGCATGATGCAAATTTG…	MRAAAIAMSPVNSTTVMQKNALSPAYDIEEKLNFSMDSAGVKSMPFDQDKMSMMETILAKPSVVQKVLAEFVATFFLVFAGCGSILVDQTHGGDIAHVAIATSFGVPGYVIGQVGGSLLASLVLRLILHDANLVGKAVNQPTDGDLQSFVVEAVITFVLMFVISGVASDSRAVKLSFMPTRILIDSSINCFTSILHNFLVTINADVKTLAFKNAKKRKWDVHLLEVLLAYRTTHKLSLGFTPFQLVYGVEAISPIELEITSLCTSFIRKKDDKETHAQRLVQLEVWDEKRLQALQTLEAAQQRCKVKHDTLTKKRKKAEIKEGSLVMRYDGRVEKRLDKKLV
Aspi01Gene49867.t1	Alsophila spinulosa	Pteridophyta	NIP4;2	ATGGCTGCAGCGGATGCTGAAATGCAGCGAGGCGGATCACACAACCTCAACCATGTGTACTCGCCAACATTAATTCAGAAGGCCGTGGCGGAGCTCGTGGCTACCTTCTTTTTGGTTTTTGCGGGGTGCGGAGCTATTATGGTGGACGAGGTGCATGGGGGTGTAATCGGCCATGTGGCAATCGCTGCAGCGTTCGGAATGGCACTCATGATCATGATCTACGCTGTGGGACACATCTCGGGGGCACACGCGAACCCTGCTGTCACGCTGGCCTTTGCCATCGTTGGGAGATTCTCCTGGTGGGATGTGCCAGCATATTTGGTTGCCCAAGTTACGGGCTCTTTGATTGCATGCATGACCCTTGGGCTCATACTGCATGATTGGAGCCTAATGATCCTC…	MAAADAEMQRGGSHNLNHVYSPTLIQKAVAELVATFFLVFAGCGAIMVDEVHGGVIGHVAIAAAFGMALMIMIYAVGHISGAHANPAVTLAFAIVGRFSWWDVPAYLVAQVTGSLIACMTLGLILHDWSLMILILNQPSPQGGMLQSFATEVVITFIFMFVVSALASDTRAVGHMGGVAIGLTIAVNGIFAGISLDAVMHFFVPPTNLMTNHACTIDHRADEVKVLVLQAN
Aspi01Gene52639.t1	Alsophila spinulosa	Pteridophyta	PIP2;8	ATGGCGAAAGAAGGCATATTAACAGAGCCTGGGAGCATGGCTTCCAAGGACTACACACAGCCCCCACCAGCTCCCTTTGTGGATTCAACTGAGTTTAGGCTATGGTCATTCTACCGCGCCCTCATAGCAGAGTTTGTTGCCACCTTCCTCTTCGTCTACATAGGTGTTGCCACCGTGATTGGGGCCTCAATGGCCGAGAGCTGTGGTGGAGTGGGCCTTCTTGGCATCTCTTGGGCTTTTGGAGGGATGATCTTTGTTCTGGTCTACTGTACTGCTGGGATATCAGGTGGGCACATCAATCCGGCGGTGACGCTCGGCCTGTTTGTGGCGCGGAAGGTGTCGCTGCCGAGGGCGTTCTTATACATGGTGGCGCAGTGCCTGGGGGCAATAAGCGGAGCG…	MAKEGILTEPGSMASKDYTQPPPAPFVDSTEFRLWSFYRALIAEFVATFLFVYIGVATVIGASMAESCGGVGLLGISWAFGGMIFVLVYCTAGISGGHINPAVTLGLFVARKVSLPRAFLYMVAQCLGAISGAGMVKAFQRSYYVRSGGGANVVNSDYSKGSALAAEILGTFVLVYTVLSATDPKRNARDSHVPVLAPLPIGFAVFMVHLATIPITGTGINPARSFGAAVIFGHKQSWDDHWIFWVGPFIGAILAAGFHQYILRASSFKAMGSFRSQSNI
Aspi01Gene53106.t1	Alsophila spinulosa	Pteridophyta	NIP7;1	ATGATAAAAGAGACTGTGGCCTCAGATTCCAAATCTGTAGCGCCCTCTCACCCTGACACTTACAGATTGGATCCGTCTGTAAGCACCGAGTGGAAACCATCTTCTGTCATTGACGACAGCACAAGTGAGAGTGAGCAGTTTGAGGAGATTGATCTCCAAGGACTTGATCCTCTTGCCGAACCCGCTCAAGTTATGGAAAGATCCCGATCAAGAAGGGCACCCAATTCCCCAACTCAGTCAGCAGACCAGAGCATTACCGGAAAAGTACTTTGTTACTTTCGAGGAAAGGCTCCACTGAGAGAAGGAAATACTTTCGATATGTCAGCTCAACCTAACAAAGATTTGAGAATCTTGGTTGGTAATACCAGCCAAGGGACTGATGAGACAGTAGGTCCGAGC…	MIKETVASDSKSVAPSHPDTYRLDPSVSTEWKPSSVIDDSTSESEQFEEIDLQGLDPLAEPAQVMERSRSRRAPNSPTQSADQSITGKVLCYFRGKAPLREGNTFDMSAQPNKDLRILVGNTSQGTDETVGPSMQATTPFVAATASVATSAGDSFVPSTSFFQLAHTMSKPAPGFVPLTTYTDSRVNTNVYSDEQMARDTNPPYPFFSTEQTEALPSMPYTTYPNTRMDQTFRPGAAPYFPHHPTPTPPEPAMGGLLTAETLRLAMEIGRGVALGIAPQATAPVSPVPPVIVNPRAERTKPVHISKLVTKFDGTCDPVSHLEMFGQMCKAFGQVDDPTKVMGEMIGTFFLMFFVCGVSMGDYMSNGNMTIMDHAIAAAFCIMIIIFALGHISGAHVNPA…
Aspi01Gene55324.t1	Alsophila spinulosa	Pteridophyta	TIP2;3	ATGGATGCCTTCCACCACCCGGCTTCCCGGCTCGGCAACATCGTCCACAAGAGCCCCAACTACGTGCAGCTTCATCTCAACGACGCTTCCGACCAAGAGTTCCTGAACTCCGAATTCCAACGAGAGCAGCAGCAACAACAGCAGCGCCAACCCCCCATCATCAACCTTAGCACTAACCACCCCCCACCCAGCGTTAATGCAGCTCGTGTCCAGAAATCGCCTCCTAATATTCAACTGCAACATCAACAAAGAGGTGGCGTTAGCACAAGTGGCGGCGGCGGCGGCGGCGTAGTGAGCACCATGGCCGCCGATGGCGACCAAACCCACATGAACACAGTGGAGCTCCACCGCCCTGACCATGCTTCCCCGGCCTCCGTGCAAACAATGGTCGAAGGAGCT…	MDAFHHPASRLGNIVHKSPNYVQLHLNDASDQEFLNSEFQREQQQQQQRQPPIINLSTNHPPPSVNAARVQKSPPNIQLQHQQRGGVSTSGGGGGGVVSTMAADGDQTHMNTVELHRPDHASPASVQTMVEGAVKLVTMLNFMKVELGDRKTLRSKEQWRAAGAELIGTMLFVYLGCGSVVATGMLGSGMSASRLVAIAMAHGLAIAFLAGATGAISGGHLNPAVTLAFVIAGKETLLRAGLYVAAQVSSLFFSSMQGGAMPSS
Aspi01Gene58339.t1	Alsophila spinulosa	Pteridophyta	XIP	ATGGCCGATACGGATTACTACGTGAGCCTCACCCCCCGCCGTGGTCTCCCTCCTCCTTCCACTATCCTTTCGCCTCGCCTCGCACCCGCCATTAGTAGACGTCGCACTTCAAGAACTCCTCGCTCCAGATTGATTCAAGAAGAGTTACCTGAAGGAGAAGAGGGCACAAGTGATGACTATGTGGAACAAGTCTACGAAGGGTCATTGGTGCACTACTACCCAGAGGAGAGAAAAGTGTCCAAATTGGAGAAGCGTTATGAGTTTACCGGTGCTATCTCAACATTTTTGGGCTTTCAAGACTTCATCAGTCCAGAGGTCTGGAGGGCAGCCATATCCGAATTTTTGGTCACCGCCCTCTTGATTTTCACCAGTGGTGCTGGGGCTATCACATGCTTGCAA…	MADTDYYVSLTPRRGLPPPSTILSPRLAPAISRRRTSRTPRSRLIQEELPEGEEGTSDDYVEQVYEGSLVHYYPEERKVSKLEKRYEFTGAISTFLGFQDFISPEVWRAAISEFLVTALLIFTSGAGAITCLQAGFTSSSAAIALIQFFCLSFFILAAAPASGGHLNPAITLATMMTGFSSPARTLMYVIAQSAGSVVGALALRVIVAEDIAAQYGLGGCLLRNTVLSDGELVEAGIATGPGLLAEFVFTLTLLFFAFSVALDPKQFQVTGPILAPFMIGAMIGLLIFVSSGLMDVAGGYTGAGLNPARCFGPAVAMGGTLWVDHWVWWVGPILASVAIGIIYHAVPPHHAELYRSRSDIFTQLVDIFKTWFSSSAS
Aspi01Gene62965.t1	Alsophila spinulosa	Pteridophyta	NIP4;1	ATGAGGAATTCTGATGCCATTAGTGGCATCACATCAACCAAGGATCTTGAAAACCTCACAGAACCTTTACTTCCTATCAGTGCAAAACCCTCAAATAATATAGAGGCGTCACTAGATCAATGTTCCGAAGATCCTAACTATGCCAAGCGAGCTGCTGTTATTGATCTGATACGGAAGGTGGTTGGAGAAATCATGGCCAGTTTTGTTGTTGTGTTTACAGTGTGTGCTGTGACTGTTAATACATATGGAGGGGGTGTTGCTTCTACATTGGCCACTTCCTTGATCGGAGGGCTTGCTGTAATGGTGACCATATTCTCGTTAGGGCATGTTTCAGGCGCACACATCAACCCTGCAGTCACGGTAGCTCAAACCGCAGTTAACCACTTCCCTTGGCGTCTG…	MRNSDAISGITSTKDLENLTEPLLPISAKPSNNIEASLDQCSEDPNYAKRAAVIDLIRKVVGEIMASFVVVFTVCAVTVNTYGGGVASTLATSLIGGLAVMVTIFSLGHVSGAHINPAVTVAQTAVNHFPWRLAPLYVSAHLMGGTLASLAVELICLPEEGILLVTPKTTALRSLFAETLGGFLLLFVASSVYTDARAIGEFAGMAVGSIIAIDIMVVGPVSGGGVNPARALGPAFANWSFDKDVWVFVVGPIVGGLMGACLYRILRAGDSITRYKYVVHHHHNNSSSSAAAPPSTSTSPSNKRLRQLSLRRSV
Aspi01Gene65236.t1	Alsophila spinulosa	Pteridophyta	PIP2;8	ATGGTGAAAGGAGGTATGACAGAGCATGGAAGCATGTCTTCCAAGGACTACGAAGACCCACCTCCTGCTCCCTTGGTGGATTCAGCTGAGTTTGGGCTGTGGTCTTTCTACCGCGCCCTCATTGCAGAGTTTGTTGCCACGTTCCTTTTCCTGTACATAGGTGTTGCCACCGTGATAGGGGTCGTAGAGGCCAAGAGCTGTGGCGGCGTGGGCCATCTTGGCATATCGTGGGCGTTTGGAGGAATGATCTTTGTTCTGGTTTACTGCACGGCTGGAGTATCAGGGGGGCACATCAATCCGGCGGTGACGTTCGGCCTGTTTCTGGCGCGCAAGGTGTCGCTGCCGAGGGCGTTCTTCTACATGGTGGCGCAGTGCCTGGGGGCGATATGCGGGGCGGGA…	MVKGGMTEHGSMSSKDYEDPPPAPLVDSAEFGLWSFYRALIAEFVATFLFLYIGVATVIGVVEAKSCGGVGHLGISWAFGGMIFVLVYCTAGVSGGHINPAVTFGLFLARKVSLPRAFFYMVAQCLGAICGAGMVKAFQHSYYVQSGGGANMVNSDYSKGAGLTAEILGTFVLVYTVFSATDPKRNARDSHVPVLAPLPIGFAVFMVHLATIPITGTGINPARSFGAAVVYGHKQSWDDQWIFWVGPFIGAALAAGFHQYILRAGAFKAMGSFRSQTNI
Aspi01Gene71840.t1	Alsophila spinulosa	Pteridophyta	TIP1;3	ATGCCTTTCCGCAACGTTGCTGTCGGGCGCTATGAGGAAGCCGCCCATCCAGACACTCTCAAGTGCGCTCTTGCTGAGTTCATCTCCACACTGATCTTTGTGTTTGCTGGGGAAGGCTCTGTCATTGCCTATGCAAGACTTACTAGTAATGCAGATCTCACCCCCGCGGGGCTAGTGGGCGTCGCCCTTTGCCATGGTCTAGCTCTCTTTGTGGCGGTTGCCATCGCAGCCAACGTCTCGGGAGGCCATGTCAACCCTGCAGTCACCTTTGGCCTCTTCTGTGGAGGCCACATTACTCTTCTCAAAGGCATCCTCTACTGGATTGCACAGTTGGTGGGAGCTGCAATTGCATGCTTGCTCTTAAGGCTAGTGACCAATGGTTATACGACGTCGCCGCAT…	MPFRNVAVGRYEEAAHPDTLKCALAEFISTLIFVFAGEGSVIAYARLTSNADLTPAGLVGVALCHGLALFVAVAIAANVSGGHVNPAVTFGLFCGGHITLLKGILYWIAQLVGAAIACLLLRLVTNGYTTSPHALSSGEPVYAALVLEIVITFGLVYTVFATAADPRAKGNVGILAPLAIGLIVAANILFAGAFDGGSMNPARSFGPALVAWDWTNHWVYWVGPLLGAALAGIAYELLIMAPEPTHQPLTEEY
Aspi01Gene72554.t1	Alsophila spinulosa	Pteridophyta	TIP2;1	ATGGCCATCGCATTTGGTCGCTTCGATGAGGCTTTCCAAGCTCATAGCCTTCGCGCATACGCTGCCGAGTTCATCTCCACACTGCTGTTTGTGTTTGCGGGAGTGGGTTCCGTTATGGCATTCGGAGCATTGGAGACAGGGGACCTTACCCCAGCGGGGCTGGTAGCAGTTGCGGTGACGCACGCGTTTGCGCTGTTTGTGGCGGTCTCGATAGCGGCCAACATATCGGGCGGGCACGTGAATCCGGCCGTCACGTTTGCGTTGGCCTTGGGCGGACATATCACGGTGCTGAAGGGCATAGCGTATTGGATAGCCCAGCTCCTGGGGGCGACGGTGGCGTGCTATCTTCTGAAGCTCGTCACAAACGGCCTGGATACTCCCGTGCATGCGCTCGGAACA…	MAIAFGRFDEAFQAHSLRAYAAEFISTLLFVFAGVGSVMAFGALETGDLTPAGLVAVAVTHAFALFVAVSIAANISGGHVNPAVTFALALGGHITVLKGIAYWIAQLLGATVACYLLKLVTNGLDTPVHALGTSESAFEGVVCEIIITFGLVYTVHATAVDPKAGDIAKIAPLCIGFVVGANILAAGPFSGGSMNPARSFGPAIVSGSWACHWVYWVGPLVGAALAAGVFGVVFHSRGTHELVSTSDY
Ceric.01G085200.1.p	Ceratopteris richardii	Pteridophyta	PIP1;2	ATGGAGGCCAAGGACGAGGATGTGAGGCTAGGAGCAAACAAGTTCGCAGAGAGGCAACCGCTGGGCACCGCGGCGCAGACTCGTGACTACACCGAGCCACCTGCAACTCCGTTTATCGAGCCCTCAGAGTTTGTGTCATGGTCATTCTGGCGTGCGGGCATCGCAGAATTTTTTGCTACCTTGCTATTTCTCTATGTCACCATCCAGACCGTGATGGGGTTCAAGCATGGCCAGCCTACAGCCACAAATCCATGTCCTGGAGTTGGGATTCAAGGGATCGCATGGGCCTTTGGAGGCATGATCTTTGCTCTTGTATACTGCACAGCAGGCGTTTCAGGAGGCCACATAAACCCAGCTGTGACATGGGGCTTGTTCCTTGCTCGGAAAGTGTCGCTCCCC…	MEAKDEDVRLGANKFAERQPLGTAAQTRDYTEPPATPFIEPSEFVSWSFWRAGIAEFFATLLFLYVTIQTVMGFKHGQPTATNPCPGVGIQGIAWAFGGMIFALVYCTAGVSGGHINPAVTWGLFLARKVSLPRMLYYIIMQCLGAICGAGIVKGFQPSFYEAQGGGANEVAHGYTKGDGLGAEIVGTFVLVYTVFSATDAKRSARDSHVPLLAPLPIGFAVFLVHLATIPITGTGINPARSLGAAIIYNKKQAWDDHWIFWVGPFIGATLACAYHVLIIRALPFKSR
Ceric.02G055300.1.p	Ceratopteris richardii	Pteridophyta	TIP1;1	ATGCCATTCAGGAACATTGCTGTGGGGCGCTATGAGGAGGTTACCCACCCCGGTACCCTCAAGTGTGCATTAGCCGAGTTCATCTCCACACTCATCTTCGTCTTTGCCGGAGAGGGTTCTGTCGTCGCTTATGCAAAGTTGACATCCGGAGCAGCCCTAACACCATCTGGACTTGTTGGCGTGGCGATTTGTCATGGGCTTGCTCTCTTTGTAGCAGTGGCCATCTCTGCGAACATATCTGGCGGGCATGTCAACCCTGCCGTCACATTCGGCTTGTTTGTTGGCGGAAATATCACGCTCTTCAAGGGAATTGTCTACTGGATTGCTCAGCTCGTTGGGGCTGCGGTTGCATGCCTCCTACTGAAGGCGGTCACTGACGGCATGACCACATCCCCACAT…	MPFRNIAVGRYEEVTHPGTLKCALAEFISTLIFVFAGEGSVVAYAKLTSGAALTPSGLVGVAICHGLALFVAVAISANISGGHVNPAVTFGLFVGGNITLFKGIVYWIAQLVGAAVACLLLKAVTDGMTTSPHALSSGEPVWGALVLEIVITFGLVYTVYATAVDPRSKGNVGILAPLAIGLIVAANILFAGAFDGGSMNPARSFGPALVALDFTDHWVYWVGPLLGGLIAGAVYEVLILPSDEPHHEPLASEY
Ceric.05G082100.1.p	Ceratopteris richardii	Pteridophyta	PIP2;8	ATGGTGGAGGGAGCCTGCATCAGCATATTGGTATATATTGTACAAACAGCACCTGAGAGTAGCCACGGAAATGGTAGACCAGCAGGGTGGCAGAGCAACAGAGAACTTCGAAGAGTGTGGCACAGAGAGACTGGGGAGAGGGTGTCTGGGGAGAGGGAGCTTGAAGACGAAGAAGGGCGGCGTGAACCCATGAAGGACTACGAAGATCCTCCGCCGGCGGCGTTGATCAGCACCGAGGAGCTGGTGCTTTGGTCCTTCTACCGAGCCATCATCGCGGAGTTCGTGGCGACGCTTCTTTTCCTCTACATCTGTGTTGCCACGGTCGTTGGCGTTGTGAATGCAGCGTCCTGCGGTGGTGTCGGTCTCCTTGGCATTTCCTGGGCCTTCGGTGGCATGATT…	MVEGACISILVYIVQTAPESSHGNGRPAGWQSNRELRRVWHRETGERVSGERELEDEEGRREPMKDYEDPPPAALISTEELVLWSFYRAIIAEFVATLLFLYICVATVVGVVNAASCGGVGLLGISWAFGGMIFILVYCTAGISGGHINPAVTFGLFLARKVSLPRAVFYILAQCLGAICGVGLVKAFQHSKYLGAGGGANVVNPNYSKGTGLAAEIIGTFVLVYTVFSATDPKRNARDSHVPVLAPLPIGFAVFMVHLATIPITGTGINPARSLGAAVIYDHKQSWDDHWIFWVGPFLGAALAAAYHQYVLRAWVFKNMGSFRSQSSI
Ceric.06G023500.1.p	Ceratopteris richardii	Pteridophyta	NIP6;1	ATGGCGGAGGGATATCATCAGGTGGGTGCTTCAACTCCTTCGACACCACAGACCCCGCTCACACCGTTGCCGCTGTTAGTGACGTCGCGGCCACAATCTGGGGACGCAAAACAGGAAACAGCCGCCCAAAAGCTTAAGTTGAGCTCATGCTTATCCATTGATAGCTGTGGCCTGGCTCACGACGAGATGGACTTCCCGAACGCATGCGCTCATCCTCCATTACCGTCAGTCTCTCTCACGAGAAAGGTCGCGGCAGAGTTTTTGGGGACTTTTATATTGATATTCATCGCCACAGCAGCGGTGATTGTTGATGAGAAGACGGGAGGCTCTTTGACCATTATAGGGAACTCAGCATCGGCAGGCTTGGCGATAATGGTTGTGATCCTTTCTGTGGGACAT…	MAEGYHQVGASTPSTPQTPLTPLPLLVTSRPQSGDAKQETAAQKLKLSSCLSIDSCGLAHDEMDFPNACAHPPLPSVSLTRKVAAEFLGTFILIFIATAAVIVDEKTGGSLTIIGNSASAGLAIMVVILSVGHLSGAHVNPSLTIAFAALRHFPWIQVPAYLAAQIVGSICASFVLKGIFNPFLHGGVTVPHSSTVQCFFIEFIISFNLMFVVTAVATDTRAVGELAGIAVGATVMMNILIAGATTGGSMNPVRTLGPAIAANNYRGLWLYMVAPVAGALTGAAAYTLVRLNDQDAPPSAGRSSRSLRR
Ceric.07G073700.1.p	Ceratopteris richardii	Pteridophyta	PIP2;8	ATGAGCAAGGAGGCAGGATCCTTGGAAGTGGAAGGGGTTCCCGCTCGTAAGGACTATGCCGACCCCCCTCCCGCTCCTCTGTTCGACTTCAGTGAGTTCGGCCTATGGTCCTTTTACAGGGCATGCATCGCCGAGTTTGTTGCTACCCTGCTCTTTCTCTACATCACCATCGCTACTGTTGTGCGAAATAGCGACCAAGACTGTGGTGGTGTGGGCATGTTGGGAATCGCATGGGCCTTTGGCGGCATGATCTTCATTCTCGTTTACTGCACTGCTGGAATTTCAGGAGGACACATCAATCCGGCAGTGACATTTGGATTGTTCGTGGCAAGGAAGGTCTCATTGCCGAGGGCGATTCTGTACATGGTAGCGCAATGCTTGGGAGCCATCTGTGGAGTG…	MSKEAGSLEVEGVPARKDYADPPPAPLFDFSEFGLWSFYRACIAEFVATLLFLYITIATVVRNSDQDCGGVGMLGIAWAFGGMIFILVYCTAGISGGHINPAVTFGLFVARKVSLPRAILYMVAQCLGAICGVGLVKGFQKTLYVTAGGGANTVQSPYSKGTGLAAEIIGTFVLVYTVLSATDPKRNARDSHVPVLAPLPIGFAVFMVHLATIPITGTGINPARSFGAAVIYNESKSWDDHWIYWVGPFVGAFAASVYHQYVLRAGVWKAFGSFRSQTSII
Ceric.07G093900.1.p	Ceratopteris richardii	Pteridophyta	PIP2;8	ATGGCGAAAGAAGGAGAGGAGATGGCACCGAGAGGGATGAAGGATTACACTGATCCGCCTCCTGCTCCCTTCATTGACTCTCAGGAATTCTCTCTGTGGTCCTTCTACAGAGCCTGCATAGCAGAGTTCGTGGCTACTCTGCTGTTTCTCTACATCACCATTGCCACAGTCATCGGCGTGACCCAGTCCAAGAGCTGCGGTGGCGTTGGAATCCTCGGTATCGCCTGGGCCTTTGGTGGCATGATCTTCATCCTCGTCTACTGCACCGCGGGCATCTCAGGAGGGCACATCAACCCCGCAGTCACGTTCGGCCTGTTTCTGGCGCGGAAGGTTTCACTTCCCCGTGCCTTCTTCTACATGGTGGCGCAGTGTCTCGGCGCTATCTGTGGGGTGGGCCTT…	MAKEGEEMAPRGMKDYTDPPPAPFIDSQEFSLWSFYRACIAEFVATLLFLYITIATVIGVTQSKSCGGVGILGIAWAFGGMIFILVYCTAGISGGHINPAVTFGLFLARKVSLPRAFFYMVAQCLGAICGVGLVKSFQKSFYVSSGGGANVVAAPYSKGTGLAAEIIGTFVLVYTVFSATDPKRNARDSHVPVLAPLPIGFAVFMVHLATIPITGTGINPARSFGAAVIYGHKKSWDDHWIFWVGPFIGAALAAGYHQYVLRAAAYKAFGSFRSQGSI
Ceric.09G028200.1.p	Ceratopteris richardii	Pteridophyta	TIP1;3	ATGCCGTTCAGCAATTTTGCTTTTGGGCGCTTTGAGGAGGCAACCCATCCAAGCACTTTCAAGTGTTTTCTTGCAGAATTCATCTCTACACTCATCTTCGTTTTCGCAGGAGAGGGCTCTGTCCTTGCCTTTGCTAAACTAACGAGTAATGGAGATCTCACTCCTGCGGGGCTGGCGGCGGTAGCAATTTGCCATGGCCTGGCTCTGTTCGTGGCGGTATCCATCGCAGCCAATATCTCTGGAGGACATGTCAATCCTGCCGTCACGTTTGGCCTTTTCGTTGGCGGAAACATCACGTTCGTGAAGGGCGTTGTGTATTGGATTGCCCAACTTCTTGGAGCCACCATAGCCTGCTTGCTGCTACTCCTTGTCACGAACGGTGCTACGACATCACCGCAT…	MPFSNFAFGRFEEATHPSTFKCFLAEFISTLIFVFAGEGSVLAFAKLTSNGDLTPAGLAAVAICHGLALFVAVSIAANISGGHVNPAVTFGLFVGGNITFVKGVVYWIAQLLGATIACLLLLLVTNGATTSPHALASGEPVYGAIILEIVITFGLVYTVYATAVDPRSKGNVGILAPLAIGLIVAANILFAGAFDGGSMNPARSFGPALVSLDFTNHWVYWVGPLLGGAIAGIVYEGLILCPPTHEPLPGVEC
Ceric.09G076900.1.p	Ceratopteris richardii	Pteridophyta	XIP	ATGGCAGAGGAAGAATATTTTGTCACCCTGCCGTCCCGTCGTAGAATTTCATCACCTTCAGCAGTGCTTTCGCCGCGCCTCGCTTCCTCTCTTCGCCGACGTGATGCGCGAACTCCTCGCAGCAGGTTGCCGAACGAAGAACTTGCTCTAGTAGAGGAAGATGGTAGTGATGAAGACTATGTAGAACAAGTGTACGAAGGTTCCCTGGTCCATTATTACCCAGATGAAAGAAGAATAAGCAAATTGGAGAAAAAGTTTGAGTTCACAGGCGCTATTCCTGTCTTTCTAGGTTTTCAAGACTTCATTAGTCCAGAGGTTTGGAGAGCAGCTATATCTGAGTTTATTGTCACAGCACTCTTAGTGTTTGTGAACACTGCTGGAGCACTCACTTGTTTGCAG…	MAEEEYFVTLPSRRRISSPSAVLSPRLASSLRRRDARTPRSRLPNEELALVEEDGSDEDYVEQVYEGSLVHYYPDERRISKLEKKFEFTGAIPVFLGFQDFISPEVWRAAISEFIVTALLVFVNTAGALTCLQAGFTSNTAAISVITFFCLSFFILGAAPASGGHLNPAITFATMLTGFSSPARTLLYVIGQIAGSAVGALALKIVVAESVAEKYGLGGCYLKNTIYADGVVQEVGIEPGPGLLAEFVFTLVVLFIAFSIALDPKQFQVTGPILAPFMIGAVVALMSFMSGGLMAVNGGYTGAGLNPARCFGPAVAMGGSLWDGHWVFWAGPFLSALAIGVIYHAIPPHHVELYRSRADIFTQIGNMIKGKSTASE
Ceric.09G086900.1.p	Ceratopteris richardii	Pteridophyta	NIP1;2	ATGGCGAACTCCACTCCAGAATTCAACAGTTATAATATATCTTCAGAGGTGGCCAACAGCTTGACGGAGCAACTGCTTCCTGCCGACAAAACATCAAAAGATCAGATTGTTTCTCAAGACGAGGAGTCACCTCTTGCCAGCATCGTAGAGCTTTTGAGGAAGTTTGCAGGAGAGACCATGGCCAGCTTCCTTGTGGTTTTCACTGTTTGCGCTGTCAGCGTTAACTTCTCTGGTTACGGAGCGGCAACATCCCTGGCCACCTCTCTGTTGGGGGGGCTTGCGGTCATGGTGTCGATCTTTTCCATCGGACATGTCTCAGGATCCCACATCAACCCCACGGTCACCGTTGCTCAAACGGCGGTCAATCACTTCCCTCTCCGGCTGGCACCAATGTATGTT…	MANSTPEFNSYNISSEVANSLTEQLLPADKTSKDQIVSQDEESPLASIVELLRKFAGETMASFLVVFTVCAVSVNFSGYGAATSLATSLLGGLAVMVSIFSIGHVSGSHINPTVTVAQTAVNHFPLRLAPMYVIAHLVGGTLASFLVELLCAPEDGFLLVTPNSSLLRSFFAEMLGGFMLLFVASSVYTDARAIGEFAGMAVGTAIAIDLAVIGPVSGGGVNPARALGPAIAAWNFDNGLWVFIVAPCCGGVLGAFLYRLLRKGDSITKFKYQKSTDAILRSSNSTSRSLRHRNLSLLRNQSISQHNAVSNFGSSV
Ceric.10G075100.1.p	Ceratopteris richardii	Pteridophyta	NIP5;1	ATGGGGCTGATTGTGAGGAAGAGAGACGCTATAGCGCAGATAATTGGCACTTTCCTAATCAAGTTCACAAGGAGCGCAGGTGGTATTGTGACTAATTGTGGTGAAGTGAGCACATCCATATGTGGCGGTCTTTCTGTGACGCTTATGATTTTTGCTACCGGACATATCTCTAAAGCCCATCTCAATCCACCAGTTACCTTATGCTTTGCTATGGCCGGTGTCTTCCCTGGGAAATAG	MGLIVRKRDAIAQIIGTFLIKFTRSAGGIVTNCGEVSTSICGGLSVTLMIFATGHISKAHLNPPVTLCFAMAGVFPGK
Ceric.12G047400.1.p	Ceratopteris richardii	Pteridophyta	XIP	ATGGAGTCAGACTACTATGTCAATCTTCCTTCCCGACGTGGCATTCCGTCCCCCTCTGCAGTGCTCTCACCCCGACTTGCCTCGTCCCTCAGACGCCGTGACACAAGAACTCCTCGAAGCAGGCTGCAACACGAAGAGCTTCCTCAAGTGGACGAGGAGAATGACAGTGACGACGACTATGTGGAGCAAGTCTTCGAGGGTTCTCTGGTCCACTATTACCCGGATGAAAGGAGGATAAGCAAGCTTGAAAGAAAATACGAGTTCACTGGAGTTGTTCCGGTCTTCTTAGGCTTCAATGATTTCATCAGCCCGGAGGTATGGAGAGCGGCTATATCAGAGTTCATTGTTACAGCACTCTTAGTGTTTGTCAACACAGCTGGGGCAATCACTTGCTTGCAG…	MESDYYVNLPSRRGIPSPSAVLSPRLASSLRRRDTRTPRSRLQHEELPQVDEENDSDDDYVEQVFEGSLVHYYPDERRISKLERKYEFTGVVPVFLGFNDFISPEVWRAAISEFIVTALLVFVNTAGAITCLQAGFTSSTAAISVITFFCLAFFILGAAPASGGHLNPAITFATVLTGFCSPARGLLYVIGQIAGSVIGALALKVVVAESVAEKYGLGGCYLKNTIYSDGVLQEVGIEPGPALLAEFVFTLVVLFFAFSIALDPKQFQVTGPILAPFMIGAVIALMSFMSGGLMAVNGGYTGAGLNPSRCFGPAVAMGGSLWDGHWVFWVGPFLSALAIAIIYHVVPPHHVELYRSRSDIFTQIGNMIKGKSSSAPA
Ceric.13G009200.1.p	Ceratopteris richardii	Pteridophyta	TIP1;3	ATGCCGTTCAGGAACGTTTCTGTGGGTCGATATGAGGAGGTGTATCACCCCGGCACTTTCAAGTGCGCTTTGGCTGAGTTCATCTCCACCCTCATCTTCGTGTTTGCAGGCGAAGGCTCTGTAATTGCTTACGCTAAATTGACATCTGGAGCTGACTTGACACCCTCGGGACTGGCGGGAGTGGCTATCTGCCATGGGTTTGCTTTGTTTGTGGCGGTCGCCATCTCCGCTAACATCTCCGGAGGACACGTAAACCCAGCTGTGACATTCGGCCTCTTCGTCGGTGGCAACATTACCCTCTTCAAAGGCATCGTCTACTGGATCGCTCAGCTTCTGGGAGCCGCAGTTGCATGCCTTCTCCTCTGGGTTGTTTCAGATGGGATGACAACATCTCCGCAT…	MPFRNVSVGRYEEVYHPGTFKCALAEFISTLIFVFAGEGSVIAYAKLTSGADLTPSGLAGVAICHGFALFVAVAISANISGGHVNPAVTFGLFVGGNITLFKGIVYWIAQLLGAAVACLLLWVVSDGMTTSPHALSSSEPVWGALVLEIVITFGLVYTVYATAVDPHAKGNVGILAPLAIGLIVAANILFAGAFDGGSMNPARSFGPALVALDFTNHWVYWVGPLLGGLVAGVVYEFMILCSSHEPLSSSES
Ceric.13G009300.1.p	Ceratopteris richardii	Pteridophyta	TIP1;3	ATGCCTTTCAGAAACGTTTGCGTGGGCCGATATGAGGAGGTGACGCATCCCGGAACATTCAAGTGTGCCCTGGCGGAGTTCTTCTCAACCCTACTCTTCGTATTCGCAGGCGAAGGCTCTGTCATCGCATATAGCAAACTCACATCAGGAGCTGATCTGACACCAGCAGGCCTCGCCGGGGTTGCTGTCTGCCATGGACTCGCTTTGTTTGTAACAGTGGCCATCTCGGCCAACATCTCCGGTGGACATGTGAACCCAGCCGTGACATTTGGCTTGTTCATCGGCGGCAACATATCTCTTTTCAAAGGCATCGTTTACTGGATCGCGCAGCTTGTTGGAGCTGTAGTTGCATGCCTTCTCTTGAAGGTTGTGACTGGAATGACTACATCGCCACCTGCA…	MPFRNVCVGRYEEVTHPGTFKCALAEFFSTLLFVFAGEGSVIAYSKLTSGADLTPAGLAGVAVCHGLALFVTVAISANISGGHVNPAVTFGLFIGGNISLFKGIVYWIAQLVGAVVACLLLKVVTGMTTSPPALSSDVTVWGALVIEIIITFGLVYTVYATAVDPEAKGNISITAPLAIGLIVGANILFAGAFDGGCMNPARAFGPALVSWDFTNHWIYWVGPLVGGLIAGVIYELIMMPAQVRTHEPLASSV
Ceric.13G009400.1.p	Ceratopteris richardii	Pteridophyta	TIP1;1	ATGCCTTTCAGAAACGTTTGCGTGGGCCGATATGAGGAGGTGACGCAGCCCGGAACATTCAAGTGTGCCTTGGCGGAGTTCATCTCAACCCTACTCTTCGTCTTCGCAGGCGAAGGCTCTGTCATCGCATATAACAAACTGACATCAAGTGCTGATATGACACCCGGAGGCCTCGCCGGAGTTGCTGTCTGCCATGGACTCGCTTTGTTTGTAGCAGTGGCCATCTCGGCCAACATCTCCGGTGGACATGTGAACCCAGCGGTGACATTTGGCTTGTTCATTGGCGGCAACATATCTCTCTTCAAAGGCATCGTTTACTGGATCGCGCAGCTTGTTGGAGCTGTGGTTGCATGCCTTCTCTTGAAGCTTGTGACTGGGATGCTTACATGTCCACCTGCA…	MPFRNVCVGRYEEVTQPGTFKCALAEFISTLLFVFAGEGSVIAYNKLTSSADMTPGGLAGVAVCHGLALFVAVAISANISGGHVNPAVTFGLFIGGNISLFKGIVYWIAQLVGAVVACLLLKLVTGMLTCPPALSSGVSVWGALIIEIIITFGLVYTVYATAVDPEAKGNISITAPLAIGLIVGANILFAGAFDGGCMNPARAFGPALVSLDFTNHWIYWVGPLVGGLIAGVVYELIMMPAQVRTHEPLASSAC
Ceric.13G054100.1.p	Ceratopteris richardii	Pteridophyta	NIP6;1	ATGGTCGTGGAGCAAGCTATAAATATAGTGACGTTTCGTTCTCCTCTCGCAGAAATCTACTGCTTTTCATATAGTTTTGATGTTCCTCAAGCGCATAGCAACGTGTATTTTGATTCTTTCTCTCCATCATTGAAAATAGAGTTTGCACTGACTCGTGATTGTCTTACTTCTGTAGCACCAATAAAAAATGTTTGTGTAGGAGAACTTATGTGCGTTTCTTCTTTTTGCGCGCTAGCGCAGGTCGGGGCGGAGCTGATATCGACGTACATTCTGGTCTTCGCGGGATGCGGAGCAGCGATGGTAGATGAGAAGAGCAGCGGCTCCATTACGCATTTCGGGGTTGCAACTTCGTTCGGCCTTGTTGTCATGATTATGATCTACAGTGTTGGACATATTTCG…	MVVEQAINIVTFRSPLAEIYCFSYSFDVPQAHSNVYFDSFSPSLKIEFALTRDCLTSVAPIKNVCVGELMCVSSFCALAQVGAELISTYILVFAGCGAAMVDEKSSGSITHFGVATSFGLVVMIMIYSVGHISGAHMNPAVTLAFATVRHFPWAHVPAYIGAQVVASISASFSLRLILGGVAKIGATLPAGSDVQSLAMEVITSYILMFVVSAVATDTRAIGELAGLAVGSAVFLDAIFAGPISGASMNPARSIGPAVASYDFKSLWVYILGPILGCLLGAWSYTMIKLPEQPQDLVNITNSKSFKSSRRR
Ceric.16G044200.1.p	Ceratopteris richardii	Pteridophyta	NIP6;1	ATGGCTGGCTCCGAGAGTGTAGCATTGTGCTCCAGAAGTACTGGACAACCAGACGAGACTCCTGCGCATAACTCGGCGAAGCCCTGGACTTCGTGCATGATGCCCGTATGCATGCACACAGGAGATGGAAAGAAGCAGCATCTAACATCTGCATCCAGACAGACAACCTCTTCTGTCACTCTCTCGCGCTCAATCCTTCTCTGCAGAAAACTGGCTGCGGAGTTCGTGGGAACCTTTTTGCTTATTCTCACCGCAGAAGGTAGTGCTATCATGAACGAGCTGACAAAAGGGGCTTTGACATACATAGGTGTGGGTCTAGCGCCTGGCTTAGCAGTAACAATTATCATCTTGTCCACCGGCCATATTTCCGGTGCGCACCTCAACCCGTCCGCAACTCTG…	MAGSESVALCSRSTGQPDETPAHNSAKPWTSCMMPVCMHTGDGKKQHLTSASRQTTSSVTLSRSILLCRKLAAEFVGTFLLILTAEGSAIMNELTKGALTYIGVGLAPGLAVTIIILSTGHISGAHLNPSATLAFAIIKHHPWVEVPLYMVTQLVASILASAALKGILQYDGAAGLTLPSKGSLQATIVETIITFLMMFVATALSVDKCAVKFLVGPAVGASVFLNNIIAGALTGASMNPVRTLGPAIVFNNYRMVWVYIVGPTIGAILGSVTYILLRVDNENSCEQLGAESNKNHEEKVG
Ceric.19G017100.1.p	Ceratopteris richardii	Pteridophyta	NIP6;1	ATGGAGGCGCAGAAGTCCCTGCAGACGCATATGGAGCCACTTCTTCCTAATTCGGTACAGATACATACAACAGGCCAAGCTGCGCCCCCACAAGTCTCATCTGCACGCGAAGAGCTCATCCTTCTCTCTAGAAAGTTCGTAGGCGAAGCATTAGCATGCTTTATGGTGGTGTTCACTATAATGGCGGTAAAGATAAACACTTCTACTCTGGAAAGCGATGGAGCAGCATCATTGTTGGCCCTCTCTATATCAGGGGGATTAGCAACCATGGTGACAATATTTACACTGGGCCACGTATCAGGTTCCCATATAAATCCGGCAGTGACAGTTGCTTATACCTTGATAAAACACTTTCCGCTTGAATTGGCTCCATTGTATGTATGTGCTCAGTTGCTGGGC…	MEAQKSLQTHMEPLLPNSVQIHTTGQAAPPQVSSAREELILLSRKFVGEALACFMVVFTIMAVKINTSTLESDGAASLLALSISGGLATMVTIFTLGHVSGSHINPAVTVAYTLIKHFPLELAPLYVCAQLLGSIIASLLLEVVYGSQWQIALVKRTGTVTQAIVAEGISGFILLFVCSSVATDTRAIGQFAGLAIGATITLNIIIVGPISGGGINPARALGPALASWDFTDVWVYVAGPIVGGILGAAMYWLLRPAEVKKQGTGKDVSIKHVIKAISFRDSSTTSYSTL
Ceric.19G017200.1.p	Ceratopteris richardii	Pteridophyta	NIP6;1	ATGCTCGTGGACTGGTCGCCACAACAGCTTCTTTGTCCAATAGCATGTAAGCGTTTACGTATAGTCCCGAGAGGGAGAGAGAGAGAGAGGGAGCAGCCTTCCTGCTCCATGGAGGCACAGAAGTCCCTGCAGACGCATATGCAGCCACTTCTTCCTAATTCGGTACAGATACTAACAACAGGCCAAACTGCGCCCCCACAAGTCTCCTGTGCACGCGATGAGCTCATCCTTCTCTCCAGAAAGTTTGTAGGCGAAGCATTAGCATGCTTTATGGTGGTGTTCACTATAATGGCGGTAAAGATAAACACTTCTACTCTGGAAAGCGATGGAGCAGCATCATTGTTGGCCCTCTCTATATCAGGGGGATTAGCAACCATGGTGACAATATTTACACTGGGC…	MLVDWSPQQLLCPIACKRLRIVPRGREREREQPSCSMEAQKSLQTHMQPLLPNSVQILTTGQTAPPQVSCARDELILLSRKFVEALACFMVVTIMAVKINTSTLESDGAASLLALSISGGLATMVTIFTLGHVSGSHINPAVTVAYTLIKHFPLELAPLYVCAQLLSIIASLLLEVVYGSQWQIALVKRTGTVTQAIVAEGISGFILLFVCSSVATDTRAKTPLHTYI
Ceric.19G017300.1.p	Ceratopteris richardii	Pteridophyta	NIP6;1	ATGGAAGCAGAGAAGTCCCTGCATAGCCATATGCAGCCACTGCTTCCTAATTCGGTACAGATACATACAACATGCCAAGCTGCGCCCCCACAAGTCTCATCTGCACGGGAAGAGCTCATCCTCCTCTGCAGAAAGTTCGTAGGCGAAGCAATAGCAAGCTTTGTGGTGGTCTTCACTATAATGGCAGTAAAGATAAACACTTCTGCTCTGGGAAGCGATGGAGCAGCATCGTTGTTGGCCCTCTCTTTATCAGGGGGATTAGCAACCATGGTAGCAATATTTACAGTGGGTCACGTATCAGGGCCCCATATAAATCCGGCAGTCACGGTTGGCTATACCTTGATAAAGCACTTTCCGCTGGAATTGGCTCCATTGTATGTATGCGCTCAGCTGATGGGC…	MEAEKSLHSHMQPLLPNSVQIHTTCQAAPPQVSSAREELILLCRKFVGEAIASFVVVFTIMAVKINTSALGSDGAASLLALSLSGGLATMVAIFTVGHVSGPHINPAVTVGYTLIKHFPLELAPLYVCAQLMGSIVASLLLDVVYGSRWQLGLVKRSGTLTQAIVVEGISGFVLLFVCSSMATDTRAIGQFAGLAIGATIALDIIISGPVSGAGINPARALGPALASRDFTDVWVYVVGPIVGGMLGASTYWLLRPAAVKKQGAGKDVSIKHVIKAISSRDSGNSIHSTV
Ceric.1Z017400.1.p	Ceratopteris richardii	Pteridophyta	XIP	ATGGCGAGGAACAACGAGATTGTCGAAGTGCGAGCGCTACGTTCGGTCTCTGACGGAAGACGGCAGGCACCTGCTTGTCCCTCTCCCTACTCTCGCTCTCCGGCCCCGTGCATCCCGAGGTCGCGCTCCTCAACTACAATTTTGCTAAGAAGTTCCAGCAGGGTAACTCCAAATCATGCTACGGAATCTCGAGAGAATGCTGGAGAAGTGATGCAAGATAACGTGGAGAACATCACTGCAACCAACAGGCATGGCTCGACCGTAGATATGGCCGATGTTCAGGGAGGCGTAGAACAGAATGCAAGCTATGAGATTAATCAGGCCAACTTAGAGGGCCACAAGCACTTGGCCATGAACGATGATGGGATGGCGTGGTATAGGATGAAACGAGAACCACTA…	MARNNEIVEVRALRSVSDGRRQAPACPSPYSRSPAPCIPRSRSSTTILLRSSSRVTPNHATESRENAGEVMQDNVENITATNRHGSTVDMADVQGGVEQNASYEINQANLEGHKHLAMNDDGMAWYRMKREPLCWKDAGMWRGSFVELIASLVLTFVSVAAVIACLRANFNYPRIAVAITQFLIYTSCIVAAAPLSGAYLNPSFSFACILIGHISPVRGLLYIMAQSAGSVLGALLVRATVPANVAQAYYLGGCLLKQQVLNANLNSIASIGADSGPALVAEFLFSFLLIAVALPLLILCPSARVQQNTSFEESLPLSLRSPLPSLHQKFTSFLDPALLSAAFIIGVVLGLLIFISGELLSPGYTSAGMNPARCFGPAVAEGGAALWQPQWVFWLGPFL…
Ceric.1Z264100.1.p	Ceratopteris richardii	Pteridophyta	TIP2;2	ATGAACCCTGCGAGGTCGATTGGACCTGCTATAATGGCACTGAATTTCAATTCCTTATATATTTTTGTAATTGGACCCATCATAGGAGCAATCTTGAGTGGAGTAGTGTATGGAGTAATCTGCCCAAGGGAAGGTAGCACCAGCACACTATTAACTCGTAAAATCCCATTCGACAATACATTATCTTTCTTCAGGCTGAGTGCTTGA	MNPARSIGPAIMALNFNSLYIFVIGPIIGAILSGVVYGVICPREGSTSTLLTRKIPFDNTLSFFRLSA
Ceric.1Z269000.1.p	Ceratopteris richardii	Pteridophyta	TIP1;3	ATGGATGTGTTTAATCATCCAGCGACTAAACTGGGGAATCTCTTGAGTAAAGGTCCAAACTACGTGCCTCTGCAATGGGCTGATGCTTCAGATCAAGAGTTCTTCAGATCAGAGTTTCAAAGAGAAGCTCAAAAGCAAGTCGAAAGCCCTAGACCACAACAGAAGCCGCCGTTGATATCCCTGTCGCCTCCACCGCCTTCAGTTCCTATCCAACAGCCGCAACAACAACAGCAAGAGAGATGTTTAAACATTAGTGCGGCTAACAGTGCGAGCAGTCCTACACCTACTTTGCCAACATCCACTCCTCCCAGGAAGGCTTCCACCATGCAAGGTGCAGGCACCCGGCAAGAAGCAAGTAACATCGTCATGGCACGCTCACAATCTGGTGGCGCTCGCGAT…	MDVFNHPATKLGNLLSKGPNYVPLQWADASDQEFFRSEFQREAQKQVESPRPQQKPPLISLSPPPPSVPIQQPQQQQQERCLNISAANSASSPTPTLPTSTPPRKASTMQGAGTRQEASNIVMARSQSGGARDPPSEGWGQSQSSGLRERPVELHGAQPPSAPASVQTMVEGAVRLVTMLNFMKVELGDRKTLRSKEQWRAACAEFIGTMLFVYLGCGSVVATGMLSLGMSASRLIAIALAHGLAIAFLAGATGAISGGHLNPAVTLGFVVAGKETLLRAGLYIAAQLLGGVIGAALLKDATPKFWEGALGSHNISHGVYPSQALLMEIMLTFTLIFVIFGVAVDRRGPGVIAPIPIGFAVLVDHLVGVPYTGASMNPARSFGPAFVSGAWSNNFWIYW…
Ceric.22G016400.1.p	Ceratopteris richardii	Pteridophyta	SIP1;1	ATGGGGGCAGCCGAGAGAAAGAAGGCGCGCCAGGCATCAAGCAAGAGAGCGCCCCCTGCGACAACCTGGAAAGAACATGTTCCGAAAGGGTATGCGCTATTGGTGTTTGGAGACGTGGCTATGGCGTTTTTATGGGTCTTTTCAAACGCAATAATGCGCGTAGCAATCGACTTGGGTTTTCCTTATATGGAGAGTTCAACCAGGCAGCTTCTCAAGAGGGCCTCGGCTGTTGGACTCATATTTCTATTCTATGGTCTCTCCAAGCTTGCCAACGGTTCCGCATACAATCCACTCACTGTAATTGCTTATTTTGCTGCTGGCATCACCCACTATCCCCTCTATATTCTTGCGCTGAGGCTTCCTGCTCAGATTATAGGTGCAATGATAGGTACCACTGCA…	MGAAERKKARQASSKRAPPATTWKEHVPKGYALLVFGDVAMAFLWVFSNAIMRVAIDLGFPYMESSTRQLLKRASAVGLIFLFYGLSKLANGSAYNPLTVIAYFAAGITHYPLYILALRLPAQIIGAMIGTTAAVSCLPIVYKPQMTGPFLRVHRNTGAIAEGMLSFAVVFIVLLTNFRGPRSGIRKTWITSISRVYLSSLGAQYTGPAMNPANAFGWAFLKNQHKTWEHLYVYWIAPILATLAAALLVRAIVTTSKVKLKQN
Ceric.25G031200.1.p	Ceratopteris richardii	Pteridophyta	PIP1;2	ATGGAAGCCAAAGATGAGGACGTCAGGCTCGGAGCTAACAAGTTTGCCGAGCGGCAGCCTCTAGGTACGGCTGCGCAGACTCGTGACTACACAGAGCCTCCGGCAACTCCGCTTATAGAACCGTCGGAGTTCGTGTCATGGTCATTTTGGAGGGCTGGGATCGCCGAGTTCTTCGCCACCCTTCTGTTTCTCTACGTTACCATCCAGACTGTAATGGGATTCAAGCATGGCGTGGAGACCACCAAGAATCCATGCCCCGGTGTTGGAATCCAAGGAATAGCATGGGCTTTTGGAGGCATGATCTTCGCTCTGGTGTACTGCACAGCAGGAATTTCAGGAGGTCACATAAACCCGGCTGTAACGTGGGGTTTGTTCTTGGCTCGGAAGGTGACCCTGCCG…	MEAKDEDVRLGANKFAERQPLGTAAQTRDYTEPPATPLIEPSEFVSWSFWRAGIAEFFATLLFLYVTIQTVMGFKHGVETTKNPCPGVGIQGIAWAFGGMIFALVYCTAGISGGHINPAVTWGLFLARKVTLPRMVYYIVMQCLGAICGAGIVKGFQPSFYESHGGGANVVAHGYTKGDGLGAEIVGTFVLVYTVFSATDAKRSARDSHVPLLAPLPIGFAVFLVHLATIPITGTGINPARSLGAAIIYNKKQAWNDHWIFWVGPFIGATLACAYHVIVIRALPFKSR
Ceric.26G035700.1.p	Ceratopteris richardii	Pteridophyta	TIP2;1	ATGGCGATCGCGCTAGGGAGATTCGACGAAACCTTTCAGGTGGCTAGCTTGCGGGCGTACGTAGCGGAGTTCGTGTCCACGTTGCTGTTCGTCTTCGCTGGAGTCGGGTCCGTTCTGGCATTTGGGGCACTAGACTCAGGGGACTTGTCGCCATCTGGATTGTTGGCCATAGCCGTCACCCACGCCTTCGCCCTGTTCGTGACAGTCGCCATAGCCGCCAACATCTCTGGCGGACATGTCAATCCTGCCGTAACCTTCGCACTTGCGTTGGGAGGCCACATCACCATCTTGAAGGCCATCGTCTACTGGATAGCTCAGCTATTAGGGGCCGTAGTTGGTTGCTATCTTCTTAAGGTCTCTACGAATGGCCTGGCACCCGCAGTACATGCGCTGGGAAGT…	MAIALGRFDETFQVASLRAYVAEFVSTLLFVFAGVGSVLAFGALDSGDLSPSGLLAIAVTHAFALFVTVAIAANISGGHVNPAVTFALALGGHITILKAIVYWIAQLLGAVVGCYLLKVSTNGLAPAVHALGSGESALEGVICEIIITFGLVYTVHATAVDPKAGDISKIAPICIGFVVGANILAAGPFSGGSMNPARSFGPAFVSGDWTDHWVYWVGPLVGGAIAAGVFGGVFHSRTHEPIATSDY
Ceric.27G012800.1.p	Ceratopteris richardii	Pteridophyta	SIP1;2	ATGGGTTTAATCAAGCTTGCCGTGGCTGATGCAGCAATAACATTCTTATGGGTAGTCTATATAGCATTCATGAGGCCGGCGGCGGATATGATTGTCAGCGCCTTTAACATTCCAGGGCACGTGTTTTACGTTAGTATGGGTCTGTTGGCCATAAATATCTTCCTATTTAGCTCGTTGGGAGGTGCTCTTGGGGGCGCACTTTGGAATCCAACTGCAATCCTCGCATTCTATTCCATGGGAGCGAGCAAGGATTCACTTTTCTCCTTGGCAGTCCGCTATCCAGCCCAGATGGTTGGAGCTGTTGGTGGTGTGTTAGCAGCTAAAGAGTTGGTACCACCATCTTACAGAGAACAACTTCGTGGACCTCGATTACTGGTGGATCTTCACAAAGGAATCCTG…	MGLIKLAVADAAITFLWVVYIAFMRPAADMIVSAFNIPGHVFYVSMGLLAINIFLFSSLGGALGGALWNPTAILAFYSMGASKDSLFSLAVRYPAQMVGAVGGVLAAKELVPPSYREQLRGPRLLVDLHKGILSELILTLLITFSVLVAIFKGPKSKFWKNWIIISATIVVILLGAGYTGPGLNPAHAFAWAFIHGKHSDVEHLLVYWIAPLAGAFAATWIFQLVFPKGPVKEKSA
Ceric.27G068900.1.p	Ceratopteris richardii	Pteridophyta	TIP1;3	ATGGATGTGTTTAATCATCCAGCGACTAAACTGGGGAATCTCTTGAGTAAAGGTCCAAACTACGTGCCTCTGCAATGGGCTGATGCTTCAGATCAAGAGTTCTTCAGATCAGAGTTTCAAAGAGAAGCTCAAAAGCAAGTCGAAAGCCCTAGACCACAACAGAAGCCGCCGTTGATATCCCTGTCGCCTCCACCGCCTTCAGTTCCTATCCAACAGCCGCAACAACAACAGCAAGAGAGATGTTTAAACATTAGTGCGGCTAACAGTGCGAGCAGTCCTACACCTACTTTGCCAACATCCACTCCTCCCAGGAAGGCTTCCACCATGCAAGGTGCAGGCACCCGGCAAGAAGCAAGTAACATCGTCATGGCACGCTCACAATCTGGTGGCGCTCGCGAT…	MDVFNHPATKLGNLLSKGPNYVPLQWADASDQEFFRSEFQREAQKQVESPRPQQKPPLISLSPPPPSVPIQQPQQQQQERCLNISAANSASSPTPTLPTSTPPRKASTMQGAGTRQEASNIVMARSQSGGARDPPSEGWGQSQSSGLRERPVELHGAQPPSAPASVQTMVEGAVRLVTMLNFMKVELGDRKTLRSKEQWRAACAEFIGTMLFVYLGCGSVVATGMLSLGMSASRLIAIALAHGLAIAFLAGATGAISGGHLNPAVTLGFVVAGKETLLRAGLYIAAQLLGGVIGAALLKDATPKFWEGALGSHNISHGVYPSQALLMEIMLTFTLIFVIFGVAVDRRGPGVIAPIPIGFAVLVDHLVGVPYTGASMNPARSFGPAFVSGAWSNNFWIYW…
Ceric.29G015500.1.p	Ceratopteris richardii	Pteridophyta	PIP1;2	ATGGAATCAAAGGATGAGGATGTGAGGCTGGGTGCTAACAAATACGGGGAGCGGCAGCCAATCGGAACGGCCGCTCAATCACGCGACTACACGGAACCGCCACCAGCGCCGCTGATCGAGGCGTCGGAGTTCACCTCCTGGTCGTTCTGGAGGGCGGGTATCGCTGAGTTTTTCGCCACTCTTCTCTTCCTCTACATCTCCATTCAGACCGTCATGGGATTCTTGCACGCGACACCCAGCGCTACGAACGCCTGCCCCGGTGTTGGCACCCAGGGCATTGCATGGGCCTTCGGAGGCATGATCTTCGTTCTTGTTTACTGCACTGCTGGTATCTCAGGTGGCCATATCAACCCAGCAGTGACGTTCGGCTTGTTTTTGGCACGCAAAGTCTCACTCCCC…	MESKDEDVRLGANKYGERQPIGTAAQSRDYTEPPPAPLIEASEFTSWSFWRAGIAEFFATLLFLYISIQTVMGFLHATPSATNACPGVGTQGIAWAFGGMIFVLVYCTAGISGGHINPAVTFGLFLARKVSLPRALYYMIMQCLGAICGAGIIKGFQPEFYDHNGGGANVVNHGYTKGDGLGAEIIGTFVLVYTVFSATDAKRNARDSHVPLLAPLPIGFAVFLVHLATIPITGTGINPARSLGAAIIYNNKHAWNDHWIFWVGPFIGALLASLYHVVIIRALPFKSQS
Ceric.35G014200.1.p	Ceratopteris richardii	Pteridophyta	TIP1;1	ATGCCTCTCCGTGAGATAGCCCTCGGACGCTACAATGAGCTTATGGACCCGGAGCCCTTGAAGGCCGCCTTCGCGGAGCTGGTAGCCACCTTCTTGTTCGTGTTCATTGGCGAAGGCAGCTCCATCGCTTTCATCGTGGTCAGTGGGAGCTCCATCCTCACGCCTATCGGATTGCTAGTTGCGGCCATCTGTCATGGATTCGCAATTTATGTCGCAATTGCCAATGCCTATCATGTGTCAGGTGGACATGTCAATCCAGCCGTTACTGTGGGCCTATTGGTGGGTGGATACATAACTGTCCTCAAGGGTATTCTCTACATAGTAATGCAGCTTGTAGGAGCTGCTCTCGCGAGTCTTCTGCTCAAATATGTGACAAACGATGTGGCTATGCCCGTGCAT…	MPLREIALGRYNELMDPEPLKAAFAELVATFLFVFIGEGSSIAFIVVSGSSILTPIGLLVAAICHGFAIYVAIANAYHVSGGHVNPAVTVGLLVGGYITVLKGILYIVMQLVGAALASLLLKYVTNDVAMPVHAVGGGDDITQALVLEIVMTFLLLFTIYARAVDPRAKETSSSMPLTVGLLVVALILCGGPFSSCSMNPARSFGPALVAWTWAGHWIYWVGPILGGALAGVLYELIYIETSNLTGHERLPSTEDY
Ceric.36G009400.1.p	Ceratopteris richardii	Pteridophyta	SIP1;1	ATGGGCTTGATCAAGCTTGCTGTGGCTGATGCTTCCATAACATTTCTGTGGGTTGTATACATTGCTTTTATGAGACCGATGGCAGACATCATTGTGGGCACCTTTAACTTGCAAGGTTATGAGGTTCTAGTAGTGATGGCTCTGATTGCTTGCAATATCTTCCTTTTTAGCTGGTTGGGAGCTGCTCTTGAAGGTGCACTATGGAACCCGACTCCGGTTCTTGCATTTTACTCCATGGGAGTGAGCAAAGACTCACTTTTCTCAATGGCAGTCAGGTACCCAGCCCAGGTTTCTGGAGCCATTGGAGGGGTCCTAGCTGCCAAAGAGTTGGTGCCACCATTATATAGGGAGAAACTCAGTGGTCCTCAATTACTGGTTGACCTCAATAGAGGCATCCTG…	MGLIKLAVADASITFLWVVYIAFMRPMADIIVGTFNLQGYEVLVVMALIACNIFLFSWLGAALEGALWNPTPVLAFYSMGVSKDSLFSMAVRYPAQVSGAIGGVLAAKELVPPLYREKLSGPQLLVDLNRGILSELILTFLITFSVLTAIFKGPKSKFLKNWIITFATILVIFLGAGYTGPGLNPAHAFAWAYIDGKHSELEHLLVYCVAPLAGSFSAALIFQLLFATGKTKEKTA
Ceric.37G037400.1.p	Ceratopteris richardii	Pteridophyta	NIP5;1	ATGGCTGAAGTGGAGTACACAGATTATTCTCAACAGCACCGCAAGAGCAACAACGCTAGTGGCACCTCATGGCCATCGACAATGCTTCAAGTCTGCATTAGTACAGAGGAGATGGAGAGGCAGCTCGACTCTTCCGGCACATCAAGCTGTTTTTCACGCTTCGCCCCATCTATCATGCTTTGCAAGAAAGTGGGTGCCGAATTCGTGGGGACCTTTTTGCTCATTCTTGCAGCCGAGGGGGCAGCAATCATGAATGCCGAAACAAAGGGAGATGTCACCTACATCGGTGTCGGCCTCGCGGCAGGTCTGGCTGTCGCAATAATCATCCTCTCCATTGGTCATATTTCCGGGGCTCATCTAAACCCAGCAGCTACGTTGGCTTTTGCAACAATCAGGGAA…	MAEVEYTDYSQQHRKSNNASGTSWPSTMLQVCISTEEMERQLDSSGTSSCFSRFAPSIMLCKKVGAEFVGTFLLILAAEGAAIMNAETKGDVTYIGVGLAAGLAVAIIILSIGHISGAHLNPAATLAFATIREHNWSEVPLYVITQLVASIFASVTLKAVLKYDGLAGLTVPSGTPLQAVIVEFIITFLMMFVATALSTDKNAVRALAGPAVGASVFLNNILAGALTGASMNPVRTLGPAIVSNSYDRVWVYIVGPTLGAITGSAAYVLLCIDQKGRPQKECISEKERFGMEL
Ceric.38G006000.1.p	Ceratopteris richardii	Pteridophyta	NIP4;2	ATGGAGGAAGGGAAAGAGATCGAAGTTGAAGGAGGTGTGTTTGGGATGAACGATCGAAGCGGCGATGTCGTAGGGAGCGTCGAATTTCCGGCCTTGGAGTCAATGGCGACGCGGAGTGAGGAGGACGTTCTGATGTACATGAAGAGTCTCTTGACGATGAATGCAGATAATCAGTCACGGGGGTCGGGCGGAGAACGAACACCGCCTGGTACAGACTTTGAAGGGTCGCAGTTGGAGGAGCCTCTGTTAAGCCCCAGCCATCGCGACCTCGAGAAAGCGGCGTCGGACCCTGGAGTTGGCTTCCACGAGCCGAATTTGGATAGCAGCAGTGGCAGTGACAGTGACAGTGACGACGAGGCTGAGAAGTCGAATCGCCGAGAGGAAATGATCCTCCTGAGC…	MEEGKEIEVEGGVFGMNDRSGDVVGSVEFPALESMATRSEEDVLMYMKSLLTMNADNQSRGSGGERTPPGTDFEGSQLEEPLLSPSHRDLEKAASDPGVGFHEPNLDSSSGSDSDSDDEAEKSNRREEMILLSRKVSGELIASFLVIFTLLSVKINTYGNGVITTLSTSLIGGLVVMVAIFALGHVSGSHINPAVTIAYTAIRHFPLQLAPCYIIAHLVGATMASGLAEILHKPTDKDIILVTPIGNVLHSLMAETLGGFLLLLVASSVSTDTRAIGQFAGLAVGAIIAIDIIIVGPVSGGALNPARALGPAIVRMNFDYVWIYVVGPIVGGLLGALAYRLLRPEEVRKQGVHKPLQLLSFHRSFRTLSRRTISVRLPPHTSR
Ceric.38G047700.1.p	Ceratopteris richardii	Pteridophyta	NIP5;1	ATGACCGAGGGATATTATCAGATGGGTTCTTCAACTCCTTCGACACCGCAGACCCCGGTAACTCCGTTGCCGCTGTTAGTGACCTCGCGGCAAATACCTGCCCAGATACAGGCGAGTGCGCCCGCCAATAAACCCAATATGTTGGCCTCATGCTTGTCCATGGATAGCTGCGGCCTGGTTCACGATGAGATGTTCCCTAACACATGCTCTCATGCTCCATTACCCTCGGTCTCTCTCACAAGAAAGGTCGCAGCAGAGTTTTTGGGCACCTTCATATTGATATTCATCGCCACAGCAGCTGTGATAGTGGATGAGAAGACAGGGGGCTCACTGACTATAATTGGGAACTCAGCATCTGCAGGCTTGGCAATTTTGGTGGTGATTCTCTCTGTGGGACAT…	MTEGYYQMGSSTPSTPQTPVTPLPLLVTSRQIPAQIQASAPANKPNMLASCLSMDSCGLVHDEMFPNTCSHAPLPSVSLTRKVAAEFLGTFILIFIATAAVIVDEKTGGSLTIIGNSASAGLAILVVILSVGHISGAHVNPSLTIAFAALRHFPWIQVPAYIAAQIVGSICASFVLKGVFNPHLHGGVTVPHATTVQCFFVEFIISFNLMFVVTAVATDTRAVGELAGIAVGATVMMNILISGATTGGSMNPVRTLGPAIAANNYRGLWLYMVAPVLGALTGAGAYTLVKLKDENTSAPAGRSSRSFRR
Ceric.39G031100.1.p	Ceratopteris richardii	Pteridophyta	TIP2;1	ATGAGCTACAACTACGAGCGAGGAGTAGCCTTAGCACCATCTTGGCTTGTTGGAGTGGTGATTTGTCATGGGCTTGCTTTGTTTGTAGCAGTGGCCACCTCTGTGAACCTATCTGGTGGGCATGTCAATGCTGCCATCACGTTCGGCTTGTTTGTCAGCGAGAATATCACGCTCTTTAAGGGAATTGTCTACTGGATTACTCAGTTCATTGGGGCTACGATTGCATGTATCCTATTGAAGGCAGTGATTGATGGCATGACCACATCCCCACATGCTCTATCAAGCGGCCATAGTTGCTTCTCTTTCTGTCTGTCTTAG	MSYNYERGVALAPSWLVGVVICHGLALFVAVATSVNLSGGHVNAAITFGLFVSENITLFKGIVYWITQFIGATIACILLKAVIDGMTTSPHALSSGHSCFSFCLS
Dicom.02G105800.1.p	Diphasiastrum complanatum	Pteridophyta	NIP5;1	ATGGCGGAAGAACAGGCCATTCCTCCAGCACAAGGAGGGAGTCCCACTGATATACCCTCCGTTCCTCGCTTTGCAATGGCACCGGAGAGGTTCCCAAGCGTGGGAAGGAGGTCCGGACACTATAACAAGTGTTTCCCAGTGGATCAATGCGTTGCTGAGGAAGGTATTTTCAACGATCTACCCGTTACCTTTACTCCTTGCAGCTCTTTGACCAAGAAGATTGGGGCTGAATTCGTTGGAACGTTCATGCTCATCTTCGCCGGCACTGCAACTGCAATTGTCAATGAAAAAACAGGTGGGAGCATCACTTCAATGGGTCTGGCAGCAACTTCTGGTCTGGCTGTGATGATCATTATATTATCCACTGGGCATATCTCTGGAGCCCATCTTAATCCTTCA…	MAEEQAIPPAQGGSPTDIPSVPRFAMAPERFPSVGRRSGHYNKCFPVDQCVAEEGIFNDLPVTFTPCSSLTKKIGAEFVGTFMLIFAGTATAIVNEKTGGSITSMGLAATSGLAVMIIILSTGHISGAHLNPSLTLSFAALRHFPWVQVPFYIGAQVVASICASFALKGIFHPDLHGGVTIPSGSHWQSFILEFVISFNLMFVVTAVATDTRAVGELAGIAVGATVTINILIAGATSGGSMNPVRTLGPAIAANNYKGIWLYIIGCPLGALAGAAAYTLVRLKGEEPVQPVRSFRR
Dicom.05G115100.1.p	Diphasiastrum complanatum	Pteridophyta	PIP2;2	ATGGGAAATCAAACCTCAGAGGATCATGCTCGCTGGTTGCATGAAACTAAAGGGACTAATTATGGCTATGGCGATGCACTCTGGCCCAGGGATAACACTTACTTTGACAGTGGTAGTGGTAATGAAACACGTCCAACATTCTGGGATGATCAATGGATCTTTTGGCTTGGTCCTTTCATTGGAGCAGCCGCGGCAATATGTGGTAAGAGGTGGTCACGCCTTGAAGGCCTTGCGATCCTTCAGGACCAATCCTCATAA	MGNQTSEDHARWLHETKGTNYGYGDALWPRDNTYFDSGSGNETRPTFWDDQWIFWLGPFIGAAAAICGKRWSRLEGLAILQDQSS
Dicom.06G108100.1.p	Diphasiastrum complanatum	Pteridophyta	NIP6;1	ATGGATTCTGAAATGAAGCTTAACCCAAGTGTACTCACAGAAATTAAAACTGATCACTCGGCATACGAAGACTTGAAAAATGCCAACAACGCAGCAGCAGCCCAGATGTCCATCTCCAACATCGTGGACACAGTAGTGGACTGTGTGGATAAGCCCGTATTCAAAGAGTGGTGTCAAAAGGTTGCTGCTGAAATGATCGGAACCTTCTTCATCGTTTTTGCCGGCTGCGGGGCAGCGATGGTGGATTACCAGAGCCACGGAGCCGTGACCCACGTAGGAATCTCCTTGACATTTGGGCTTGTGGTAACGGCTGTTGTATATTCGATAGGCCACATATCGGGAGCTCACTGCAATCCCGCTGTTACTATAGCGTTTGCGACAGTCAAAGAATTCCCATGG…	MDSEMKLNPSVLTEIKTDHSAYEDLKNANNAAAAQMSISNIVDTVVDCVDKPVFKEWCQKVAAEMIGTFFIVFAGCGAAMVDYQSHGAVTHVGISLTFGLVVTAVVYSIGHISGAHCNPAVTIAFATVKEFPWKYAPVYIVAQVLAAIASAFALRFIIDDVANIGATIPAGSDLQSLAIETIVTFILMFVVMAVATDPRAVGELGGLTIGSTIALNALFGGPISGASMNPARSFGPAVAANNYDAIWVYILGPIVGAVAGAVTYKVIQIPQQKTL
Dicom.06G108200.1.p	Diphasiastrum complanatum	Pteridophyta	NIP6;1	ATGGAGTTTGAGATGAAGATTAACCCAAGTGTGCTCACGGAAATCAAAACTGATCACTCGGCATACGAAGATTTGAAAAATGCCAACAATGCAGGAGCACCCAATGACGAAGCCCAGATGTCTGTCTCCAACATCGTGGACGCAGTAGTGGACTGTGTGGACAAGCCCGTATTCAAAGAATGGTGTCAAAAGGTTGCTGCGGAAATGATCGGAACCTTCTTTATCGTTTTTGCCGGCTGCGGAGCAGCGATGGTGGATCACAAGAGCCAGGGAGCAGTGACCCACGTAGGAATCTCCCTCACATTTGGGCTTGTGGTAACGGTCGTTGTATATTCGATCGGCCACATATCGGGAGCTCACTGCAATCCAGCTGTTACTATAGCGTTTGCGACAGTCAAA…	MEFEMKINPSVLTEIKTDHSAYEDLKNANNAGAPNDEAQMSVSNIVDAVVDCVDKPVFKEWCQKVAAEMIGTFFIVFAGCGAAMVDHKSQGAVTHVGISLTFGLVVTVVVYSIGHISGAHCNPAVTIAFATVKEFPWKYAPVYIVAQVLAAIASAFALRFIIDDVANIGATIPAGSDLQSLAIETIVTFILMFVVMAVATDPRAVGELGGLTIGSTIALNALFGGPISGASMNPARSFGPAVAANNYDAIWVYILGPIVGAVAGAVTYKVIQIPQQKTL
Dicom.07G072600.1.p	Diphasiastrum complanatum	Pteridophyta	XIP	ATGCAGATATCCACAGAGATGAAGGCTGCAGAGATTGGTAGTCAATTAGAGTTTCCACCGCGGTTCGGGATTGATATTAAAAGTTTTCGAAATCCTGAGGTATGGAGAGCGGTGATTGTGGAATTTATAGCGACAGCGATGTTGGTGTTTCTCAGCATTTCAGCTGTCCTAGCTTGCCTGCAAGGCGGTTTCGCATCTCCCAAAAGTGTAATAGCTTTCGTACATGTTTTCATCCTGTGGCTATGCATCATGGCAGCTGGGCCAGCGTCGGGAGGCCACTTGAATCCATGTATCACATTTACATGTATGCTCACAGGCTTTACCTCACCAGTCCGTTCAATCCTTTACATACTGGCGCAAATTGTAGGCTCCATCGTGGGGTCTTGGCTTGTATCAGCT…	MQISTEMKAAEIGSQLEFPPRFGIDIKSFRNPEVWRAVIVEFIATAMLVFLSISAVLACLQGGFASPKSVIAFVHVFILWLCIMAAGPASGGHLNPCITFTCMLTGFTSPVRSILYILAQIVGSIVGSWLVSAIVPSKLSQTFSLAACLLEPHTPITQDESLQAEMGITQAFVSEFCFSFALLFIAFMVVLDPKSFQVSGPILSPMIVGLTVGLMLFISMGFTGNDGYTGAGMNPARCIGPTVVLMGLKDSSISWNGRWVFWAGPFGAGLVVAMIYNIIPPHHTEVYRMKLDVFTQVRSSFRRRELLYNVDGNKI
Dicom.07G072700.1.p	Diphasiastrum complanatum	Pteridophyta	XIP	ATGTGTTCTAATATATTCATGAAGATGGAGGCTGCGGAGATTGGCAGTCAATCAAAGTTTCAAACTTTTGGGATTGATTTTAAGAATTTACGAAATCCTGAGGTATGGAGAGCGGTGACTGTGGAATTTATAGCGACAGCGGTGTTGGTGTTTCTCAGCATCTCAACTGTCCTAGCTTGCCTGCAGGGTGGATTCGCATCTCCCAAAAGTGTAATAGCTTTGGTACATATTTTCATCTTGTGGCTATGCATCATGGCAGCTGGGCCAGCGTCGGGAGGCCACTTGAATCCCTGCATCACGTTCACGTGTATGCTCACAGGCTTTACCTCACCAGTCCGTTCAATCCTTTACATACTGGCGCAAAGTGTAGGCTCCATCGTGGGGTCTTGGCTTGTAGCA…	MCSNIFMKMEAAEIGSQSKFQTFGIDFKNLRNPEVWRAVTVEFIATAVLVFLSISTVLACLQGGFASPKSVIALVHIFILWLCIMAAGPASGGHLNPCITFTCMLTGFTSPVRSILYILAQSVGSIVGSWLVAAIVPRKLSQTFSLAACLLQPHSPITQDESLQAEMGIAEAFLSEFCFSFALLFIAFMVVLDPKNFQVSGPILSPMLVGLTIGLMLFISMGFTGKDGYTGAGMNPARCIGPTVVLMGLRDSSMSWSGQWVFWAGPLGAGLVVAMIYHIIPPHHTEVYNMQLDIFTQLRSSFRRREHVVCNVDENNV
Dicom.08G082300.1.p	Diphasiastrum complanatum	Pteridophyta	NIP4;1	ATGGAGGTTCAAAGCTCAGACAAATCACTCAAGCATCAGAATTTTATAAATAGTTTTTCTATCAAAGATGAGCCAGTTGTCGGCAATTATAACAAGCTTCACCATTCTCTCGACCTGGTTCACAGCGAGTTCGTGGACAAGGAAAAGTTGCCAGGACCAGCTCAGCAATATGCTTCTTTGTTTCAAAAGGCCGCTGCAGAGATGATCTCGACTTTCATCCTAGTGTTTGTAGGATGTGGGGCAGCGATGGTAGACACAGAAACGCATGGCAAGATCACGGGCAATGGTGTGGCAGCCACCTTCGGACTTCTGGTGCTGATGATGATCTATTCAGTTGGCCATATCTCAGGGGCACACATGAACCCTGCCGTTACCTTTGCCTTCGCATCGCTGCAGCAG…	MEVQSSDKSLKHQNFINSFSIKDEPVVGNYNKLHHSLDLVHSEFVDKEKLPGPAQQYASLFQKAAAEMISTFILVFVGCGAAMVDTETHGKITGNGVAATFGLLVLMMIYSVGHISGAHMNPAVTFAFASLQQIPWVQVPVYIFSQLAASICASLALKELLKPVELVGITHPAGGIVRSLVLEILLTYILMFVITSVSNNPSVGDLSGLVVACTIAVNSIFGGPISGASMNPARTIGPAIASNSYTGIWIYILGPALGALGGAWSFKLLNPRAQKNQKTMPSSI
Dicom.08G082500.1.p	Diphasiastrum complanatum	Pteridophyta	NIP3;1	ATGGAACCTGTACATACTGTTGGCATCACGTACCCAGCTGGGGGGATCTTGCGATCGTTCGTTCTGGAGATCTTGCTCACCTACATCCTCATGTTTGTAGTCACTGCAGTTTCAAACAATCCCTCTGTGGGAGACTTCTCTGGAGTTGTTGTTGCATGCACAGTTGCAGCAAATTCTCTCTTTGGAGGGCCTATTTCTGGAGCATCTATGAACCCAGCGCGAACCATTGGCCCAGCAATCGCATCAAATAGCTACACAGGGATATGGATCTACATTCTGGGCCCTGCATTGGGTGCGTTGGGAGGAGCCTGGTCATTTAAGCTTCTTAACCCTCGTGCCCAGAAAAATCAGAAGACAATGCCATCATCAATCTAG	MEPVHTVGITYPAGGILRSFVLEILLTYILMFVVTAVSNNPSVGDFSGVVVACTVAANSLFGGPISGASMNPARTIGPAIASNSYTGIWIYILGPALGALGGAWSFKLLNPRAQKNQKTMPSSI
Dicom.08G082600.1.p	Diphasiastrum complanatum	Pteridophyta	NIP4;1	ATGGAGGTTCAAAGCTCAGACAAATCACTCAAGCATCAGAATTTTATAAATAGTTTTTCTATCAAAGATGAGCCAGTTGTCGGCAATTATAACAAGCTTCACCATTCTCTCGACCTGGTTCACAGCGAGTTCGTGGACAAGGAAAAGTTGCCAGGACCAGCTCAGCAATATGCTTCTTTGTTTCAAAAGGCCGCTGCAGAGATGATCTCGACTTTCATCCTAGTGTTTGTAGGATGTGGGGCAGCGATGGTAGACACAGAAACGCATGGCAAGATCACGGGCAATGGTGTGGCAGCCACCTTCGGACTTCTGGTGCTGATGATGATCTATTCAGTTGGCCATATCTCAGGGGCACACATGAACCCTGCCGTTACCTTTGCCTTCGCATCGCTGCAGCAG…	MEVQSSDKSLKHQNFINSFSIKDEPVVGNYNKLHHSLDLVHSEFVDKEKLPGPAQQYASLFQKAAAEMISTFILVFVGCGAAMVDTETHGKITGNGVAATFGLLVLMMIYSVGHISGAHMNPAVTFAFASLQQIPWVQVPVYIFSQLAASICASLALKELLKPVELVGITHPAGGIVRSLVLEILLTYILMFVITSVSNNPSVGDLSGLVVACTIAVNSIFGGPVSGASMNPARSIGPAIASNSYTGIWIYILGPALGALGGAWSFKLLNPGAQKTQKLVRDG
Dicom.09G052000.1.p	Diphasiastrum complanatum	Pteridophyta	PIP1;2	ATGGAGGGCAAAGAGGAAGATGTCAAACTTGGAGCTAACAGATTCTCAGAGAGACAACCTTTAGGAACAGCAGCTCAAGTGAGAGGCGAGAAAGACTATCTGGAGCCAGCGGCTGCTCCTTTATTTGAGAGTGCAGAGCTCGTGTCATGGTCTTTTTGGAGAGCTGGTATAGCCGAGTTCTTCGCATCCTTTATCTTCCTGTACATAACCGTGGGAACAGTAATCGGAAACGTGCGCAGTGGAGCTTGTAATGGGGTGGGCATACAAGGCATTGCTTGGGCATTTGGAGGAACAATATTTGCACTCGTCTACTGCACTGCTGGAATATCAGGCGGACATATCAATCCAGCAGTGACATTTGGACTCTTCTTGGCAAGGAAAGTATCACTTCCTCGCACG…	MEGKEEDVKLGANRFSERQPLGTAAQVRGEKDYLEPAAAPLFESAELVSWSFWRAGIAEFFASFIFLYITVGTVIGNVRSGACNGVGIQGIAWAFGGTIFALVYCTAGISGGHINPAVTFGLFLARKVSLPRTLLYTIAQTLGAIAGAGVVKGFQKTQFEASGGGANFVHHGYTKGDGFGAEVLGTFVLVYTVFSATDAKRSARDSHVPLLAPLPIGFAVFLVHLATIPITGTGINPARSLGAAIVYNKDQAWDDHWIFWVGPLLGASLAAIYHQLVIRAIPFKSR
Dicom.09G096000.1.p	Diphasiastrum complanatum	Pteridophyta	TIP2;1	ATGGGAAGAGTTGCAATCGGTGGAGTTCAGGAGGCTACAGCTCCTGATGTTCTCAGGGCAGTTTTGGCAGAATTCTTCGCCACATTTCTCTTCGTGTTCGCTGGAGTCGGTTCAGCCATAGCATACGGAAAGATCCTTCCGCCGGGGGATCTTACACCAGCTGGTTTGGTAGCCATAGCTCTTGCACACGGAATAGCCTTATTTGTCGTGATTACCGCCACTGCTAACATCTCAGGTGGGCACGTTAACCCAGCCGTGACTCTCGGACTAGCAGTGGAAGGGCAAATTACGTTTTTACGAGGAAGTTTATATTGGATTGCTCAACTTCTTGGCTCAGCTGCTGCTTCTCTAATCCTCAAGTTTATTACCAGCGGCGAGGTAGTACCTGTGCATGCACTG…	MGRVAIGGVQEATAPDVLRAVLAEFFATFLFVFAGVGSAIAYGKILPPGDLTPAGLVAIALAHGIALFVVITATANISGGHVNPAVTLGLAVEGQITFLRGSLYWIAQLLGSAAASLILKFITSGEVVPVHALGAKESVITGLVWEIVTTFGLVFTVYATAVDSRAKGTVGGIAPIAIGFIVLANILAAAPFSGASMNPARSFGPALVTWNWQNHWIYWVGPLIGGSLAGWTYGEIFLVPVTHTPLANDEY
Dicom.09G124400.1.p	Diphasiastrum complanatum	Pteridophyta	TIP1;2	ATGAGACGCATTGAAGTTGGTAGCGCTTCAGAGGCTTCGCATCCCGACGCCCTCAAAGCGGCCCTGGCAGAGTTCATCGCCACTTTCCTCTTTGTTTTTGCTGGTGTTGGATCAGCTATCGCTTACGGCAAGTTGCTGCCAGGGGATCTGACTCCAGCTGGCCTGGTGGCAATAGCTCTGGCACACGGTATCGCCCTCTTTGTAGTCATAGCAGCCACTGCAAACATCTCTGGAGGTCATGTCAATCCAGCAGTCACCTTTGGCCTGGCAATTGGAGGCAACATAACCATCCTAAGGGGAGCCCTCTACTGGATAGCCCAACTCCTTGGTTCCACAGCCGCTTCCCTTGTCCTCAAATTTATTGTCACCGGCGAGCCTGTGCCTGTGCATGCTCTGGGA…	MRRIEVGSASEASHPDALKAALAEFIATFLFVFAGVGSAIAYGKLLPGDLTPAGLVAIALAHGIALFVVIAATANISGGHVNPAVTFGLAIGGNITILRGALYWIAQLLGSTAASLVLKFIVTGEPVPVHALGANESAVSGFIWEIIITFGLVFTVYATAVDSKAKGTVGGIAPIAIGFIVLANILAAAPFSGASMNPARSFGPALVTWNWDNHWVYWAGPLIGGALAGLIYGEIFLTPASYTPVTDQY
Dicom.09G124600.1.p	Diphasiastrum complanatum	Pteridophyta	TIP1;2	ATGAGACGCATTGAAGTTGGTAGCGCTTCAGAGGCTTCGCATCCCGACGCCCTCAAAGCGGCCCTGGCAGAGTTCATCGCCACTTTCCTCTTTGTTTTTGCTGGTGTTGGATCAGCTATCGCTTACGGCAAGTTGCTGCCAGGGGATCTGACTCCAGCTGGCCTGGTGGCAATAGCTCTGGCACACGGTATCGCCCTCTTTGTAGTCATAGCAGCCACTGCAAACATCTCTGGAGGTCATGTCAATCCAGCAGTCACCTTTGGCCTGGCAATTGGAGGCAACATAACCATCCTAAGGGGAGCCCTCTACTGGATAGCCCAACTCCTTGGTTCCACAGCCGCTTCCCTTGTCCTCAAATTTATTGTCACCGGCGAGCCTGTGCCTGTGCATGCTCTGGGA…	MRRIEVGSASEASHPDALKAALAEFIATFLFVFAGVGSAIAYGKLLPGDLTPAGLVAIALAHGIALFVVIAATANISGGHVNPAVTFGLAIGGNITILRGALYWIAQLLGSTAASLVLKFIVTGEPVPVHALGANESAVSGFIWEIIITFGLVFTVYATAVDSKAKGTVGGIAPIAIGFIVLANILAAAPFSGASMNPARSFGPALVTWNWDNHWVYWAGPLIGGALAGLIYGEIFLTPASYTPVTDQY
Dicom.10G092200.1.p	Diphasiastrum complanatum	Pteridophyta	PIP2;8	ATGGCGAAAGAGGCCGGTGCCAAGGACGTAGAGCAGGGTTTTGTTACAAAGGACTACTCTGACCCGCCGCCTGCGCTGCTTGTTGATCCTCATGAATTCACCATGTGGTCATTCTATCGAGCAGTGATTGCAGAATTCACAGCTACTTTTCTGTTTCTCTATATTACAATCCTCACAGTCATCGGCGCCAGTAAGAATGCTGGCAACTGTGGAGGTGTGGGCACGCTGGGCATTGCTTGGGCCTTCGGAGGAATGATTTTTGTCCTGGTCTATTGTACTGCAGGAATATCTGGTGGGCATATCAATCCTGCCGTGACATTTGGACTCTTCCTGGCCCGCAAGGTGTCTCTTCCGAGAGCTCTATTCTACATCATAGCGCAGACTTTGGGAGCTATCAGC…	MAKEAGAKDVEQGFVTKDYSDPPPALLVDPHEFTMWSFYRAVIAEFTATFLFLYITILTVIGASKNAGNCGGVGTLGIAWAFGGMIFVLVYCTAGISGGHINPAVTFGLFLARKVSLPRALFYIIAQTLGAISGAGMAKGFQKAFYDQLGGGANFVHHGYTKGTGLGAEIIGTFVLVYTVFSATDPKRVARDSHVPVLAPLPIGFAVFIVHLATIPITGTGINPARSFGAAVIFNSDKVWDDQWIFWVGPFIGAAAAAAYHQYVLRGGHALKALGSFRSNPHN
Dicom.10G092900.1.p	Diphasiastrum complanatum	Pteridophyta	PIP2;8	ATGGCGAAAGAGGCCGGTGCCAAGGACGTAGAGCAGGGTTTTGTTACAAAGGACTACTCTGACCCGCCGCCTGCGCTGCTTGTTGATCCTCATGAATTCACCATGTGGTCATTCTATCGAGCAGTGATTGCAGAATTCACAGCTACTTTTCTGTTTCTCTATATTACAATCCTCACAGTCATCGGCGCCAGTAAGAATGCTGGCAACTGTGGAGGTGTGGGCACGCTGGGCATTGCTTGGGCCTTCGGAGGAATGATTTTTGTCCTGGTCTATTGTACTGCAGGAATATCTGGTGGGCATATCAATCCTGCCGTGACATTTGGACTCTTCCTGGCCCGCAAGGTGTCTCTTCCGAGAGCTCTATTCTACATCATAGCGCAGACTTTGGGAGCTATCAGC…	MAKEAGAKDVEQGFVTKDYSDPPPALLVDPHEFTMWSFYRAVIAEFTATFLFLYITILTVIGASKNAGNCGGVGTLGIAWAFGGMIFVLVYCTAGISGGHINPAVTFGLFLARKVSLPRALFYIIAQTLGAISGAGMAKGFQKAFYDQLGGGANFVHHGYTKGTGLGAEIIGTFVLVYTVFSATDPKRVARDSHVPVLAPLPIGFAVFIVHLATIPITGTGINPARSFGAAVIFNSDKVWDDQWIFWVGPFIGAAAAAAYHQYVLRGGHALKALGSFRSNPHN
Dicom.11G012800.1.p	Diphasiastrum complanatum	Pteridophyta	PIP1;2	ATGGAGGGAAAGGAGGAAGACATCCATGTTGGCGCTAGCAGGTTTTCAGAAAGGCAGCCTTTGGGTACAGCAGCTCAGATCAGAAGCCAGAAGGATTATACGGAACCCAAGTCTGCTCCGCTGTTTGAAGGGGCAGAGCTATCCTCCTGGTCTTTCTGGAGAGCCGCCATAGCCGAGTTCTTCGCCAGCTTTATATTTCTCTACATAACCATTGGAACTGTGATCGGAAACGTACTGTCCGGCGCATGCAACGGTGTGGGAACTCAAGGCATTGCCTGGGCATTCGGAGGAGCGATCTTCGCTCTTGTATACTGCACCGCTGGAGTTTCAGGTGGCCATATCAATCCAGCAGTGACATTCGGGATGTTTCTTGCTAGAAAAGTGTCACTTCCTCGGGCG…	MEGKEEDIHVGASRFSERQPLGTAAQIRSQKDYTEPKSAPLFEGAELSSWSFWRAAIAEFFASFIFLYITIGTVIGNVLSGACNGVGTQGIAWAFGGAIFALVYCTAGVSGGHINPAVTFGMFLARKVSLPRALIYMVAQILGAIAGAGVVKGFQKQAFQASGGGANFVHHGYTKGDGLGAEIVGTFLLVYTVFSATDAKRNARDSHTPVLAPLPIGFAVFLVHLATIPITGTGINPARSLGAAIVYNRDQAWDDHWIFWVGPFSGAALAAFYHLFIIRAIPFKSRSSLRG
Dicom.11G031200.1.p	Diphasiastrum complanatum	Pteridophyta	NIP6;1	ATGGATTCCACAAGTTTGGGTTTTAAACTCATGGAAGATCAAGCTAGTGGCGTCCAAGACAGAAGCTTCCTCGCTTCCATATACAATCGTGCCACAAGAATTGGGAGGAGCTCTGACGACAAAAACACGTGCTTTCCGTTTAATCAGTCTGTGACGGAAGCAGGGATTCAGAGCGAACTACCCGTTTCTCTGTTACCCTGCCCTTCTTTAATCACAAAAAAGGTACTTTCGGAGTTCGTTGGCACATTTATCCTACTGTTTGCTGCAGCAGGCGCAGCCATAGTGAACGAGAAAACAGGAGGAAGTCTCACCGTTCCTGGTTGCGCAGCAGCAGCAGGCTTAGCCGTAATGATAATCATATTCTCAACGGGACACATCTCAGGAGCTCATATCAATCCG…	MDSTSLGFKLMEDQASGVQDRSFLASIYNRATRIGRSSDDKNTCFPFNQSVTEAGIQSELPVSLLPCPSLITKKVLSEFVGTFILLFAAAGAAIVNEKTGGSLTVPGCAAAAGLAVMIIIFSTGHISGAHINPAVTLSFASLRHFPWMEVPLYIIAQVGGSISASYALKAIFHPDLHGGVITPQGGYSQVFVLEFVTSAILMFVVTAVATDTRAVGELAGIAVGMTVSLNALIAGSTSGASMNPVRNLGPAIAANNYKGLWLYIVAPILGMQLGAGTYTLIRV
Dicom.11G031300.1.p	Diphasiastrum complanatum	Pteridophyta	NIP6;1	ATGGATTCCTCAAGTTTGGGTTTTAAACTCATGGAAGATCAAGCTAGTGGCGTCCAAGGCGGGAGCTTCCTCGCTTCAATGTACAATCGTGCCACCAAAATTGGGAAGAGCTCTGGCCACAAAAACACATGCTTTCCTGTTCATCAGTCTATGGCGGAAGAGGGGGTTCGAAGCGAACAAGCCGTTTCTTTGTCACCCTGCCCTTCTTTAACAAAAAAGGTACTTTCGGAGTTCATTGGCACATTTGTACTACTGTTTGCTGCAGCAGGCGGAGCCATAGTGAACGAGAAAACAAGAGGTAGTCTCACCATTCTTGGTTGCGCAGCAGCAGCAGGCTTAGCCGTAATGATAATCGTAATCTCAACGGGACACATCTCAGGAGCTCATATCAATCCGGCA…	MDSSSLGFKLMEDQASGVQGGSFLASMYNRATKIGKSSGHKNTCFPVHQSMAEEGVRSEQAVSLSPCPSLTKKVLSEFIGTFVLLFAAAGGAIVNEKTRGSLTILGCAAAAGLAVMIIVISTGHISGAHINPAVTLSFASLRHFPWMEVPLYIVAQVGGSISASYALKAIFNPDLHGGVITPQGGYAQAFILEFVTSAILMFVITAVATDTRAVGELAGIAVALETETLISYWRNLKINLRCFYESCSQSWSSHCSQQLQRPLGVHSSSYIGHAVRGRSIHSHTRLKDVLPER
Dicom.12G010900.1.p	Diphasiastrum complanatum	Pteridophyta	TIP1;3	ATGGAATTCGGAAGGAGCAATAAAAATTCTTATGTACAATTGGAGCTTCATGATTATAAAAATTCTTCAACCAAGCAAGACCTTCATGCAGCAGAATCTTCAGCCATCGGTCATTCTACCATGCAACAAGAGGGTGACCATGGTCAGGCTGCTGCTTCCATACAGAACATGGTTGAAGGAGCTGTTAAGCTTGTTAGCATGCTGAACTTCATGAAAGTTGAGCTGGGTGATCATAAGACACTTCGGTCCAAAGAACAGTGGAGAGCAGCCTTTGCAGAATTTCTCGGGACATTACTGTTTGTTTATTTAGGTTGTGGATCCGTTGTTGCTTCAGGTATGTTGGGTCCAGACATGACATCCATGAGATTAGTAGCCATAGCACTTGGGCATGGTCTTGCG…	MEFGRSNKNSYVQLELHDYKNSSTKQDLHAAESSAIGHSTMQQEGDHGQAAASIQNMVEGAVKLVSMLNFMKVELGDHKTLRSKEQWRAAFAEFLGTLLFVYLGCGSVVASGMLGPDMTSMRLVAIALGHGLAIAFLAGATGAISGGHLNPAVTVAFVVAGKETLLRAGLYVSAQLFGAVIGAAMLKWSTPANWVGSLGSHDLSHGVFPSQGFMMEFMLTFVLIFVIFGVAVDRRGPGVIAPLPIGFAVLVDHLVGVPYTGASMNPARSFGPSLVSGVWSGSHWVYWFGPCLGASCASALYRYIFLEAVQALPTESARPQP
Dicom.12G083600.1.p	Diphasiastrum complanatum	Pteridophyta	NIP6;1	ATGTCACAAGATAACATTTCCGCAGAAGCATCAATCTCCCCATCTTCCAGCAATGCTGAAAAGGTACCGAATGGAGGGAGAAGATTTAAGCAATTAATTAACAGATCCGAGTCGTTGGAAAGGTGTGTGGAACAGGATCGGCTGATGAGAAGAATAGCTCATGAGTTGGTGCCACATTCTTCGATGGCAAAGAAGATTTTGTCAGAGTTTGTTGGAACGTTCATTTTGCTCTTTGCAGCAGCTGGCACGGGTATAGTGAACGAGAAGACACATGGAGATCTTACAATTATGGGTGTGGCAGCAGGATCTGGGATTGCAGTGATGGTCATTATCTTTTCAACAGGACATATCTCGGGAGCACATTTGAATCCTTCTGTTACACTTGCTTTTGCCTCCATG…	MSQDNISAEASISPSSSNAEKVPNGGRRFKQLINRSESLERCVEQDRLMRRIAHELVPHSSMAKKILSEFVGTFILLFAAAGTGIVNEKTHGDLTIMGVAAGSGIAVMVIIFSTGHISGAHLNPSVTLAFASMRHFPWIQVPVYIAAQVLASVLASLMLTQVFHPKHFHGGMTSPAASDGQAFLLEFLISFILMFVVTAVATDTRAVGELAGIAVGATVFLNNLIASKFTGASMNPVRTLGPAIAANDYHKVWIYIVAPTLGTQAGALTYNLMRLKDMDSGTSMRSFRKWNADLEDQKNVQSQY
Dicom.14G017900.1.p	Diphasiastrum complanatum	Pteridophyta	SIP1;1	ATGGGGCTTTTCAAGCTGGCTGTAGCAGATGCAGCCATCACCTTTTTGTGGGTGGCGGCAACGGCTACGCTGGGCGCAGCCACTAACATAATTGCTTCGTATGTCGGAGTGGAGGGGGCGGGCGCCAGAGGTTTGATTACGTTCGTGCTGGTGGCAGTTTTGATCGTAGTGTTTTCCACAATCGGCCAGAAATTGGGAGGAGCAAGCTGGAACCCTACCGCTTTGCTTGCATTCTCGGCAGCAGGCGTGAGCAATGATTCCCTTTTCTCTTTTGCTGTGCGATTCCCAGCCCAGGCAGTTGGAGCTGCAGGAGGAGCCCTTTCTATTCTGGAACTGATGCCAGAAACCTATAAGCACACCCTTGGAGGGCCCCGTCTGAAAGTGGATGTTCAATCAGGT…	MGLFKLAVADAAITFLWVAATATLGAATNIIASYVGVEGAGARGLITFVLVAVLIVVFSTIGQKLGGASWNPTALLAFSAAGVSNDSLFSFAVRFPAQAVGAAGGALSILELMPETYKHTLGGPRLKVDVQSGLIAEGFLTFAITFVVMWTVLKGPRSAIWKTVIITTATVFLVTAGSKYTGPAMNSAVAFGWAYANNRHNTWDHLYVYWIAPHLGALAAAWLFSLFFSVPKEHKEKSA
Dicom.14G044700.1.p	Diphasiastrum complanatum	Pteridophyta	PIP1;2	ATGGAGGGCAAAGAGGAGGATGTCCGTTTAGGAGCTAACAAGTTTTCTGAGAGGCAGCCTCTGGGGACGGCTGCGCAAATCAGGAACGAGAAGGATTATCAGGAGCCAGCTGCTGCGCCTTTGTTCGAAAAGTCCGAGCTAGGCTCATGGTCTTTCTGGAGAGCTGGCATCGCTGAATTCATTGCTACGTTCATCTTTCTCTACATTACCGTGGGCACTGTGATCGGCAACGTGCGCAGCGGAGCATGCAACGGCGTTGGTATACAAGGAATAGCTTGGGCCTTCGGAGGCTCCATCTTCGTTCTTGTCTACTGCACTGCTGGAATATCAGGCGGGCACATCAACCCTGCAGTCACATTCGGACTGTTCCTGGCAAGAAAGGTATCGCTTCCTCGTACT…	MEGKEEDVRLGANKFSERQPLGTAAQIRNEKDYQEPAAAPLFEKSELGSWSFWRAGIAEFIATFIFLYITVGTVIGNVRSGACNGVGIQGIAWAFGGSIFVLVYCTAGISGGHINPAVTFGLFLARKVSLPRTFLYIVAQTLGAIAGAGVVKAFQKSEYESDGGGANFVQHGYTKGDGFGAEVVGTFVLVYTVFSATDAKRNARDSHVPLLAPLPIGFAVFLVHLATIPITGTGINPARSLGAAIIFNKDKIWDDHWIFWVGPLLGAALAAFYHQFIIRAIPFKSR
Dicom.15G015200.1.p	Diphasiastrum complanatum	Pteridophyta	NIP6;1	ATGGCATCAGATGCAACAGCAGCTAGGCTGAGCGAGATAAAGGTAAATCCACCTAATGCAGCAGTAAGCCCTTTGCCAGAACAGGTGGAGCTGACTATGCATGGGAGTTTGGATGATTCTCCAGCATTGAGGAATTCATTGTCATCTGAGACTTCCCCTCGCATCGATACTCGTTCCCTGTTTGCTTCACGCTTCAGAAAGTGCATGCCAAAGTACTTGAGAAAGACTTCCATGCCTCAGAAGATTGCAGCAGAGATGATCGGGACCTTCATATTGGTCTTCACTGGATGCGGGTCAGCCATGGTGGACACCAAGAGCCAAGGCTCAATCACCCATTTTGGAGTCTCCACCGCTTTTGGGCTGGTTGTGATGATCATCATATACTCCATCGGCCATATC…	MASDATAARLSEIKVNPPNAAVSPLPEQVELTMHGSLDDSPALRNSLSSETSPRIDTRSLFASRFRKCMPKYLRKTSMPQKIAAEMIGTFILVFTGCGSAMVDTKSQGSITHFGVSTAFGLVVMIIIYSIGHISGAHINPAVTLAFATVRHFPWAQVPAYIGAQVVSAITAAFVLRALFNPVANIGATIPAGSNAQSFVLEMLITYILMFVVSAVATDTRAIGELAGLAVGSTVALNAIFAGPISGASMNPARSLGPAIAANNYKGIWVYIIGPTLGALLGAWSYNMIRLPEEENKKDEPRSRSFKR
Dicom.15G015400.1.p	Diphasiastrum complanatum	Pteridophyta	NIP6;1	ATGACATCCGATGCATCACCAGCTCGGCATGGTGAGATAAGCTCAAATTCGCCTGTAGCAGCGGTGAGGCCTTCGTCACAGATTGCAGCGGAGATGATCGGGACGTTCATTCTAGTCTTCGCTGGTTGCGGCTCAGCCATGGTGGACACAAAGAGTCAGGGATCAATCACCCATTTTGGAGTCTCCGTTTCTTTTGGGCTGGTTGTGATGATCGTCATATACTCCATCGGCCATATCTCTGGAGCCCACATCAATCCTGCAGTTACTATTGCCTTTGCCACTGTTCGCCATTTCCCTTGGTCACAGGTTCCAGCTTACATAGGTGCCCAACTGTTGTCTGCTATCGGTGCTGCTTTCTTGCTGAGTGCGATATTCAATCCTGTGGCTAACATAGGAGCC…	MTSDASPARHGEISSNSPVAAVRPSSQIAAEMIGTFILVFAGCGSAMVDTKSQGSITHFGVSVSFGLVVMIVIYSIGHISGAHINPAVTIAFATVRHFPWSQVPAYIGAQLLSAIGAAFLLSAIFNPVANIGATIPAGSAAQSFVLEILITYILMFVVSAVATDTRAIGELAGLAVGSTVALNAIFAGPISGASMNPARSLGPAIAANNYKSIWVYIVGPTLGAVLGALSYNMIRLPQEENQKIEPRSRSFKR
Dicom.15G027400.1.p	Diphasiastrum complanatum	Pteridophyta	NIP6;1	ATGGCCGATGGAAATACAAAGCCTCCTGTTCCTGTGGAGATCAAAGTCCAGTCATCTTCCCTGGCGACAGCCATTCCGAGTAACTCCGTGGAAGAAACATTTGCATCTAACCAAAACAGGTCAAACCTAATTGACAATTTGTACGATTGCATTCCGACAATCCACCGGAGGTCATCGCTCTATCAAAAGGTTGGTGCTGAGGTTATCGGAACCTTTATCCTAGTTTTTGCTGGCTGTGGAGCTGCAATGATTGATGCAAAGAGCCACGGAGCTATTACACATTTTGGAGTTGCAACATCCTTTGGGCTGGTCGTAATGATCATGATCTATTCTATCGGTCATATCTCCGGAGCACACATGAATCCTGCAGTTACTTTTGCATTTGCAGCCGTCAGGCAC…	MADGNTKPPVPVEIKVQSSSLATAIPSNSVEETFASNQNRSNLIDNLYDCIPTIHRRSSLYQKVGAEVIGTFILVFAGCGAAMIDAKSHGAITHFGVATSFGLVVMIMIYSIGHISGAHMNPAVTFAFAAVRHFPWKHVPVYIGAQVTAGISAAFCLRLILNPVANIGATLPAGSQIQSFVLEIIITYILMFVVSAVATDTRAIGELAGLAVGSTVGLNAIFAGPISGASMNPARSIGPAIAANNYRGIWLYLVGPTVGALAGAWSYNMIRLPEQEADLELQERRSKSFRRSNTP
Dicom.15G075100.1.p	Diphasiastrum complanatum	Pteridophyta	PIP2;8	ATGGAGCAAGATAGTGTCAATGACGCAGAGCGTGGGTTCGTTACCAGGAATTACTCAATCCCGCCCCCGGCGCCACTATTTGATCCTCATGAATTCATGTTGTGGTCGTTCTATCGAGCAGTAATTGTAGAATTCACAGCTACTTTCTTGTTTCTCTACATTACCATGCTCACAATAATTGGCGCGAGTAAGAACGCTGCCAACTGCGGAGGTGTTGGGATGCTTGGTGTTGCATGGGCATTCGGAGGAATGATCTTTGTAATGATCTACTGCACTGCAGGAATATCCGGCGGTCATATCAATCCGGCGGTGACATTTGGATTTTTTCTAGCCCGAAAAGTTTCTCTTCCGAGAGGTCTATTCTACATCATAGCACAGACTTTGGGAGCAATTAGCGGG…	MEQDSVNDAERGFVTRNYSIPPPAPLFDPHEFMLWSFYRAVIVEFTATFLFLYITMLTIIGASKNAANCGGVGMLGVAWAFGGMIFVMIYCTAGISGGHINPAVTFGFFLARKVSLPRGLFYIIAQTLGAISGAGLAKGFQKTLYIQLGGGANFVQHGYSMGVGFGAEIIGTFVLVYTVFSATDPKRIARDSHVPVLAPLPIGFAVFIVHLATIPITGTGINPARSLGAAVIFNSDKVWADHWIFWVGPFIGAAVAAAYNQYVLRGLSSVCVTRRPSTEGLGIL
Dicom.16G011100.1.p	Diphasiastrum complanatum	Pteridophyta	NIP5;1	ATGGCCGAAGAACAGGTAATTCCTCCTGCACAAGGGGCGATTCCTGCTGAAATCTCCTCTGCTTTTGCAATGGCACCGGAGAGGTTCCCAAGCGTGGGGAGGAGGTCTGGACACTATAACAAGTGCTGTCCAGTGGAACAATGCATAGCAGAGAAAGGTCTTTTCAACGATCTTCCAATGGACTTCGCTCCTTGTGCCTCTTTGAGCAAGAAGGTTGGAGCTGAATTCATTGGGACTTTCATGCTCATCTTCGCGGGCACTGCAACTGCAATTGTCAACGAAAAAACAGATGGGAGCATCACTTCAATTGGTCTGGCAGCAACTTCTGGTCTGGCTGTGATGATCGTCATTTTATCCACCGGGCATATCTCTGGAGCCCATCTCAATCCTTCCCTTACA…	MAEEQVIPPAQGAIPAEISSAFAMAPERFPSVGRRSGHYNKCCPVEQCIAEKGLFNDLPMDFAPCASLSKKVGAEFIGTFMLIFAGTATAIVNEKTDGSITSIGLAATSGLAVMIVILSTGHISGAHLNPSLTLSFAALRHFPWVQVPFYIGAQVAASICASFALKGIFNPDLHGGVTIPAGSYWQSFVLEFVISFNLMFVVTAVATDTRAVGELAGIAVGATVTLNILVAGAISGGSMNPVRTLGPAIAANNYKGIWLYIVGCPLGALAGAAAYTLVRLNGEEPIQAVRSLRR
Dicom.16G014300.1.p	Diphasiastrum complanatum	Pteridophyta	NIP5;1	ATGGCCGAAGAACAGGTAATTCCTCCTGCACAAGGGGCGATTCCTGCTGAAATCTCCTCTGCTTTTGCAATGGCACCGGAGAGGTTCCCAAGCGTGGGGAGGAGGTCTGGACACTATAACAAGTGCTGTCCAGTGGAACAATGCATAGCAGAGAAAGGTCTTTTCAACGATCTTCCAATGGACTTCGCTCCTTGTGCCTCTTTGAGCAAGAAGGTTGGAGCTGAATTCATTGGGACTTTCATGCTCATCTTCGCGGGCACTGCAACTGCAATTGTCAACGAAAAAACAGATGGGAGCATCACTTCAATTGGTCTGGCAGCAACTTCTGGTCTGGCTGTGATGATCGTCATTTTATCCACCGGGCATATCTCTGGAGCCCATCTCAATCCTTCCCTTACA…	MAEEQVIPPAQGAIPAEISSAFAMAPERFPSVGRRSGHYNKCCPVEQCIAEKGLFNDLPMDFAPCASLSKKVGAEFIGTFMLIFAGTATAIVNEKTDGSITSIGLAATSGLAVMIVILSTGHISGAHLNPSLTLSFAALRHFPWVQVPFYIGAQVAASICASFALKGIFNPDLHGGVTIPAGSYWQSFVLEFVISFNLMFVVTAVATDTRAVGELAGIAVGATVTLNILVAGAISGGSMNPVRTLGPAIAANNYKGIWLYIVGCPLGALAGAAAYTLVRLNGEEPIQAVRSLRR
Dicom.17G067900.1.p	Diphasiastrum complanatum	Pteridophyta	TIP2;1	ATGGGAAAGATTGCACTTGGCAGCGCTTCGGAAGCCTCGCAGCCCGATGCCATCAGGGCGGCCCTGGCTGAATTTATTGCCACTTTCCTCTTTGTTTTTGCTGGCGTAGGATCAGCTATCGCTTACGGGAAATTGCTGCCAGGGGATCTTACTCCAGCTGGCCTAGTTGCCATAGCTCTCGCACACGGAATTGCCCTTTTTGTTGTCATCGCAGCGACTGCCAACGTCTCAGGAGGTCATGTCAATCCAGCAGTCACTTTCGGCCTAGCATTGGGCGGACACATAACCATACTAAGGGGAGCCCTCTACTGGATAGCCCAACTACTTGGCTCCACCGCTGCCTCTCTGGTCCTCAAATACATTGTCACTGGAGAGGCTGTGCCTGTTCACGCACTGGGA…	MGKIALGSASEASQPDAIRAALAEFIATFLFVFAGVGSAIAYGKLLPGDLTPAGLVAIALAHGIALFVVIAATANVSGGHVNPAVTFGLALGGHITILRGALYWIAQLLGSTAASLVLKYIVTGEAVPVHALGAKESAVSGFIWEIIITFALVFTVYATAVDSKAKGTVGGIAPIAIGFIVLANILAAAPFSGASMNPARSFGPALVTWNWDNHWVYWAGPLIGGALAGLTYGGIFLTPVSYTPVNDQFL
Dicom.18G010300.1.p	Diphasiastrum complanatum	Pteridophyta	NIP6;1	ATGGACTCTATGGAGGACCAAGAAAATTCCCGACAAGAGACAGTTCAAGGTAATAGCGCCCAGGGTGGGAGCTTCATGCAGGCTACAATTATAACCGACCGTGCTACTAGCATGGGGAGGAACTCTTGCCATTACGACAAATGCTGTCCTCCTAATCAATGTATGGTGGAAGACGGGATTCTAGGCGAACTACACATTACTCTTTCAACCTGCTCTTTTCTAACAAAAAAGGTACTTTCGGAGTTCATTGGCACATTCGTGCTGCTGTTTGCTGCAGCGGGCACAGGCATAGTGAACGAGAAGACAGGTGGAAATCTGACCATCCTTGGGTGCGCATCAGGAGCGGGCTTGGCTGTAATGATCGTCATATTCTCAACAGGACACATATCGGGAGCTCAT…	MDSMEDQENSRQETVQGNSAQGGSFMQATIITDRATSMGRNSCHYDKCCPPNQCMVEDGILGELHITLSTCSFLTKKVLSEFIGTFVLLFAAAGTGIVNEKTGGNLTILGCASGAGLAVMIVIFSTGHISGAHINPAVTLSFASLRHFPWAEVPLYIIAQVGGSISASYALKGIFHPDLHGGVTIPHGGCGEAFALEFVTSFILMFVITAVATDTRAVGELAGIAVGVTVLLNILISGSTTGGSMNPVRTLGPAIAAGNYEGIWLYIVAPILGMQLGAGAYSLIRLKDPETRRSFRSFRT
Dicom.18G010400.1.p	Diphasiastrum complanatum	Pteridophyta	NIP6;1	ATGGAGGACCAAGAAAACCCTCGAACAGAGCCAGCTCAAGGCAATAACGCCCAAGGTGGGAGCTTCATGCTGGCTGCAATAACCGACCGTGCTATCAGCATGGGGAACAGTTCTTGCCATTACAACAAATGCTTTCCCGCTGACCAATGTATGGTGGAAGAGGGGATTCTGAGCGAACTACACATTACTCTTTCATCCTGCTCTTCTCTAACAAAAAAGGTACTTTCGGAGTTCATTGGCACATTCGTGCTGCTGTTTGCAGCAGCAGGCACAGGCGTTGTGAACGAGAAGACCGGGGGAAGTCTAACCATTCTTGGGTGCGCAGCCGGAGCGGGCTTGGCCGTAATGATTGTCATTTTCTCAACAGGACACATATCAGGAGCTCATATCAATCCGGCC…	MEDQENPRTEPAQGNNAQGGSFMLAAITDRAISMGNSSCHYNKCFPADQCMVEEGILSELHITLSSCSSLTKKVLSEFIGTFVLLFAAAGTGVVNEKTGGSLTILGCAAGAGLAVMIVIFSTGHISGAHINPAVTLSFASLRHFPWVEVPLYIIAQVGGSIGASYALKGIFHPDLHGGVTTPHGGYGEAFALEFVTSFILMFVITAVATDTRAVGELAGIAVGVTVLLDILISGSTTGGSMNPVRTLGPAIAAGNYKGIWLYIIAPILGMQLGAGAYSLIRLKDPATGRSVRSFRR
Dicom.18G010500.1.p	Diphasiastrum complanatum	Pteridophyta	NIP6;1	ATGGAGGACCAAGAAAACCCCCGAACAGAGCCAGCTCAAGGCAATAGCGCCCAAAGTGGGAGCTTCATGCAGGCTGGAATAACCGACCGTGCCACCAGCATGGGGAGGAGTTCTCGCCATTACAACAAATGCTTCCCTGTTGATCAATGTATGGTGGAGGAGGGGATTCTAAGCGAACTACCCATTACTCTTTCACCCTGCTCTTCTCTAACAAGAAAGGTACTTTCGGAATTCATTGGCACATTCGTACTGCTGTTTGCTGCAGCAGGCACAGCTGTAGTGAACGAGAAGACAGGGGGAAGTTTAACCATCCTTGGATGCGCAGCAGGAGCGGGCTTTGCAGTAATGATCGTCATTTTCTCAACCGGACATATATCAGGAGCTCATATCAATCCAGCA…	MEDQENPRTEPAQGNSAQSGSFMQAGITDRATSMGRSSRHYNKCFPVDQCMVEEGILSELPITLSPCSSLTRKVLSEFIGTFVLLFAAAGTAVVNEKTGGSLTILGCAAGAGFAVMIVIFSTGHISGAHINPAVTLSFASLRHFPWAEVPLYIIAQVGGSIGASYALKGIFHPDLHGGVTTPHGGYGEAFALEFVISFILMFVITAVATDTRAVGELAGIAVGVTVLLNILISGSTTGGSMNPVRTLGPAIAAGNYKGIWLYILAPILGMQFGAGAYSVIRLKDPETGRSVRSFRR
Dicom.18G010600.1.p	Diphasiastrum complanatum	Pteridophyta	NIP6;1	ATGGAAGATCAAAAGGATCCCCCATCAGAGCTAGCTCAAGCTAGTGGCCCCCAAGGCGGGAGCTTCGTCGCTGCAATATACGATCGTGCCACAAGTGTTGGGAGGAGTTCTGGCCACTATAACAAATGTTTTCCTGTTAATCAATGTGTGGCGGAAGAGGGGATTCTGAGCGAACTACACGGCTCTTTGTCACCCTGCCCTTCTCTAACAAGAAAGGTACTTTCGGAGTTCCTTGGCACATTTGTACTGCTGTTTGCTGCAGCAGGCACAGCCATAGTGAACGAAAAGACAGCAGGAAGTCTCACCATTCTTGGCTGCGCAGCAGGAGCAGGCTTAGCTGTAATGATCGTCATTTTCTCAACGGGACACATCTCAGGAGCTCACATCAATCCGGCAGTA…	MEDQKDPPSELAQASGPQGGSFVAAIYDRATSVGRSSGHYNKCFPVNQCVAEEGILSELHGSLSPCPSLTRKVLSEFLGTFVLLFAAAGTAIVNEKTAGSLTILGCAAGAGLAVMIVIFSTGHISGAHINPAVTLAFASLRHFPWIEVPLYIIAQVVGSISASYVLKGIFHPDLHGGATLLQGGYVEAFFLEFVISAILMFVITAVATDTRAVGELAGIAVGVTVLLNILISGSTTGGSMNPVRTLGPAIAANNYKGIWIYILAPILGMQLGAGAYTLIRLKDVEPARPVRSFRR
Dicom.Y138300.1.p	Diphasiastrum complanatum	Pteridophyta	NIP6;1	ATGGAGGACCAAGAAAACCCCCGAACAGAGCCAGCTCAAGGCAATAGCGCCCAAAGTGGGAGCTTCATGCAGGCTGGAATAACCGACCGTGCCACCAGCATGGGGAGGAGTTCTCGCCATTACAACAAATGCTTCCCTGTTGATCAATGTATGGTGGAGGAGGGGATTCTAAGCGAACTACCCATTACTCTTTCACCCTGCTCTTCTCTAACAAGAAAGGTACTTTCGGAATTCATTGGCACATTCGTACTGCTGTTTGCTGCAGCAGGCACAGCTGTAGTGAACGAGAAGACAGGGGGAAGTTTAACCATCCTTGGATGCGCAGCAGGAGCGGGCTTTGCAGTAATGATCGTCATTTTCTCAACCGGACATATATCAGGAGCTCATATCAATCCAGCA…	MEDQENPRTEPAQGNSAQSGSFMQAGITDRATSMGRSSRHYNKCFPVDQCMVEEGILSELPITLSPCSSLTRKVLSEFIGTFVLLFAAAGTAVVNEKTGGSLTILGCAAGAGFAVMIVIFSTGHISGAHINPAVTLSFASLRHFPWAEVPLYIIAQVGGSIGASYALKGIFHPDLHGGVTTPHGGYGEAFALEFVISFILMFVITAVATDTRAVGELAGIAVGVTVLLNILISGSTTGGSMNPVRTLGPAIAAGNYKGIWLYILAPILGMQFGAGGLLK
Dicom.Y138400.1.p	Diphasiastrum complanatum	Pteridophyta	NIP6;1	ATGGAAGATCAAAAGGATCCCCCATCAGAGCTAGCTCAAGCTAGTAGTCCCCAGGGCGGGAGCTTCGTCGCTGCAATATACGATCGTGCCACAAGTGTTGGGAGGAGTTCTGGCCACTATAACAAATGTTTTCCTGTTAATCAATGTGTGGCGGAAGAGGGGATTCTGAGCGAACTACACGGCTCTTTGTCACCCTGCCCTTCTCTAACAAGAAAGGTACTTTCGGAGTTCCTTGGCACATTTGTACTGCTGTTTGCTGCAGCAGGCACAGCCATAGTGAACGAAAAGACAGCAGGAAGTCTCACCATTCTTGGCTGCGCAGCAGGAGCAGGCTTAGCTGTAATGATCGTCATTTTCTCAACGGGACACATCTCAGGAGCTCACATCAATCCGGCAGTA…	MEDQKDPPSELAQASSPQGGSFVAAIYDRATSVGRSSGHYNKCFPVNQCVAEEGILSELHGSLSPCPSLTRKVLSEFLGTFVLLFAAAGTAIVNEKTAGSLTILGCAAGAGLAVMIVIFSTGHISGAHINPAVTLAFASLRHFPWIEVPLYIIAQVVGSISASYVLKGIFHPDLHGGATLLQGGYVEAFFLEFVISAILMFVITAVATDTRAVGELAGIAVGVTVLLNILISGSTTGGSMNPVRTLGPAIAANNYKGIWIYILAPILGMQLGAGAYTLIRLKDVEPARPVRSFRR
Dicom.Y150400.1.p	Diphasiastrum complanatum	Pteridophyta	PIP1;2	ATGGAGGGAAAGGAGGAAGACATCCATGTTGGCGCTAGCAGGTTTTCAGAAAGGCAGCCTTTGGGTACAGCAGCTCAGATCAGAAGCCAGAAGGATTATACGGAACCCAAGTCTGCTCCGCTGTTTGAAGGGGCAGAGCTATCCTCCTGGTCTTTCTGGAGAGCCGCCATAGCCGAGTTCTTCGCCAGCTTTATATTTCTCTACATAACCATTGGAACTGTGATCGGAAACGTACTGTCCGGCGCATGCAACGGTGTGGGAACTCAAGGCATTGCCTGGGCATTCGGAGGAGCGATCTTCGCTCTTGTATACTGCACCGCTGGAGTTTCAGGTGGCCATATCAATCCAGCAGTGACATTCGGGATGTTTCTTGCTAGAAAAGTGTCACTTCCTCGGGCG…	MEGKEEDIHVGASRFSERQPLGTAAQIRSQKDYTEPKSAPLFEGAELSSWSFWRAAIAEFFASFIFLYITIGTVIGNVLSGACNGVGTQGIAWAFGGAIFALVYCTAGVSGGHINPAVTFGMFLARKVSLPRALIYMVAQILGAIAGAGVVKGFQKQAFQASGGGANFVHHGYTKGDGLGAEIVGTFLLVYTVFSATDAKRNARDSHTPVLAPLPGFAVFLVHLATIPITGTGINPARSLGAAIVYNRDQAWDDHWIFWVGPFSGAALAAFYHLFIIRAIPFKSRSSLRG
Dicom.Y463800.1.p	Diphasiastrum complanatum	Pteridophyta	TIP2;1	ATGGGAAAGATTGCACTTGGCAGCGCTTCGGAAGCCTCGCAGCCCGATGCCATCAGGGCGGCCCTGGCTGAATTTATTGCCACTTTCCTCTTTGTTTTTGCTGGCGTAGGATCAGCTATCGCTTACGGGAAATTGCTGCCAGGGGATCTTACTCCAGCTGGCCTAGTTGCCATAGCTCTCGCACACGGAATTGCCCTTTTTGTTGTCATCGCAGCGACTGCCAACGTCTCAGGAGGTCATGTCAATCCAGCAGTCACTTTCGGCCTAGCATTGGGCGGACACATAACCATACTAAGGGGAGCCCTCTACTGGATAGCCCAACTACTTGGCTCCACCGCTGCCTCTCTGGTCCTCAAATACATTGTCACTGGAGAGGCTGTGCCTGTTCACGCACTGGGA…	MGKIALGSASEASQPDAIRAALAEFIATFLFVFAGVGSAIAYGKLLPGDLTPAGLVAIALAHGIALFVVIAATANVSGGHVNPAVTFGLALGGHITILRGALYWIAQLLGSTAASLVLKYIVTGEAVPVHALGAKESAVSGFIWEIIITFALVFTVYATAVDSKAKGTVGGIAPIAIGFIVLANILAAAPFSGASMNPARSFGPALVTWNWDNHWVYWAGPLIGGALAGLTYGGIFLTPVSYTPVNDQFL
Dicom.Y476600.1.p	Diphasiastrum complanatum	Pteridophyta	XIP	ATGTATGAGGTCCATGGCAACTGCAATGACAGTTTGGTGGAGATATATACAGAGATGGATGCTGAGATTGTTGAACAACGAGTGCTCTCACCTTTTGGGATCGATATAAAGAATTTTCGAAATCCTGAGGTATGGAGAGCGGTGACTGTGGAATTTATAGCGACAGCATTGCTGGTGTTTCTCAGCATTTCAACAGTCCTAGCTTGCCTACAGGGGGAATTTGCATCTCCCAAAAGTCTGATCGCTTTGGTACACGTTTTCATACTGTGGCTGTGTGTCATGGCAGCTGGGCCAGCTTCAGGAGGCCACTTGAATCCCTGCATCACATTTACATGTATGCTCACAGGCTTAACCTCACCGGTCCGTTCCATGCTCTACATACTGGCTCAAAGTGCAGGG…	MYEVHGNCNDSLVEIYTEMDAEIVEQRVLSPFGIDIKNFRNPEVWRAVTVEFIATALLVFLSISTVLACLQGEFASPKSLIALVHVFILWLCVMAAGPASGGHLNPCITFTCMLTGLTSPVRSMLYILAQSAGSILGSWLVAAIVSPKVCQAYSLAGCVLKPRTHNSQDESVQAGMEISRAFLSEFCFSFALLFFAFMVVLDPKSFRVSGPILSPILVGLMIGMLIFISTGFTGKDSYTGAGMNPARCFGPAAVMEEDNIWYGQWVFWAGPFAAGLVVALIYHIIPPQHVEIYRNQLDIFTQVRSSFKRRKLFNIDSREAH
Dicom.Y499400.1.p	Diphasiastrum complanatum	Pteridophyta	NIP6;1	ATGGCATCAGATGCAACAGCAGCTAGGCTGAGCGAGATAAAGGTAAATCCACCTAATGCAGCAGTAAGCCCTTTGCCAGAACAGGTGGAGCTGACTATGCATGGGAGTTTGGATGATTCTCCAGCATTGAGGAATTCATTGTCATCTGAGACTTCCCCTCGCATCGATACTCGTTCCCTGTTTGCTTCACGCTTCAGAAAGTGCATGCCAAAATCGTCCTTTCAGATTGCAGCAGAGATGATCGGGACCTTCATATTGGTCTTCACTGGATGCGGGTCAGCCATGGTGGACACCAAGAGCCAAGGCTCAATCACCCATTTTGGAGTCTCCACCGCTTTTGGGCTGGTTGTGATGATCATCATATACTCCATCGGCCATATCTCAGGAGCCCACATCAAT…	MASDATAARLSEIKVNPPNAAVSPLPEQVELTMHGSLDDSPALRNSLSSETSPRIDTRSLFASRFRKCMPKSSFQIAAEMIGTFILVFTGCGSAMVDTKSQGSITHFGVSTAFGLVVMIIIYSIGHISGAHINPAVTLAFATVRHFPWAQVPAYIGAQVVSAITAAFVLRALFNPVANIGATIPAGSNAQSFVLEMLITYILMFVVSAVATDTRAIGELAGLAVGSTVALNAIFAGPISGASMNPARSLGPAIAANNYKGIWVYIIGPTLGALLGAWSYNMIRLPEEENKKDEPRSRSFKR
Dicom.Y536100.1.p	Diphasiastrum complanatum	Pteridophyta	PIP2;8	ATGGAGCAAGATAGTGTCAATGACGCAGAGCGTGGGTTCGTTACCAGGAATTACTCAATCCCGCCCCCGGCGCCACTATTTGATCCTCATGAATTCATGTTGTGGTCGTTCTATCGAGCAGTAATTGTAGAATTCACAGCTACTTTCTTGTTTCTCTACATTACCATGCTCACAATAATTGGCGCGAGTAAGAACGCTGCCAACTGCGGAGGTGTTGGGATGCTTGGTGTTGCATGGGCATTCGGAGGAATGATCTTTGTAATGATCTACTGCACTGCAGGAATATCCGGCGGTCATATCAATCCGGCGGTGACATTTGGATTTTTTCTAGCCCGAAAAGTTTCTCTTCCGAGAGGTCTATTCTACATCATAGCACAGACTTTGGGAGCAATTAGCGGG…	MEQDSVNDAERGFVTRNYSIPPPAPLFDPHEFMLWSFYRAVIVEFTATFLFLYITMLTIIGASKNAANCGGVGMLGVAWAFGGMIFVMIYCTAGISGGHINPAVTFGFFLARKVSLPRGLFYIIAQTLGAISGAGLAKGFQKTLYIQLGGGANFVQHGYSMGVGFGAEIIGTFVLVYTVFSATDPKRIARDSHVPVLAPLPIGFAVFIVHLATIPITGTGINPARSLGAAVIFNSDKVWADHWIFWVGPFIGAAVAAAYNQYVLRGLSSVCVTRRPSTEGLGIL
Dicom.Y553000.1.p	Diphasiastrum complanatum	Pteridophyta	NIP6;1	ATGACATCCGATGCATCACCAGCTCGGCATGGTGAGATAAGCTCAAATTCGCCTGTAGCAGCGGTGAGGCCTTCGTCACAGATTGCAGCGGAGATGATCGGGACGTTCATTCTAGTCTTCGCTGGTTGCGGCTCAGCCATGGTGGACACAAAGAGTCAGGGATCAATCACCCATTTTGGAGTCTCCGTTTCTTTTGGGCTGGTTGTGATGATCGTCATATACTCCATCGGCCATATCTCTGGAGCCCACATCAATCCTGCAGTTACTATTGCCTTTGCCACTGTTCGCCATTTCCCTTGGTCACAGGTTCCAGCTTACATAGGTGCCCAACTGTTGTCTGCTATCGGTGCTGCTTTCTTGCTGAGTGCGATATTCAATCCTGTGGCTAACATAGGAGCC…	MTSDASPARHGEISSNSPVAAVRPSSQIAAEMIGTFILVFAGCGSAMVDTKSQGSITHFGVSVSFGLVVMIVIYSIGHISGAHINPAVTIAFATVRHFPWSQVPAYIGAQLLSAIGAAFLLSAIFNPVANIGATIPAGSAAQSFVLEILITYILMFVVSAVATDTRAIGELAGLAVGSTVALNAIFAGPISGASMNPARSLGPAIAANNYKSIWVYIVGPTLGAVLGALSYNMIRLPQEENQKIEPRSRSFKR
Itaiw_v1_scaffold_108_t38660-RA	Isoetes taiwanensis	Pteridophyta	PIP1;2	ATGGAAGGAAACAGGAAGATGTTCATGTTAAGTCTCAAATACAGGGAGAGGCCCCTTGGAACTTCAGCAGAACAGCCTGAGAAGGATTATCAGGAGGCAGGCCCTGCTCCTTTCTTTGATGCCTGTGAATTCTCCTCCTGGTCTTTCTGGAGAGCTGGGATCGCTGAATTCATAGCCACTTTTCTCTTCCTCTACATAACCATCCTTGCTGTTATGGGTTTGAAGAAGGCAACCTTGCCTCAGTTTGCTGCCAATCCCAATGCATGCAGCACCATAGGCATTCAGGGTATTGCATGGGCTTTCGGTGGCATGATCTTCGTTCTGGTCTATTGCACTGCTGGAATATCAGGAGGGCACATCAATCCTGCAGTTACCTTTGGCCTGTTTTTAGCAAGGAAG…	MEGNRKMFMLSLKYRERPLGTSAEQPEKDYQEAGPAPFFDACEFSSWSFWRAGIAEFIATFLFLYITILAVMGLKKATLPQFAANPNACSTIGIQGIAWAFGGMIFVLVYCTAGISGGHINPAVTFGLFLARKVSLPRTILYIIAQTLGAIVGAGVVKGFQPDLYKAGGGGANTVAHGYTIGDGFGAEVVGTFVLVYTVFSATDAKRNARDSHVPVLAPLPIGFAVFLVHLATIPVTGTGINPARSLGAALIFDNDHAWNDHWIFWVGPFVGAALAAFYHQFVIRALPFHGSSRS
Itaiw_v1_scaffold_11_t09498-RA	Isoetes taiwanensis	Pteridophyta	SIP1;1	ATGGTTGGAGCTGTGGCTGGAGCATTGTCAATTCTTGAGCTTATGCCAGCTTCTTACAGTCATACTCTTGGGGGTCCTCAGTTAAAAGTCGATATGCACACTGGAGCTATTGCAGAGGGAGTGCTCACCTTCTTGAGTTGCTTCTTTATAATGTTGGTGATCTTTAAAGGACCAAGAAACAGTATTATTCAAAATAGTCTCATTGTTTTATCAACGGTTACCCTCATTATTGCTGGAGCTGGCTATACTGGACCTGCAATGAACCCTGCCAATGTTGTCTTGACATCTCTAGTATATGAAAAGCAGAATAACCTTCGGATCATGATGAAAATGCATGGTCTTGGAGATGCTCCATACTGGGTGATTACTTATGGGTATTTTTTAGTGCTTTCCATATTC…	MVGAVAGALSILELMPASYSHTLGGPQLKVDMHTGAIAEGVLTFLSCFFIMLVIFKGPRNSIIQNSLIVLSTVTLIIAGAGYTGPAMNPANVVLTSLVYEKQNNLRIMMKMHGLGDAPYWVITYGYFLVLSIFYMFCFVLFGSVVDLKIFRLNSYGIQLIFYLVTVNLQITFRFLGVYKTPQMVAAE
Itaiw_v1_scaffold_120_t39631-RA	Isoetes taiwanensis	Pteridophyta	NIP6;1	ATGTCCGGTCGTCATATCGGTCGCGAGAAAGAGCTCAAAGCATGGCGGGATCGGGGATATTATAACAACAAATGTTTTCCGATTCTCGCATGGCGAGAACACGACTTTACCAATATGGTTCCATTCTATGTTGGATCACAACTCCTGGTATCAATCTGTGCGGGATTGGCATTGAAAGGAATATTCCACCCAGATTTACATGGTGGCGTCACAATTCCTCATGGAGATGAATATTGGCAGTCATTCGTTCTCGAATTTATTATTTCCTTCAATCTCATGTTTGTAGTCACGGTCACAAAACAAGAATATACAAATGAAGGCATATGGAAGAACTGGAACCGGAGATCGAGGGGGAATCTGTTCCTAAATGGAGCTTACTTTGTTCCATCCGATTCTCGA…	MSGRHIGREKELKAWRDRGYYNNKCFPILAWREHDFTNMVPFYVGSQLLVSICAGLALKGIFHPDLHGGVTIPHGDEYWQSFVLEFIISFNLMFVVTVTKQEYTNEGIWKNWNRRSRGNLFLNGAYFVPSDSRMGFVFDKASDLFLSRQAPLHLCNILLLIFGAIPTPEPLHKNNYEESC
Itaiw_v1_contig_12_t42530-RA	Isoetes taiwanensis	Pteridophyta	PIP1;2	ATGGAAGGAAACAGGGAAGATGTTCATGTTGGGGTCTCCAAATACAGGGAGAGGCCCCTTGGAACTTCAGCAGAACAGCCTGAGAAGGATTATCAGGAGGCAGGCCCTGCTCCTTTCTTTGATGCCTGTGAATTCTCCTCCTGGTCTTTCTGGAGAGCTGGGATCGCTGAATTCATAGCCACTTTTCTCTTCCTCTACATAACCATCCTTGCTGTTATGGGTTTGAAGAAGTCCACCTTGTCTCAGTTTACTGCCACTCCCAATGCATGCAGCACCATAGGCATTCAGGGTATTGCATGGGCTTTCGGTGGCATGATCTTCGTTCTGGTCTATTGCACTGCTGGAATATCAGGAGGGCACATCAATCCTGCAGTTACCTTTGGCCTGTTTTTAGCAAGG…	MEGNREDVHVGVSKYRERPLGTSAEQPEKDYQEAGPAPFFDACEFSSWSFWRAGIAEFIATFLFLYITILAVMGLKKSTLSQFTATPNACSTIGIQGIAWAFGGMIFVLVYCTAGISGGHINPAVTFGLFLARKVSLPRTILYIIAQTLGAIVGAGVVKGFQPDLYKAGGGGANTVAHGYTIGDGFGAEVVGTFVLVYTVFSATDAKRNARDSHVPVLAPLPIGFAVFLVHLATIPVTGTGINPARSLGAALIFDNDHAWNDHWIFWVGPFVGAALAAFYHQFVIRALPFHGSARS
Itaiw_v1_scaffold_125_t40029-RA	Isoetes taiwanensis	Pteridophyta	XIP	ATGTCTTCTGCTTTAGAGGATCAGTCATCCTCTAGATCATCTTCATCGAGATTTCATTTCCGTCATCAATCCAGAACCCATCCAGATCCAGGGCCTAGCCATTACAGCAGAAGCTCTAGCCTTGATGGCATACAAGCTGCAGATTCTTACCCTTCTTCGCTTCACATTTCTTCAGCAGAGTTCAAAGACAAAGCACAAATCCACTCTACTATTTTTTCCAAAGGGCTTTTTGGGCTCTCAGATTTCTGCAAAACACAGGTATGGAGTGATGCATTAATGGAGATGGCAGGGATGTTTATTTTCGAGTTTGCTTTGGTAGCTGCAAACCAGGCATGCTATGAATCACATTTTAAACATGCCAGGCTAGCTGAAGCTGTTTTTCTTGGTTTAATCTGGTCC…	MSSALEDQSSSRSSSSRFHFRHQSRTHPDPGPSHYSRSSSLDGIQAADSYPSSLHISSAEFKDKAQIHSTIFSKGLFGLSDFCKTQVWSDALMEMAGMFIFEFALVAANQACYESHFKHARLAEAVFLGLIWSCTYLGMLTLSVAHMNPAFTLTSMLIGFIPPVKAIVNICFQCIGSILGSWVAREVLKANSGRILGGCILKSNMGQHDGQALAASLILEIAFTFLLISVAYATTLESDNLNITGPIVGASTVGAALAFLVFISSSIRPASYSGAGMNPAHCLGPAVVGGRGGFMWAHHWIFWTGPFIAAAMFGLLYHIAIPKVEHDAHLVSPLQNHVFTPAAPSQNSKLDVFLHIKAMVHRSEGDKERRSVNNSREVIVEQN
Itaiw_v1_scaffold_142_t40998-RA	Isoetes taiwanensis	Pteridophyta	XIP	ATGTCTGACACAGCCCCGCCTCTGAATTCTGGTTGCGTTCAGGGTAAGCATGACTATGAGGTTGACATGTGTCAGGACTGTGCGGTTCCAAAGGAAGAAGAATACCCATGGTTTATACCTTGCTGTCTTCACCCCAGAGAATTTCTCAGAGCTGAGACATGGAGAGCTAGCATAGTGGAATGCATTGCCATGGCAGTCTTTGTGTTTGGCAGCATCACAAGCATATTTGTGGGCATAGAGCAGAGCACAGGCTCACCCCTAGCAGCAATAAGCATCCTGCATTTTTTCATGATTGCATTCTTGATCATGGCAGCAGGTCCAGCAGGAGGAGGCCATCTCAATCCTTGCATCACAACATTGATAATGTTGGCTGGCCGCGCGACCCCGGCCCAGGCCATC…	MSDTAPPLNSGCVQGKHDYEVDMCQDCAVPKEEEYPWFIPCCLHPREFLRAETWRASIVECIAMAVFVFGSITSIFVGIEQSTGSPLAAISILHFFMIAFLIMAAGPAGGGHLNPCITTLIMLAGRATPAQAILLIIGQFIGSVLGSLSIKAIAPDLAHKHLLGGCIINTPMQGPHNALTWTGLDKGPAFVSEFCFTFALLFIATFVALDERQFRAFGPLLVPIMISGAVAMLIFMTSGLVPGYTGAGMNPARCFGPAAIMGGHLWYGHWIFWVAPCLATALVGLVYKLTPPYHVEVYNARQDLFSNVSNSLKKRKARLHRLHGCALSSSSAPCS
Itaiw_v1_scaffold_142_t41008-RA	Isoetes taiwanensis	Pteridophyta	XIP	ATGGCGCAACCGGTCCAATACGAAATTACCCACAGCGGAGGCAGTCCTACTCAGCGCCACAATGCAAGAGCTTTTTCGACCGTTCAACTCCGGCATACTTCGAGAAACCAGCACAGCAGAGAATCAGGTTTGGAGCAGCATAGCGATCCAGATCTGAAGAAAGAATTTGGACCGCCGGAGACATTGGGAGAAAAGATCGAGAGTCTGCTCGGGCTACAGGACTTTGTGAATCCAGAGGTATGGAAGAAATCACTGATAGAATTCGCGGGAACGATGGTGTTCGAATTCGCAGCGATAGTGGGGATAATAACCTGTTTGGAGAACGGATTTTCGCATCCAAGAGTTGCAGCGGCGGTGGCGTACTGGCTAGCATGGGCATTTGCATCAATTGGGGTATCA…	MAQPVQYEITHSGGSPTQRHNARAFSTVQLRHTSRNQHSRESGLEQHSDPDLKKEFGPPETLGEKIESLLGLQDFVNPEVWKKSLIEFAGTMVFEFAAIVGIITCLENGFSHPRVAAAVAYWLAWAFASIGVSTICDGHLNPTFSFVSMLAGNASLVRGLFYMGAQCSGAILGAYGAKIVLLKSVAQKHAMGACLLGPEGTAAGFEESQALLVEFGFSFLLILVAFPVALEPRNLIQTGPIVASFVVGGALGFLSLISSLLRSDYPGAGMNPARCLGPAVVRGGVVWECHWVHWAGPILAAILYGILYHLCMSKNFESPNEEFLPLQHIPAPPSPPERRMDVFLHIKAMMQRSESEREKRRSRPLVEECSIEQA
Itaiw_v1_scaffold_160_t41958-RA	Isoetes taiwanensis	Pteridophyta	PIP2;8	ATGGAAAAATATATATACCTTATAAGCTTGGACACAGGCCTCAGCAGAAGAAAAACACCCACATTCATTCCTACCATGGAGAAGCCGGATCTGGAAAGTGGCGATCCTGGAAAGGGTTACGTAGATCTACCAGCAGTTCCTTTGGTGGGCGTGGCTGAGCTCAAAAAATGGTCTTTTTATAGAGCTATCATAACGGAATTTACTGCTACAGGCTTGTTTCTGTATGTAACAATGCTCACAGTGGTTGGTGTAGGTAATAGTAAGGCATGTACAGGAGTGGGGACATTAGGGATTGCATGGGCCTTTGGAGGCATGATATTTCTGCTGGTGTACTGCACTGCGGGCTTATCAGGTGGACATATCAACCCTGCAGTAACATTTGGATTCTTGGTGGCGCGC…	MEKYIYLISLDTGLSRRKTPTFIPTMEKPDLESGDPGKGYVDLPAVPLVGVAELKKWSFYRAIITEFTATGLFLYVTMLTVVGVGNSKACTGVGTLGIAWAFGGMIFLLVYCTAGLSGGHINPAVTFGFLVARKISLSRALFYMIAQCLGAICGACLVKGLQKELYMSPGGGANVVNHGYTKGAGLAAEIMGTFVLVFTVFSATDPKRMARDSHIPVLAPLPIGFAVFTVHLATIPVTGTGINPARSLGAAVAFNRAHAWNDQWIFWVGPLIGSALATLYHEYVMRSAKVKNMYRSTPNLL
Itaiw_v1_scaffold_160_t41959-RA	Isoetes taiwanensis	Pteridophyta	PIP2;3	ATGGAGAAGAAGGATGTGGAAAGTGGCCATCGTGTAAAGAATTACATAGATCTACCAGCAGTGCCTCTGACGGGCATTGAGGAGCTTACAAAATGGTTGTTCTATAGAGCTGTCCTATCAGAATTCACTGCTACAGGCTTGTTTCTCTATGTAACAATGCTGACAGTGGTTGGAGCAGGCAATAGCAAGCCATGTGGAGGGGTGGGGACATTAGGGGTTGCATGGGCTTTTGGAGGCATGATATTTTTGTTGGTGTACAGCACTGCAGGCTTATCAGGTGGGCATATGAACCCTGCAGTCACATTTGGATTCTTGTTGGCCCGGAAAATCTCCCTGCTAAGAACTCTCCTCTACATGATAGCCCAATGCTTGGGTGCCATATCTGGAGCTTGCCTAGTG…	MEKKDVESGHRVKNYIDLPAVPLTGIEELTKWLFYRAVLSEFTATGLFLYVTMLTVVGAGNSKPCGGVGTLGVAWAFGGMIFLLVYSTAGLSGGHMNPAVTFGFLLARKISLLRTLLYMIAQCLGAISGACLVKGLQKDLYLNLGGGANLVSHGYCKGAGLAAEIMGTFVLVFTVFSATDPKRMARDSHVPVLAPLPIGFAVFTVHLATIPITGTGINPARSLGAAVALNMAHAWNDQWIFWIGPLIGSALATLYHEYVMRSAKVSSMYRSSHRWPSAKEVLAN
Itaiw_v1_contig_172_t45415-RA	Isoetes taiwanensis	Pteridophyta	NIP5;1	ATGGGTGATGCACAGATAACAGTGACAAATGATCGTAACTCTAGTTTGGATTGGAGGGGAGGCAACAAATGCTTTCCCGTAGAATGTATTCCCGATCATGAAATTGTGATCGATCCCATCCCAACTGGGTTATCCCCAGAGCTCACACTTGGTAAAAAGTTACTCTGCGAGTTTGTGGGCACATTTATCATGGTCTTTGGAGCAGCTGGCACAGCCATTATGAACAAGAAATCAGATGGTTACCTGGGCTTACATGGACTTGCTGGAGGAGCTGGGTTTGTGGTCATGATTGTCATTTTCTCTACCGGCCATATATCTGGAGCTCATATTAATCCTGCTGTCACCCTTGCTTTTGCTACCTTTCGACATTTTCCCTTTAAGCAGGTTCCTTTATATTGG…	MGDAQITVTNDRNSSLDWRGGNKCFPVECIPDHEIVIDPIPTGLSPELTLGKKLLCEFVGTFIMVFGAAGTAIMNKKSDGYLGLHGLAGGAGFVVMIVIFSTGHISGAHINPAVTLAFATFRHFPFKQVPLYWVCQLTASICSAFLLRAIYTPFEHGGPTTPAGEYWQAFVFEMMLTAIMMFVVTAVATDTRAVSAFYLHASY
Itaiw_v1_contig_17_t42788-RA	Isoetes taiwanensis	Pteridophyta	NIP6;1	ATGCTTTGCGAGTTCGTAGGCACATTTATCATGGTCTTTGGAGCAGCTGGCACAGCCATTATGAATAAGAAATCAGATGGATATTTAGGTCTACATGGACTTGCTGGAGGAGCTGGATTTGTGGTCATGATTGTCATTTTTTCTACTGGGCATATATCTGGAGCCCATATCAACCCTGCTGTTACACTTGCATTTGCTACTTTTCGTCATTTCCCTTTTTGGCAGGTTCCTTTATATTGGCTTTCTCAATTGACAGCATCCATATGCTCTGCCTTCTTACTAAGAGTAATCTATACTCCTTTTGAGCATGGGGGTCCAACTACACCAGCTGGAGAACATTGGCAAGCCTTTGTATTTGAGATGATGCTCACTGCTATCATGATGTTTGTTGTCACTGCT…	MLCEFVGTFIMVFGAAGTAIMNKKSDGYLGLHGLAGGAGFVVMIVIFSTGHISGAHINPAVTLAFATFRHFPFWQVPLYWLSQLTASICSAFLLRVIYTPFEHGGPTTPAGEHWQAFVFEMMLTAIMMFVVTAVATDTRAIGELAGIAVGATVYLNNLIAAPITGASMNPARTLGPAIAADNYKGIWVYFLGPFIGAQLGAGVYTLLRFKNYGPREQSFIKK
Itaiw_v1_scaffold_18_t13712-RA	Isoetes taiwanensis	Pteridophyta	NIP1;2	ATGAGTCCAGATGCTCATATTGGGACGACATTTCCAGGCCAATACAGTACCCATATGCAAGCATTTGCAGCGGAAATACTTATCACATTCATTCTCATGTTTGTGGTTGCCACTGTAGCCACTGATACCCGAGCAATGGGCGAAATGGCTGGTTTGGCTGTGGGCGCTACTGTTGCATTAAATGCCATCTTCGCAGGGCCAATTTCTGGCGCATCTATGAACCCTGCTAGATCTCTAGGTCCGGCGGTAGCATCAAAAAGGTTTGAACCTCTATGGATCTATATTTTAGCCCCCACGATTGGAGCAGTTGCAGGGGCGTTGTCTTACAGCATGATCAAGCTGCCGGAGGAAGAAACGAACCGCACTGCTACATTTAATCCAGTGATATGGCATTGTCGA…	MSPDAHIGTTFPGQYSTHMQAFAAEILITFILMFVVATVATDTRAMGEMAGLAVGATVALNAIFAGPISGASMNPARSLGPAVASKRFEPLWIYILAPTIGAVAGALSYSMIKLPEEETNRTATFNPVIWHCRDGAAGARLDAQRKPMRMSDGPSSRSRFDKGSERPSPAVQKEVDTPTKLHRNFCTQEKATQKK
Itaiw_v1_scaffold_20_t14905-RA	Isoetes taiwanensis	Pteridophyta	TIP2;3	ATGGCGCCCTGGACGATCAACTGCGGAAGCCCGAGAGAAACGCTGTTGTCAGCCCCAACCTGGGCTGCCATGTTAGCCGAATTTGTAGCCACTTTCCTGTTTGTATACATTGGGTGCGGAGCTGTGATCTCTTCAGGAATTGTTGATCCCACCCTGGATGCTGCAAGGCTGCTGGCCATATCTATTGCCCATGGTTTGGCTATTGGTGTGCTTGTTGCAAGTATATGTGGTGTATCAGGTGGCCATGTTAACCCTGCTGTTACCTTTGGATTTGTTGTTAGTGGCAACATGACCATCCTCAAAGGTCTCATGTACTGGGCTGCGCAAATTTCTGGCGGTATCCTCGGGGCCGGATTGCTGAAAACTGCCATCCCCAAAGCTTATTTGGGAGGACTTGGG…	MAPWTINCGSPRETLLSAPTWAAMLAEFVATFLFVYIGCGAVISSGIVDPTLDAARLLAISIAHGLAIGVLVASICGVSGGHVNPAVTFGFVVSGNMTILKGLMYWAAQISGGILGAGLLKTAIPKAYLGGLGAHGLSSTINVKEAFVTEMMLTFILVWVIFGAAVDKRGPNSVAPVAIGFSILIDHLVGVPLTGASMNPARTLGPALWTGNWNNHWLYWVAPFTGAALAAIIYCLAILPDPFPKQPDSLVTHHEDGHVEHTKV
Itaiw_v1_scaffold_2_t01604-RA	Isoetes taiwanensis	Pteridophyta	NIP6;1	ATGGAGGGACCTGGAGTTCTGGTTGATCAAGTTGCTTCAGTAATGGCAGCAGAAAGAGCTCCTGGCAATTGGGGATCAAATCGTCATATCAGTGCAGAAAGAGCTCAAAGCATGACAGGATCAGGATATTATAACAACAAATGCTTTCCAGTAGATTCCTGCATGGCAGAACACGACTTTAGCCATATGGTGATTCCCATTCCTCAGTGCTCACTTGCTAAGAAGGTTCTATCTGAATTTATTGGCACCTTCATGCTCATATTTGCTGGCACAGCAACAGCCATTGTAAATGAAAAGTTTGATGGCACCATCACTACTATTGGTCTGGCAGCATCTTCTGGTTTAGCCATCATGGTAATAATTCTGGCAACAGGGCACATATCGGGGGCGCACTGCAAT…	MEGPGVLVDQVASVMAAERAPGNWGSNRHISAERAQSMTGSGYYNNKCFPVDSCMAEHDFSHMVIPIPQCSLAKKVLSEFIGTFMLIFAGTATAIVNEKFDGTITTIGLAASSGLAIMVIILATGHISGAHCNPSLTIAFATLRHFPWIQVPFYVGSQLLASICAGFVLKGIFHPDLHGGVTIPHGDEYWQSFVLEFIISFNLMFVVTAVATDTRAVGELAGIAVGGVVMLNILIAGATSGGSMNPVRTLGPAIAANNYKGIWLYIVGPILGAIAGALAYTIVRINKPDGRTPTLRRETVNNI
Itaiw_v1_scaffold_2_t01609-RA	Isoetes taiwanensis	Pteridophyta	NIP6;1	ATGGAGGGGCCTGGAGTCGTGGTTGATCCAGTTAATGGCAACCTTGCATCAGTAATGGCAGCAGAAACAGCTGCTGGCAATTGGGGATCAGGTCGTTATATCAGCGCAGAAAGAGTTCCAAGTATGACAGGATCAGGATATTACAACAACAAGTGCTTTCCAGTAGATTCCTGCATGGCAGAACAAGGCATTTTTCATGACTTTACTCATGTTACGATTCCCATTCCTCAGTGTTCACTTGCCAAGAAGGTTGCAGCTGAATTTATTGGCACCTTCATGCTCATATTTGCTGGCACAGCAACAGCCATTGTAAACGAAAAGTTTGATGGCACCATCACTACTATTGGTCTGGCAGCGTCTTCTGGTCTAGCCATCATGGTAATAATTCTGGCAACAGGG…	MEGPGVVVDPVNGNLASVMAAETAAGNWGSGRYISAERVPSMTGSGYYNNKCFPVDSCMAEQGIFHDFTHVTIPIPQCSLAKKVAAEFIGTFMLIFAGTATAIVNEKFDGTITTIGLAASSGLAIMVIILATGHISGAHCNPSLTIAFAVLRHFPWIQVPFYVGSQLLASICAGFALKGIFHPDLHGGVTIPHGDEYWQSFVLEFIISFNLMFVVTAVATDTRAVGELAGIAVGGVVTLNILIAGATSGGSMNPVRTLGPAIAANNYKGIWLYIVGPIFGAITGAIAYTIVRTKPDGRTPTIRREAVNTNM
Itaiw_v1_scaffold_2_t01680-RA	Isoetes taiwanensis	Pteridophyta	NIP6;1	ATGGGTGACACACAAATAACTGTGTCAAATGATCGTAACTCTAGTTTGGATTGGAGGGGAGGTAATAAATGCTTCCCAATAGAATGCATCCCCGATCAAGAAATTGTGGTCGATCCCATTCCAACTGGGTTATCCCCAGAACTAACACTTGGCAAAAAGATGCTTTGCGAGTTTGTAGGCACATTCATCATGGTCTTTGGAGCAGCTGGCACATCAATTATGAATAAGAAATCAGATGGGTATTTAGGTCTACATGGACTTGCCGGAGGAGCAGGATTTGTGGTCATGATTGTCATTTTTTCTACTGGGCATATATCGGGAGCCCATATCAATCCTGCTGTTACTCTTGCATTTGCAACTTTTAGGCATTTCCCTTTTTGGCAGGTTCCTTTATATTGG…	MGDTQITVSNDRNSSLDWRGGNKCFPIECIPDQEIVVDPIPTGLSPELTLGKKMLCEFVGTFIMVFGAAGTSIMNKKSDGYLGLHGLAGGAGFVVMIVIFSTGHISGAHINPAVTLAFATFRHFPFWQVPLYWVSQLTASICSAFLLRVVYTPFEHGGPTTPAGEYWQAFVFEMMLTAIMMFVVTAVATDTRAVGELAGIAVGATVYLNNLIAAPITGASMNPARTLGPAIAADNYKGIWVYFLGPFIGAQLGAGVYTLLRFKSPRERSVIKK
Itaiw_v1_scaffold_2_t01684-RA	Isoetes taiwanensis	Pteridophyta	NIP5;1	ATGATGCTCACTGCTATCATGATGTTTGTTGTCACTGCTGTCGCTACTGATACTCGAGCTGTAGGAGAACTCGCAGGAATAGCTGTTGGTGCTACTGTTTACCTTAATAATCTCATTGCTGCACCTATAATCGGAGCATCTATG	MMLTAIMMFVVTAVATDTRAVGELAGIAVGATVYLNNLIAAPIIGASM
Itaiw_v1_scaffold_2_t02705-RA	Isoetes taiwanensis	Pteridophyta	NIP6;1	ATGGCATCTTCAGTAACATTGACTGAAATTATGACTCAATCAGCTCCTCCCACTACCAATGGCAGCATGAGCATGGAAAAGATGAGGGCATCCAATGTACACGATGATGAGGAGGAACCAACACTAGAACCTGCTTGCTGTGCTGGTGTAGCAGTAGGAAACACCAGTGTTACTCTTAAGAATGCCACTACTCTTCAGAAGGTCGGAGCTGAGGTGATTGCCACATTCATTCTCATATTCTCTGGAGCGGGCGCAGGAATGACCAATGCACTGGTGCATGACAGAATGACACTATGGGGAGTAGCAGGAGCAAATGGTCTGGTGGTGATGATGATGATCTATGCAACAGGCCACATATCAGGAGCTCATATGAACCCTGCAGTCACCATAGCCTTTGCC…	MASSVTLTEIMTQSAPPTTNGSMSMEKMRASNVHDDEEEPTLEPACCAGVAVGNTSVTLKNATTLQKVGAEVIATFILIFSGAGAGMTNALVHDRMTLWGVAGANGLVVMMMIYATGHISGAHMNPAVTIAFATLRHFPWSQVPAYIGAQLTAAISAGFVLRHVLGDVNNVSATIPSGSPLQSFAMEIIISFILMFVVSAVSTDTRAIGEPAGLAVGGTVALTSIIAGPISGASMNPARSLGPAIAANNFKHIWIYFVSPVLGTLAGGWCYNLVRLVEVGAEDKLATRKSFKRNDSFV
Itaiw_v1_scaffold_2_t02713-RA	Isoetes taiwanensis	Pteridophyta	NIP6;1	ATGGAGCATATGAAAGGTGCTTCATTTCTGTGCAAAATGGCATCAGGCCAAGATAAGGATTGTGAGATCATCATACATTCTGCTCCATTCAGCATCAGCATGGCTAAAAATTGCCTTGATCCTTCGAGTACCCCTGTTGCACACTACCAAGCAGACATGCAACATCTTTGCTGCATTTCTTGTTCTTTCAAGGACCGCACTGCCCTAAAGAATACCACATTACTTCAGAAGGTTGGCACAGAGGTGATTGCGACTTTCATTCTAATATTCTTAGGAGCAGGAGCTGGCATGACTAATACACTGGCACATGATAGAATTACACTATTTGGAGTGGCTGCAGCAAATGGACTTGCTGTGATGATGATGATTTATGCAACTGGTCATATTTCAGGAGCTCAT…	MEHMKGASFLCKMASGQDKDCEIIIHSAPFSISMAKNCLDPSSTPVAHYQADMQHLCCISCSFKDRTALKNTTLLQKVGTEVIATFILIFLGAGAGMTNTLAHDRITLFGVAAANGLAVMMMIYATGHISGAHMNPAVTISFATMRHFPWCQVPAYVMAQLIGAISASFVLRNVLGNVDNLSATIPSGSALQSFVLELIISFILMFVVSAVSTDTNAIGELAGLAVGGTVALNSIIAGPISGASMNPARSLGPAIAANNFTHIWIYLVSPVLGTLAGAWFYNLIRLVQSEENEKLMPSARKGSNLKRNDFV
Itaiw_v1_scaffold_2_t02952-RA	Isoetes taiwanensis	Pteridophyta	NIP6;1	ATGGACAAAAGGACTAAACTTCCGTTTAGTGACTATGTTGTTGAAGTTGTTACCATGTTGCCAGCCACAACGAAGTGGTATAAGAAGCAGAAGTTACCCAAGCCTGCATGGTTGCTGTTACCACAGTGGCCATCCAGCAAGGAGACAGCAGAAACAGATGCAGATGCACCTGCAGAGTCATTTTTTAAAGAGTTCATTATTGAGACAGCAGATGGCCGTCGCCAGCGTCGTTACAAGCAGGTGTTTGGCAACAATATGTCTGTTAAAGGAGATCCTGTGATTACGAAATGCAAACCCACCGAAAACTGGACTAAGGTTACATTTAAACCTGATCTTGCACGATTCAAGATGACATACTTGGAAGAGGATGCTGTAGCGCTCATGTCTAAGCGTGTTCTG…	MDKRTKLPFSDYVVEVVTMLPATTKWYKKQKLPKPAWLLLPQWPSSKETAETDADAPAESFFKEFIIETADGRRQRRYKQVFGNNMSVKGDPVITKCKPTENWTKVTFKPDLARFKMTYLEEDAVALMSKRVLDMAGCLGRHISAERAQSMTGSGYYNNKCFPVDSCMAEHDFTNMVPFYVGSQLLVSICAGLALKGIFHPDLHGGVTIPHGDEYWQSFVLEFIISFNLMFVVTAVATDTRAVTKREYTNEGIWKNWNWRSEGNLFLNGAYFVPSDFESGAVYSKASSPFLSAKPATFVQYLTINAGAIPCTRGFAQE
Itaiw_v1_scaffold_21_t15570-RA	Isoetes taiwanensis	Pteridophyta	NIP6;1	ATGGGAGATGCACAAATCACAGTATCAAATGACCGGAACTCCAGCCTAGATTTTCGTGGAGGCAATAAATGCTTTCCTGTGGAATGCATTCCTGACCATGAAATTGTAGATCCCATCCCAACTGGGTTGTCTCCAAATGTGACACTTGGGAAGAAGTTGCTATCTGAATTTGTGGGAACCTTTGTGTTGATTTTTGGCTGTGCTGGGACAGCCATAATGGACCATAAATCAAAAGGGTATTTGGGTATTCATGGAGTGGGAGGAGGTGCTGGTCTGTGTGTGATGATAGTCATCTTTTCAACGGGGCATATATCAGGAGCTCATATAAACCCGGCCGTAACTTTGGCATTTGCCACTTACAGACACTTTCCATTTTGGCAGGTTCCGCTGTATTGGATA…	MGDAQITVSNDRNSSLDFRGGNKCFPVECIPDHEIVDPIPTGLSPNVTLGKKLLSEFVGTFVLIFGCAGTAIMDHKSKGYLGIHGVGGGAGLCVMIVIFSTGHISGAHINPAVTLAFATYRHFPFWQVPLYWICQLTASICSAFLLRAVYTPFEHAGATVPAGEVWQSFVFEIILTAIMMFVVTAVATDTRAVGELAGIAVGATVYLNNLIGAPISGASMNPARTLGPAISAGKYRGIWVYFLGPVLGAQIGAAVYTLLRFKDHGPRERSFTKS
Itaiw_v1_scaffold_21_t15592-RA	Isoetes taiwanensis	Pteridophyta	SIP1;1	ATGGCTGGAGCATTATCAATTCTTGAGCTTATGCCGCCTTCTACTGATCATACTCTTGGGGGTCCTCAGTTAAAAGTCGATATACACATTGGAGCTATTGCAGAGGGAGTGCTCACCTTCTTGAGTTGCTTCTTTATAATGTTGGTGATCTTTAAAGGACCAAGAAACAGTATTATTCAAAATAGTCTCATTGTTTTATCAACGGTTACCCTCATTATTGCTGGAGCTGGCTATACTGGACTTGCAATGAACCCTGCCAATATGGTTGGAGCTGTGGCTGGAGCATTATTAATTCTTGAGCTTATGCCAGCTTCTTACAGTCATACTCTTGGCGGTCCTCAGCTAAAAGTCGATATATACACTGGAGCTATTGCAGAGGGAGTGCTCACCTTCTTGAGT…	MAGALSILELMPPSTDHTLGGPQLKVDIHIGAIAEGVLTFLSCFFIMLVIFKGPRNSIIQNSLIVLSTVTLIIAGAGYTGLAMNPANMVGAVAGALLILELMPASYSHTLGGPQLKVDIYTGAIAEGVLTFLSCFFIMLVIFKGPRNSIIQDSLIVLSTVTLIIAGAGYTGPAMNPANVYFSPFS
Itaiw_v1_contig_220_t45809-RA	Isoetes taiwanensis	Pteridophyta	SIP1;1	ATGGAGTTGAAGCTAGTGCTTTCAGATGCCGGTATCACTTTCCTATGGGTTTTTCTCACATCCTGTCTTGGGGCCGTTACGGAAAAGATAGCTTCTTATCTGCATCTGACGGATTTGGGTAGGCTTTGTGTGGTAACAGCACTTGTGGCTGTCCTTGTTGTGTCCTTCGCAAACCTGAGCCAGAAACTTGGAGGCGCAAGTTTTAATCCGGCAGCACTTGTGGCCTTTTCAACACAGGGTGGTGGACTTCAGTTCTCAAGACTTGCATTTCGTTTTCCTGCACAGATGGTTGGAGCTGTGGCTGGAGCATTGTCAATTCTTGAGCTTATGCCAGCTTCTTACAGTCATACTCTTGGGGGTCCTCAGTTAAAAGTCGATATACACACTGGAGCTATTGCA…	MELKLVLSDAGITFLWVFLTSCLGAVTEKIASYLHLTDLGRLCVVTALVAVLVVSFANLSQKLGGASFNPAALVAFSTQGGGLQFSRLAFRFPAQMVGAVAGALSILELMPASYSHTLGGPQLKVDIHTGAIAEGVLTFLSCFFIMLVIFKGPRNSIIQNSLIVLSTVTLIIAGAGYTGPAMNPANAFGWAYVNKRHNNWVHFYVYWLTPLIGAFISGLLLRQGKDKEKAA
Itaiw_v1_contig_223_t45823-RA	Isoetes taiwanensis	Pteridophyta	NIP6;1	ATGCCTGGCTATACCAAGTTCCAGACTGACATCGATGCAGATCCCGAAGATGCGAGCTCTTGTGACGCCCTGGAAGAAGACGACTCTCCCTGTGCTTCCATCATGAAAAAGTGCTTTTCGGAGTTTGTAGGCACCTTTGTTCTGCTCATAGCGGCAGCAGGAACTGGTATAGTTGATCAGCAAAGTGGTAGTCTTGGAATCCAGGGCTGTGCTGCTGGCTCTGGACTTCCAGTTGTAATTATTATTCTTGCAACGGGGCATATTTCAGGAGCTCATATCAATCCAGCAGTAACTCTTGCCTTTTGCTTTTTTTTCGCCATTTCCCCCATGGGGCCATGTTCCTTTCTACATTGTGTCCCAAACACTGGATCTTTATTGGCTTCATATGCACTAAAGATT…	MPGYTKFQTDIDADPEDASSCDALEEDDSPCASIMKKCFSEFVGTFVLLIAAAGTGIVDQQSGSLGIQGCAAGSGLPVVIIILATGHISGAHINPAVTLAFCFFFAISPMGPCSFLHCVPNTGSLLASYALKILYSPQKV
Itaiw_v1_scaffold_23_t16383-RA	Isoetes taiwanensis	Pteridophyta	NIP4;2	ATGTTGTGGGAGAACTTGCTGGCATTGCAGTGGGTGCTCTTGTTTACGAACAATCTCATTGGTAGCATAAAGAATTTCTCTCATGCGGACCTATATCCGGAGCATCTATATGAATCCAACTCGAACTCTAGGGGGCCGGCCATATCTGCTGGTAAATACAAAGAAATATGGCTTTATTTTGTTGGTCCATTTATAGGAGCACAAATTGGTGCTGGTGTGTATACGTTACTTCGTTTCAAGGACCATCAACCACGAGAACGGAGCTTCACTAGAAGCTAA	MLWENLLALQWVLLFTNNLIGSIKNFSHADLYPEHLYESNSNSRGPAISAGKYKEIWLYFVGPFIGAQIGAGVYTLLRFKDHQPRERSFTRS
Itaiw_v1_contig_233_t45903-RA	Isoetes taiwanensis	Pteridophyta	NIP5;1	ATGGATATGACAGCAGATGGCCGTCGCCAGCGTCGTTACAAGCAGGTGTTTGGCAACAATATGTCTGTTAAAGGAGATCATGTGATTACGAAATGCAAACCCACCGAAAACTGGACTAAGGTTACATTTAAACCTGATCTTGCACGATTCAAGATGACATACTTGGAAGAGGATGCTGTAGCGCTCATGTCTAAGCGTGTTCTGGACATGGCTGGATGTCTGGGTAAGACAGTAAAAGTGGAACTGAATGGCGCAGAAGAGCTCCCGGCAATTGGGGATCAGTCGCCATATCGCGATTCCTGCATGGCAGAACACGACTTTACCAATATGGTGATTCCCATTCCTCAGTGCTCACTTGCTAAGAAGGTTGTATCTGAATTTATTGGCACCTTCATGCTC…	MDMTADGRRQRRYKQVFGNNMSVKGDHVITKCKPTENWTKVTFKPDLARFKMTYLEEDAVALMSKRVLDMAGCLGKTVKVELNGAEELPAIGDQSPYRDSCMAEHDFTNMVIPIPQCSLAKKVVSEFIGTFMLIFAGTATAIVNEKITSICAGLALKGIFHPDLHGGVTIPHGDEYWQSFVLEFIISFNLMFVVTAVATDTRAVTKREYTNQGIWKNWNWRSEGNLFLNGAYFVPSDFESGAVYSKASSPFLSAKPATFVQYLTINAGAIPCTRGFGQE
Itaiw_v1_scaffold_26_t18552-RA	Isoetes taiwanensis	Pteridophyta	TIP1;1	ATGGGCAGAATTGAAATAGGGGGGGCAGAAGAAGCATCCAAGCCCGATGCCCTTCGTGCCGCATTGGCTGAATTCATCGGCATGTTCCTCTTCGTCATTGCTGGAGTTGGTTCCGTCATGGCGATTGGTAAACTACAAACAGGAGACCTGGCTCCAGCCGGATTAGTGGCCATAGCACTGGCTCATGGTATCTCCCTTTTTGTAGTGATAGCAGCTACGGCCAATATCTCCGGCGGCCACATAAATCCAGCAGTTACTCTCGGACTGGCACTAGGCGGTAACATAACAATTGCGAGAGGGTTTTTATACTGGGTAGCACAGCTCTTGGGCTCAGCAGCCGGTGCAGCGGTATTGAAACTGGTTGCCAACGGAGGGGGAACGGTTCCAGTGCATGCCCTG…	MGRIEIGGAEEASKPDALRAALAEFIGMFLFVIAGVGSVMAIGKLQTGDLAPAGLVAIALAHGISLFVVIAATANISGGHINPAVTLGLALGGNITIARGFLYWVAQLLGSAAGAAVLKLVANGGGTVPVHALGANESVIGAIIFEIVTTFALVFTVYATAVDPKKGTVGTIAPIAIGFIVLANILASAAFSGASMNPGRSFGPALVSWDWTNHWIYWVGPLLGGAIAGVLYNGVFISSHSLLPTDY
Itaiw_v1_contig_279_t46214-RA	Isoetes taiwanensis	Pteridophyta	TIP1;1	ATGCCTTTCCAAAACTTCGCAGTTGGCCACACCCATGAGGTCACCGAAGTCGGTGCTCTCAAAGCAGCCTTTGCTGAATTCGTCGGAACATTCCTCTTCGTCTTTGCCGGAGTCTCTGGCGCCGAAGCCATCACTAAGCTAGCGCCTGGAGATCTAACAGTGGCAGGACTAGTGGCCATAGCTCTGGTCCATGGAGTTGCGCTTTTTGTAGTGGTTGCAGCGACGGCAAACATCTCAGGTGGGCACATAAATCCGGCAGTTACATTCGGATTAGTTGTCGGAGGCCAGATTACAGTGTTCAAAGGACTTCTATACTGGGTTGCGCAGCTAATTGGAGCAGCTCTCGCATCTGGGCTTCTGATCTTAATCGCCCCAGTGTCTGTACCAGTAGTTGGATTG…	MPFQNFAVGHTHEVTEVGALKAAFAEFVGTFLFVFAGVSGAEAITKLAPGDLTVAGLVAIALVHGVALFVVVAATANISGGHINPAVTFGLVVGGQITVFKGLLYWVAQLIGAALASGLLILIAPVSVPVVGLGASESLIGALIYEIVGTFALVFVVYATAVHNKDAIAPIAIGFTVLAFIFAAGPFSGAAFNPARAFGPALATFTWTNHWVYWVGDLIGGLLAGVIYTGIFHTTPTHAQLPSADY
Itaiw_v1_scaffold_28_t19722-RA	Isoetes taiwanensis	Pteridophyta	XIP	ATGTCTTCTGCTTTAGAGGATCAGTCATCCTCTAGATCATCTTCATCGAGATTTCATTTCCGTCATCAATCCAGAACCCATCCAGATCCAGGGCCTAGCCATTACAGCAGAAGCTCTAGCCTTGATGGCATACAAGCTGCAGATTCTTACCCTTCTTCGCTTCACATTTCTTCAGCAGAGTTCAAAGACAAAGCACAAACCCACTCTACTATTTTTTCCAAAGGGCTTATTGGGCTCTCAGATTTCTGCAAAACACAGGTATGGAGTGATGCATTAATGGAGATGGCAGGGATGTTTATTTTCGAGTTTGCTTTGGTAGCTGCAAACCAGGCATGCTATGAATCACATTTTAAACATGCCAGGCTAGCTGAAGCTGTTTTTCTTGGTTTAATCTGGTCC…	MSSALEDQSSSRSSSSRFHFRHQSRTHPDPGPSHYSRSSSLDGIQAADSYPSSLHISSAEFKDKAQTHSTIFSKGLIGLSDFCKTQVWSDALMEMAGMFIFEFALVAANQACYESHFKHARLAEAVFLGLIWSCTYLGMLTLSVAHMNPAFTLTSMLTGFISPVKAIVNICFQCIGSILGSWVAREVLKANSGRILGGCILKSNMGQHDGQALAASLILEIAFTFLLISVAYATTLESDNLNITGPIVGASTVGAALAFLVFISSSIRPASYSGAGMNPAHCLGPAVVGGRGGFMWAHHWIFWTGPFIAAAMFGLLYHIAIPKVEHDAHFVSPLQNHVFTPAAPSQNSKLDVFLHIKAMVHRSEGDKERRSVNNSREVIVEQN
Itaiw_v1_scaffold_29_t19996-RA	Isoetes taiwanensis	Pteridophyta	NIP6;1	ATGCCTGGCTATGCCAAGTTCCGCAATGACATCGATGCAGATCCCGAAGATGCGAGCTCTTCTGACGCCCTGGAAGAAGAGGACTCTCCTTGTGCTTCCATCATGAAAAAGTGCTTTTCGGAGTTTGTAGGCACCTTTGTTCTGCTCATAGCGGCAGCAGGAACTGGTATAGTTGATCAGAAAAGTGGTAGTCTTGGAATCCAAGGCTGTGCTGCTGGCTCTGGACTTCCAATTGTAATTATTATTCTTGCAACGGGGCATATTTCAGGAGCTCATATCAATCCAGCAGTAACTCTTGCCTTTGCTTCTTTTTGCCATTTCCCATGGGGCCATGTTCCTTTCTACATTGTGTCCCAAACACTGGGATCTTTATTGGCTTCATATGCACTAAAGATTCTG…	MPGYAKFRNDIDADPEDASSSDALEEEDSPCASIMKKCFSEFVGTFVLLIAAAGTGIVDQKSGSLGIQGCAAGSGLPIVIIILATGHISGAHINPAVTLAFASFCHFPWGHVPFYIVSQTLGSLLASYALKILYSPAESLGVTVPADGDMQSLCFELLVTSILMFVITSVPTDTRAVGELAAIAVGATVYLNNLIARPVSGASMNPVRTFGPAVAANNYRGLWVYIIGPILGAQLGAGVYTLMRAKGPGKKNGVCKFQEI
Itaiw_v1_contig_30_t43272-RA	Isoetes taiwanensis	Pteridophyta	NIP6;1	TTCATTGGCACCTTCATTCTGTTGATAGCCGCCGCAGGAACTACTATAATTAATCAGAAAACTAATCAAAGTCTTGAAATCCAAGGCTGTACTGTTGGATCTGGAGTGCCAGTGCTGATTGTTATTCTTGCAACTGGACATATTTCAGGAGCGCATATCAATCCAGCAGTTACTCTTGCCTTTGCTACTTTTCGCCATTTTCCATGGGGCCATGTTCCATTCTACATTGTGTCTCAGACCCTAGGGTCTTTGCTGGCCTCATTTGCACTAAAGATTCTGTATTCACCACCTGCAGAGTCACTGGGTGTGACAGTTCCTACTAACAGTGAACCCAATCATTTTTCTTCGAGATTCTAA	FIGTFILLIAAAGTTIINQKTNQSLEIQGCTVGSGVPVLIVILATGHISGAHINPAVTLAFATFRHFPWGHVPFYIVSQTLGSLLASFALKILYSPPAESLGVTVPTNSEPNHFSSRF
Itaiw_v1_contig_313_t46403-RA	Isoetes taiwanensis	Pteridophyta	NIP6;1	ATGGCAAGAAGAGAGGAAACTGAAGGATTGTTGGATGAGGTGTATAGGGAGTTGGAAAATGGATCCCCACCAATATTCACAAAGTTATTTGCTAAGAAGGTGGTTGGGGCAGAATTTATTGGGACATTCATCCTCTTATTTGCATGTGCTTCCACTCCTGTAGTCAATTCTCAAATAGGTGGACAAACAATGTTCACCATATCACTTACTGCAGGCTTGGCAGTGGCTATCATTATATTTTCTACTGGTCATATATGTGGAGCTCATTTAAATCCATCTGTCACAATTTCATTTGCTGCCTTGGGGCAGTTTCCATGGGCACATGTGCCTATATATATAGCCACACAAGTATTGGCATCCACATTGGGTGCATTTGCATTGAAATGCATATTTGGCAGT…	MARREETEGLLDEVYRELENGSPPIFTKLFAKKVVGAEFIGTFILLFACASTPVVNSQIGGQTMFTISLTAGLAVAIIIFSTGHICGAHLNPSVTISFAALGQFPWAHVPIYIATQVLASTLGAFALKCIFGSVSHGLTQPLGDELQAFFLELIISFVLMFVVTAVSTDKFAETHLAPIAVGSTVLLNNLAASIWGINESGENSRDAIVASNFRGLWIYIVAPTIGTLLGAGAYSMVRLSPSKRPTYDDDDCVTSF
Itaiw_v1_contig_314_t46406-RA	Isoetes taiwanensis	Pteridophyta	NIP6;1	ATGGTGGATCACAAAACCATGGCTGACTATACCAGGCTAAACGATGACATTGTTACTGCGGATCACGAGGTCGGAATTCCATTCTACATTGTGTCCCGGACCACAGGATCTTTCTTGGCCTCATTTGCACTAAAGATTACGTATTCACTGCTTGAGTCCTTTGGGTGTGGCCAGTTCCTACTAACAGTTGGAGAACTTGCTGCTGTAGCTGTAGGGGCAACTGTGTATCTCAACATCTTTATAGCAGGGCCTGTGTCCGGAGCATCAATGAATCCAATGCGCACATTTGGTCCAAAGATGTTGACTAACAATTACCTGACATTGTGGTTGTATTTTGTTGGCCCAATTTTAGGAGCTCAATTGGGTGCTGGAGCATACACTTTGATGCGCTCCAAAGGA…	MVDHKTMADYTRLNDDIVTADHEVGIPFYIVSRTTGSFLASFALKITYSLLESFGCGQFLLTVGELAAVAVGATVYLNIFIAGPVSGASMNPMRTFGPKMLTNNYLTLWLYFVGPILGAQLGAGAYTLMRSKGSGAKKQGVCKFLKK
Itaiw_v1_contig_326_t46470-RA	Isoetes taiwanensis	Pteridophyta	NIP5;1	ATGGCGATCACATCAATCTGTGCGGGATTGGCATTGAAAGGAATATTCCACCCAGATTTACATGGTGGCGTCACAATTCCTCATGGAGATGAATATTGGCAGTCATTCGTTCTCGAATTTATTATTTCCTTCAATCTCATGTCACAAAACGAGAATATACAAATGAAGGCATATGGAAGAACTGAAACTGGAGATCAGAGGGGAATCTATTCCTAA	MAITSICAGLALKGIFHPDLHGGVTIPHGDEYWQSFVLEFIISFNLMSQNENIQMKAYGRTETGDQRGIYS
Itaiw_v1_scaffold_33_t21786-RA	Isoetes taiwanensis	Pteridophyta	TIP1;3	ATGAAATCAGGAATGAGTGATGTGAAAACAGGCATGCGTGACGTGAAAACAGGCATGCAAAAAATGTTAGCCAACACAGGCATGGCTAACACGACAAAGAATTATATGCAGTTGGAGCTTCAGGAAGCTACTGATTCAGAACATCAGGAGCTCTTTCCTGCAGGGCCATCTGGTGCAGGTCAGCACCATGGTTTGCAGGATACTTTACACATTCAAAACATGGTGGAGGGGGCCGTTAAGATGGTGGGCATGCTTAATTTTATGAAGGTGGAGCTTGGGGACCACAAAACCCTCCGTTCCAAAGAGCAGTGGCGAGCAGCATTTGCAGAATTTATAGGCACATTATTGTTTGTATATCTCGGATGTGGATCTGTGGTTGCTTCGGGGATGTTGGATCAT…	MKSGMSDVKTGMRDVKTGMQKMLANTGMANTTKNYMQLELQEATDSEHQELFPAGPSGAGQHHGLQDTLHIQNMVEGAVKMVGMLNFMKVELGDHKTLRSKEQWRAAFAEFIGTLLFVYLGCGSVVASGMLDHKMKSGRLVAIALGHGLAIACLAGATGAISGGHLNPAVTLAFVVAGKETLLRAGLYVGAQLLGAIIGAGLLKSSTPRHWEGSLGSHGLSHGVLPGEGFLMEFMLTFMLIFVIFGVAVDRRGPGVIAPLPIGFAVLVDHLVGVPFTGASMNPARSFGPALVSGYWSTSFWIYWFGPCFGSICAAALYRYVFLEPLQVYSAPPARPQTQANPLKPQSPASSLQP
Itaiw_v1_scaffold_35_t22963-RA	Isoetes taiwanensis	Pteridophyta	NIP6;1	ATGGCTGACTATACCAGGCTAAACGATGACATTGTTGCGGATCTCGAAGGCCGAAGTTCAGTCGCCCTCGAAGAAGAGGACACTCCTTGTGTCACTCTCATAAAAAAGTGCTTTTCGGAGTTCATCGGCACCTTCATTCTGTTGATAGCTGCAGCAGGAACTGCTATAATTAATCAGAAAACTAATCAAAGTCTTGGAATCCAAGGCTGTGCTGTTGGATCTGGAGTGCCAGTGCTGATTGTTATTCTTGCAACTGGACATATTTCAGGAGCGCATATCAATCCAGCAGTTACTCTTGCCTTTGCTACTTTTCGCCATTTCCCATGGGGCCATGTTCCATTCTACATTGTGTCCCAGACCCTGGGATCTTTACTGGCCTCATTTGCACTAAAGATTCTG…	MADYTRLNDDIVADLEGRSSVALEEEDTPCVTLIKKCFSEFIGTFILLIAAAGTAIINQKTNQSLGIQGCAVGSGVPVLIVILATGHISGAHINPAVTLAFATFRHFPWGHVPFYIVSQTLGSLLASFALKILYSPAESLGVTVPTNSELQSFFFEILITFILMFIITSVATDTKAVGELAAVAVGATVYLNIFIAGPVSGASMNPMRTFGPAVAANNYTALWLYFVGPILGAQLGAGAYTLMRSKGSGAKKQGVCKFLKK
Itaiw_v1_scaffold_37_t23842-RA	Isoetes taiwanensis	Pteridophyta	PIP2;7	ATGGCGAAAGAGGGCAGCAAGGATTTAGAACAGGCCAGTTTTGTGCCAAAAGATTACACCGATCCGCCTCCAGCTCCACTCATTGATCCGCAAGAGCTTGTGCGATGGTCGTTCTACAGAGCCGTGATTGCAGAGTTCGTGGCCACGCTCTTGTTTCTGTACATCACCGTAAGAACAGTTGTGGGCGTTGCGACATCTACCGGAAATTGCAACAGCGTCGGAATCGAGGGCATTGCTTGGGCTTTTGGGGGCATGATTTTCGTGCTCGTTTATTGCACTGCTGGTGTTTCCGGTGGGCACATTAATCCGGCGGTAACATTTGGGTTGTTTTTGGCACGCAAGGTTTCCCTTCCCAGAGCTCTGTTCTACATAATAGTGCAGTGTTTGGGCGCCATCGCC…	MAKEGSKDLEQASFVPKDYTDPPPAPLIDPQELVRWSFYRAVIAEFVATLLFLYITVRTVVGVATSTGNCNSVGIEGIAWAFGGMIFVLVYCTAGVSGGHINPAVTFGLFLARKVSLPRALFYIIVQCLGAIAGAGLAKGFQKSLYMRAEGAANYVANGYTKGTGLGAEIIGTFVLVYTVFSATDPKRNARDSHVPVLAPLPIGFAVFMVHLATIPVTGTGINPARSFGAAVIYNKDRAWDDQWIFWVGPFIGAALAAIYHQYVLRAGSALRALGSFRSARH
Itaiw_v1_scaffold_40_t24874-RA	Isoetes taiwanensis	Pteridophyta	NIP6;1	ATGGAGGGGCCTGGAGTCGTGGTTGATCCAGTTAATGGCAACCTTGCATCAGTAATGGCAGCGGAAACAGCTGCTGGCAATTGGGGATCAGGTCGTTATATCAGCGCAGAAAGAGTTCCAAGTATGACAGGATCAGGATATTACAACAACAAGTGCTTTCCAGTAGATTCCTGCATGGCAGAACAAGGCATTTTTCACGACTTTACTCATGTTACGATTCCCATTCCTCAGTGCTCACTTGCCAAGAAGGTTGCAGCTGAATTTATTGGCACCTTCATGCTCATATTTGCTGGCACAGCAACAGCCATTGTAAACGAAAAGTTTGATGGCACCATCACTACTATTGGTCTGGCAGCGTCTTCTGGTCTAGCCATCATGGTAATAATTCTGGCAACAGGG…	MEGPGVVVDPVNGNLASVMAAETAAGNWGSGRYISAERVPSMTGSGYYNNKCFPVDSCMAEQGIFHDFTHVTIPIPQCSLAKKVAAEFIGTFMLIFAGTATAIVNEKFDGTITTIGLAASSGLAIMVIILATGHISGAHCNPSLTIAFAVLRHFPWIQVPFYVGSQLLASICAGFALKGIFHPDLHGGVTIPHGDEYWQSFVLEFIISFNLMFVVTAVATDTRAVGELAGIAVGGVVTLNILIAGATSGGSMNPVRTLGPAIAANNYKGIWLYIVGPIFGAITGAIAYTIVRTKPDGRTPTIRRETVNTNM
Itaiw_v1_scaffold_50_t28528-RA	Isoetes taiwanensis	Pteridophyta	NIP6;1	ATGGCAAGAAGAGAGGAAACTGAAGGATTGTTGGATGAGGTGTATAGGGAGTTGGAAAATGGATCCCCACCAATATTCACAAAGTTATTTGCTAAGAAGGTTGGGGCAGAATTTATTGGGACATTCATCCTCTTATTTGCATGTGCTTCCACTCCTGTAGTCAATTCTCAAATAGGTGGACAAACAATGTTCACCATATCACTTACTGCAGGCTTGGCAGTGGCTATCATTATATTTTCTACTGGTCATATATGTGGAGCTCATTTAAATCCATCTGTCACAATTTCATTTGCTGCCTTGGGGCAGTTTCCATGGGCACATGTGCCTATATATATAGCCACACAAGTATTGGCATCCACATTGGGTGCATTTGCATTGAAATGCATATTTGGCAGTGTC…	MARREETEGLLDEVYRELENGSPPIFTKLFAKKVGAEFIGTFILLFACASTPVVNSQIGGQTMFTISLTAGLAVAIIIFSTGHICGAHLNPSVTISFAALGQFPWAHVPIYIATQVLASTLGAFALKCIFGSVSHGLTQPLGDELQAFFLELIISFVLMFVVTAVSTDKFAETHLAPIAVGSTVLLNNLAASQTTGASMNPVRTLGPAIVASNFRGLWIYIVAPTIGTLLGAGAYSMVRLSPSKRPS
Itaiw_v1_scaffold_50_t28764-RA	Isoetes taiwanensis	Pteridophyta	NIP6;1	ATGCCTGGCTATACCAAGTTCCGCAATGACATCGACGCAGATCCCGAAGATGCGAGCTCTTCTGACGCCCTGGAAGAAGAGGACTCTCCTTGCGCTTCCATCATGAAAAAGTGCTTTTCGGAGTTTGTAGGCACCTTTATTCTGCTCATAGCGGCAGCAGGAACTGGTATAGTTGATCAGCAAAGTGGTAGTCTTGGAATCCAGGGCTGTGCTGCTGGCTCTGGACTTCCAGTTGTAATTATTATTCTTGCAACGGGGCATATTTCAGGAGCTCATATCAACCCAGCAGTAACTCTTGCCTTTGCTTCTTTTCGTCATTTCCCATGGGGCCATGTTCCTTTCTACATTGTGTCCCAAACACTGGGATCTTTATTGGCTTCATATGCACTAAAGATTCTG…	MPGYTKFRNDIDADPEDASSSDALEEEDSPCASIMKKCFSEFVGTFILLIAAAGTGIVDQQSGSLGIQGCAAGSGLPVVIIILATGHISGAHINPAVTLAFASFRHFPWGHVPFYIVSQTLGSLLASYALKILYSPAESLGVTVPANGDMQSLCFELLVTSILMFIITSVSTDTRAVGELAAIAVGATVYLNNLIARPVSGASMNPVRTFGPAVAANNYRGLWVYIVGPILGAQLGAGVYTLMRAKGPGKKNGVCKFQEI
Itaiw_v1_scaffold_54_t29935-RA	Isoetes taiwanensis	Pteridophyta	NIP6;1	ATGACACTATGGGGAGTAGCAGGAGCAAATGCTCTGGTGGTGATGATGATGATCTATGCAACAGGCCACATATCAGGAGCTCATATGAACCCTGCAGTCACCATAGCCTTTGCGCCATTTTCCTTGGAGCCAGTCTCGCAATCTTTCGCCATGGAGATTATAATCTCTTTTATCCTCATGTTTGTGGTCTCGCAGATCGGCGAGCCCGCAGTCCAGCGGTCCGGAGGCACAGTGGCACTCACTTCTATCATTGCGGGCAATGTTTTTGAATACCGGACCCATATCGGGAGCATTAATGAACCCCCTTTAGGAGTCTTGGTCCCCGCAATTGCAGCTAACAATTTCAAGCATATCTGGATCTACTTTGTAAGCCCAGTTCTGGGTACATTGGCAGGAGGA…	MTLWGVAGANALVVMMMIYATGHISGAHMNPAVTIAFAPFSLEPVSQSFAMEIIISFILMFVVSQIGEPAVQRSGGTVALTSIIAGNVFEYRTHIGSINEPPLGVLVPAIAANNFKHIWIYFVSPVLGTLAGGWCYNLVRLVEVGAEDKLTISKVAQKNLNS
Itaiw_v1_scaffold_59_t31128-RA	Isoetes taiwanensis	Pteridophyta	PIP1;2	ATGGAAGGAAACAGGGAAGATGTTCATGTTGGGGTCTCCAAATACAGGGAGAGGCCCCTTGGAACTTCAGCAGAACAGCCTGAGAAGGATTATCAGGAGGCAGGCCCTGCTCCTTTCTTTGATGCCTGTGAATTCTCCTCCTGGTCTTTCTGGAGAGCTGGGATCGCTGAATTCATAGCCACTTTTCTCTTCCTCTACATAACCATCCTTGCTGTTATGGGTTTGAAGAAGTCCACCTTGTCTCAGTTTACTGCCACTCCCAATGCATGCAGCACCATAGGCATTCAGGGTATTGCATGGGCTTTCGGTGGCATGATCTTCGTTCTGGTCTATTGCACTGCTGGAATATCAGGAGGGCACATCAATCCTGCAGTTACCTTTGGCCTGTTTTTAGCAAGG…	MEGNREDVHVGVSKYRERPLGTSAEQPEKDYQEAGPAPFFDACEFSSWSFWRAGIAEFIATFLFLYITILAVMGLKKSTLSQFTATPNACSTIGIQGIAWAFGGMIFVLVYCTAGISGGHINPAVTFGLFLARKVSLPRTILYIIAQTLGAIVGAGVVKGFQPDLYKAGGGGANTVAHGYTIGDGFGAEVVGTFVLVYTVFSATDAKRNARDSHVPVLAPLPIGFAVFLVHLATIPVTGTGINPARSLGAALIFDNDHAWNDHWIFWVGPFVGAALAAFYHQFVIRALPFHGSSRS
Itaiw_v1_scaffold_6_t06028-RA	Isoetes taiwanensis	Pteridophyta	NIP6;1	GTATCCAAATGGAATGTGAATGGCTATAAAAGGCTAATTTTAAGATCGCACTCATCAACAACCTCTTGGGGGACAATCTCAAATTTCAAGATAGATACCTCAAGTTTGAGAGAGAAGCTAATGGGTGATGCACAGATAACAGTGACAAATGATCGTAACTCTAGTTTGGATTGGAGGGGAGGCAACAAATGCTTTCCCGTAGAATGTATTCCCGATCATGAAATTGTGATCGATCCCATTCCAACTGGGTTATCCCCAGAGCTCACACTTGGCAAAAAGTTACTTTGCGAGTTTGTGGGCACATTTATCATGGTCTTTGGAGCAGCTGGCACAGCCATTATGAACAAGAAATCAGATGGTTACCTGGGCTTACATGGACTTGCTGGAGGAGCTGGATTT…	VSKWNVNGYKRLILRSHSSTTSWGTISNFKIDTSSLREKLMGDAQITVTNDRNSSLDWRGGNKCFPVECIPDHEIVIDPIPTGLSPELTLGKKLLCEFVGTFIMVFGAAGTAIMNKKSDGYLGLHGLAGGAGFVVMIVIFSTGHISGAHINPAVTLAFATFRHFPFKQVPLYWVCQLTASICSAFLLRAIYTPFEHGGPTTPAGEYWQAFVFEMMLTAIMMFVVTAVATDTRAVGELAGIAVGATVYLNNLIAAPITGASMNPARTLGPAIAANNFKGIWVYFLGPFIGAQLGAAVYTMLRFKDNSPRERSFNRN
Itaiw_v1_contig_61_t43951-RA	Isoetes taiwanensis	Pteridophyta	TIP4;1	ATGAAACCTGCGCGGAGTTTTGGGCCGACACTTGTTTATGGTTATTGGTCCACATCCTTTTGGATTTATTGGTTTGGGCCTTGCTTTGGATCCATTTGTGCCGCTTCAATGTACAGGTAG	MKPARSFGPTLVYGYWSTSFWIYWFGPCFGSICAASMYR
Itaiw_v1_scaffold_66_t32962-RA	Isoetes taiwanensis	Pteridophyta	TIP2;1	ATGGCTCTCAATGTCGCAGTAGGGGATTCAAGCGAGTGTTGTAGTGTTGGAACGCTCAAGGCTGTGTTAGGAGAATTCATTGGGACATTCTTGTTCGTGTTCGCAAGTGTCTCCGCTGTGCAAGCCGTAGACAAGATAGCACCAGGAGATCTAACAGTTGCAGGGCTAATCGCAGTAGCGTTGGCAACAGGAATTGCATATTATATTACACTTGCAATAACAGGGAAGATCTCCAGCGGGCATCTAAATCCGGCAATCACATTTGGGTTGGTAGTGGGAGGCCAGATTACAGTTTTCCGGGCCGTTCTACTCTGGATTGCACAGCTCCTGGCAGCTGCAGCAGCCGCTGGCCTCCTCGTTCTCATTGTTCCCCAGAGTATTCCAGTGGTTGGATTGGGT…	MALNVAVGDSSECCSVGTLKAVLGEFIGTFLFVFASVSAVQAVDKIAPGDLTVAGLIAVALATGIAYYITLAITGKISSGHLNPAITFGLVVGGQITVFRAVLLWIAQLLAAAAAAGLLVLIVPQSIPVVGLGASESIIAGLVFELVGTFGLVFVVYALVVDTKDSLAPHAIGLALAALTFAASPFSGAAFNPVRAFGPALLAGDWSNQWVYWVGDLVGAFLAALLYLTVFFSTPTPTPSY
Itaiw_v1_scaffold_66_t32963-RA	Isoetes taiwanensis	Pteridophyta	TIP2;1	ATGCCTTTCGACGTTGCAATTGGAGACCATCACGAGTATACAAAATGGGAAGCGTTTAAGGATGTTTTGGCGGAGTTCAATGGCACATTCTTGTTCGTGTTTGCAGGCCTTGCCGCAGTGCAGGCTGTGGATAAAATTGGAGGAGGTCTCACCCCTGCAGGGCTCGTTGCCATAGCATTGGCACAAGGAATTGCATACTTTGTGACACTAGCAATAAGCATAAAAGTCTCAGGGGGGCATCTAAATCCAGCAATAACATTCGGGCTGAATACGCCAGTAATAGTCGTGGGAGCAGGCGAGACAGTGGTGGCAGCTTTGGTGTTTGAAGCAATAGGAGCATTTACACTTGTGTTTGCAGTTTATGCATTGGTGGTGGATGGCAAGGATGCGAGTGCACCC…	MPFDVAIGDHHEYTKWEAFKDVLAEFNGTFLFVFAGLAAVQAVDKIGGGLTPAGLVAIALAQGIAYFVTLAISIKVSGGHLNPAITFGLNTPVIVVGAGETVVAALVFEAIGAFTLVFAVYALVVDGKDASAPLAIGLLLAGLILGATPFSGGAFNPARAFGPALLAANWADQWIYWVGDLVGAFLAALIYLGLFRSPPSHAPLASSDY
Itaiw_v1_scaffold_7_t06855-RA	Isoetes taiwanensis	Pteridophyta	NIP5;1	ATGGCTGGAGAAATGAGTGTGCAACTAAGTGAAGTAGCAGCAGCAAGCCCTTCACACCCAGTTACAATTCTACTGCAATCTCCATGCAACCCTGTTGCACCTAAAACTGCTTCATTTTGTTTCACCCCTGACTTTGGCTTGCCTTCTGCAACCCTCTTCCAAAAGATTGGCGCAGAGATGATTGCAACTTTCATCCTGGTTTTCACAGGTTGTGGATCGGCCATGGTGGACACCACATACAAGGATTCAATTACCCATTTTGGGGTTTCCATTGCCTTTGGGCTGGTGGTTATGATCATGATATATGCAACAGGCCATATTTCAGGAGCGCATATGAATCCAGCAGTGACTATAGCATATGCAGCAGTAAAGCATTTTCCATGGAAACAGGTTCCAGCC…	MAGEMSVQLSEVAAASPSHPVTILLQSPCNPVAPKTASFCFTPDFGLPSATLFQKIGAEMIATFILVFTGCGSAMVDTTYKDSITHFGVSIAFGLVVMIMIYATGHISGAHMNPAVTIAYAAVKHFPWKQVPAYIIAQVTAAITASYVLRLVVGPVANIGATFPGQHSTQMQAFAAEILITAILMFVVAAVATDSRAVGELAGLAVGATVALNAIFAGPISGASMNPARSLGPAVASNRYESLWIYITAPTIGALAGALCYSMIKLPVEDKCSAKFMHRVEVCN
Itaiw_v1_scaffold_74_t34652-RA	Isoetes taiwanensis	Pteridophyta	NIP5;1	GGCATATGCATGAGCCAGAGTTCCCAATTTGCCATACTTATCACATTCATTCTCATGTTTGTGGTTGCCGCTGTAGCCACTGATACCCGAGCAGTGGGCGAAATGGCCGGTTTGGCTGTGGGCGCTACTGTTGCATTAAATGCCATCTTCGCAGGGCCAATTTCTGGCGCATCTATGAACCCTGCTAGATCTCTAGGTCCGGCAGTAGCATCAAAAAGAATCTCTATGGATCTATATTTTAGCCCCCACAATTGGAGCACTTGCAGGGGCGTTGTCTTACAGCATGATCAAGCTGCCGGAGGAAGAAACGAACCGCACTGCTATATTTAA	GICMSQSSQFAILITFILMFVVAAVATDTRAVGEMAGLAVGATVALNAIFAGPISGASMNPARSLGPAVASKRISMDLYFSPHNWSTCRGVVLQHDQAAGGRNEPHCYI
Itaiw_v1_contig_751_t47780-RA	Isoetes taiwanensis	Pteridophyta	PIP2;3	ATGGAGAAGAAGGATGTGGAAAGTGGCCATCGTGTAAAGAACTACATAGATCTACCAGCAGTGCCCCTGACGGGCATTGAGGAGCTTACAAAATGGTCGTTCTATAGAGCTGTCCTATCAGAATTCACTGCTACAGGCCTGTTTCTGTATGTAACAATGCTCACAGTGGTTGGAGCAGGCAATAGCAAGCCATGTGGAGGGGTGGGGACATTAGGGGTTGCATGGGCTTTTGGAGGCATGATATTTTTGCTGGTGTACAGCACTGCAGGCTTATCAGGTGGGCATATGAACCCTGCAGTCACTTTTGGATTCTTGTTGGCCCGGAAAATCTCCCTGCTAAGAACTCTCCTCTACATGATAGCCCAATGCTTGGGTGCCATATCTGGAGCTTGCCTAGTG…	MEKKDVESGHRVKNYIDLPAVPLTGIEELTKWSFYRAVLSEFTATGLFLYVTMLTVVGAGNSKPCGGVGTLGVAWAFGGMIFLLVYSTAGLSGGHMNPAVTFGFLLARKISLLRTLLYMIAQCLGAISGACLVKGLQKDLYLNLGGGANLVSHGYCKGAGLAAEIMGTFVLVFTVFSATDPKRMARDSHVPVLAPLPIGFAVFTVHLATIPITGTGINPARSLGAAVALNMAHAWNDQWIFWIGPLIGSALATLYHEYVMRSAKVSSMYRSSHRWPSAKEVLAN
Itaiw_v1_scaffold_85_t36146-RA	Isoetes taiwanensis	Pteridophyta	NIP6;1	ATGGGAGATGCACAAATAACGGTATCAAATGACCGTAACTCCAGCCTCGATTTTCGAGGAGGCAACAAATGCTTTCCTGTAGAATGCATTCCTGACCATGAAATCAGAGATCCCATCCCAACTGGGCTGTCTCCAAATGTAACACTTGGGAAAAAGTTGCTCTCTGAATTTGTGGGAACTTTTGTGTTGATTTTTGGTTGTGCTGGGACAGCCATAATGGACCATAAATCAAAAGGATATTTGGGTATTCATGGAGTTGGAGGAGGAGCTGGCCTGTGTGTGATGATTGTCATCTTTTCAACCGGCCATATATCGGGAGCTCACATAAACCCTGCTGTAACTTTGGCCTTCGCCACTTACAGGCACTTCCCATTTTGGCAGGTTCCACTGTATTGGACA…	MGDAQITVSNDRNSSLDFRGGNKCFPVECIPDHEIRDPIPTGLSPNVTLGKKLLSEFVGTFVLIFGCAGTAIMDHKSKGYLGIHGVGGGAGLCVMIVIFSTGHISGAHINPAVTLAFATYRHFPFWQVPLYWTCQLTASICSAFLLRAVYTPFEHAGATVPAGEVWQSFVFEIILTAFMMFVVTAVATDTRAVGELAGIAVGATVYLNNLIGAPISGASMNPARTLGPAISAGKYKGIWLYFVGPFIGAQIGAGVYTLLRFKDHQPRERNFTRS
Itaiw_v1_scaffold_98_t37686-RA	Isoetes taiwanensis	Pteridophyta	NIP6;1	ATGCCTGGCTATACCAAGTTCCAGACTGACATCGATGCAGATCCCGAAGATGCGAGCTCTTGTGACGCCCTGGAAGAAGACGACTCTCCCTGTGCTTCCATCATGAAAAAGTGCTTTTCGGAGTTTGTAGGCACCTTTGTTCTGCTCATAGCGGCAGCAGGAACTGGTATAGTTGATCAGCAAAGTGGTAGTCTTGGAATCCAGGGCTGTGCTGCTGGCTCTGGACTTCCAGTTGTAATTATTATTCTTGCAACGGGGCATATTTCAGGAGCTCATATCAATCCAGCAGTAACTCTTGCCTTTGCTTCTTTTCGCCATTTCCCATGGGGCCATGTTCCTTTCTACATTGTGTCCCAAACACTGGGATCTTTATTGGCTTCATATGCACTAAAGATTCTG…	MPGYTKFQTDIDADPEDASSCDALEEDDSPCASIMKKCFSEFVGTFVLLIAAAGTGIVDQQSGSLGIQGCAAGSGLPVVIIILATGHISGAHINPAVTLAFASFRHFPWGHVPFYIVSQTLGSLLASYALKILYSPAESLGVTVPANGDMQSLCFEVLVTCILMFVITSVSTDTRAVGELAAIAVGATVYLNNLIARPVSGASMNPVRTFGPAVAANNYRGLWVYIVGPILGAQLGAGVYTLMRAKGPSKKNGVCKFQEI
Itaiw_v1_scaffold_98_t37702-RA	Isoetes taiwanensis	Pteridophyta	SIP1;2	ATGGTTGGAGCTGTGGCTGGAGCATTGTCAATTCTTGAGTATGCCAGCTACTTCATACTCTTGGGGGTCCTCACGCGGTTACCCTCATTATTGCTGGAGCTGGCTATACTGGACACTGCAATGAACCCTGCCAATGCCTTTGGATGGGCATATGTGAACAAACGTCACAATAACTGGGTACATTTTTATGTGTATTGGTTGACTCCATTAATAGGAGCTTTCATATCTGGGTTGTTGCTCCGCCAAGGTAAAGATAAAGAGAAGGCTGCTTAA	MVGAVAGALSILEYASYFILLGVLTRLPSLLLELAILDTAMNPANAFGWAYVNKRHNNWVHFYVYWLTPLIGAFISGLLLRQGKDKEKAA
Mvestita_S10g02361-RA	Marsilea vestita	Pteridophyta	XIP	ATGGCCGATGACTACTATGTGAGTCTTCCTTCAAGGAGGGGCTTGCCTTCTCCTTCTACAGTTCTGTCTCCTCGCCTTGCAACATCAATCAGACGCAGAGATACTAAGACTCCAAGATCAAGATTACATCAACAGGAAGAATTGGCTCAAGTTGAGGAGGAAACAAATGACGAAGACTATGTGGAGCAAGTCTTTGAAGGTTCTCTGGTGCATTACTACCCAGAGGAGAGGAAAATCTCCAAGTTGGAGAAGCGTATTGAGTTCACTGGTGTTATTCCAAATCTCTTGGGATTTAACGACTTAATCAATCCAGAGGTTTGGAGAGCTGCCATATCAGAGTTTCTTGCCACTGCTATGTTGATTTTTGTCAGCAGTGCTGGTGCTATCACTTGCCTACAA…	MADDYYVSLPSRRGLPSPSTVLSPRLATSIRRRDTKTPRSRLHQQEELAQVEEETNDEDYVEQVFEGSLVHYYPEERKISKLEKRIEFTGVIPNLLGFNDLINPEVWRAAISEFLATAMLIFVSSAGAITCLQAGFTSSSVAIAIIEFLCLSFFILAAAPASGGHLNPAISLATMFTGFASPVRTILYIIGQSAGAVVGALALKVVVDDTVAETYALGGCTLRNTLLVDGELTDVGIEAGPALLSEFIFTLAVLWFAFSVALDPKQFQVTGPILAPFIIGATIALMIFASSNLMSVAGGYTGAGLNPARCFGPAVAMGGSLWTNHWVWWVGPILADVAMGLIYHLIPPHHVELYRSRSDIFTQIGNLFKRSPSVTN
Mvestita_S11g13729-RA	Marsilea vestita	Pteridophyta	SIP1;1	ATGGTGACAGCTAAAGAGAGGTCTGCCAAAATCTCTGAAGACTCTGTGGCCAGAGTCTCTCAGCCGTTGACGAGACCATGGCCAAGCTTTGCGAGGTTGGTCTGTACCGATCTGTGTATGGCGTTCATGTGGGTCTTTCTGAACTCTGTCCTTCGAGTTCTCGTGGACGTGTACCTTGTATACTTTGATGCTAGAACCAGACAGATGATCAAAAGGTCCCTCGTTGTAGGGCTTTTGTTCATATTCTATGGCCTCAAGAGCATAACAAGGGATGCTTCATACAACCCTCTCACAGTCATTGCTTACACAGCAGCTAACATCACACCTAACGTCCCTCTTTACGTCCTTTCACTTCGAATCCCAGCACAGATTGTGGGTGCTCTATATGGTGCCACAGTA…	MVTAKERSAKISEDSVARVSQPLTRPWPSFARLVCTDLCMAFMWVFLNSVLRVLVDVYLVYFDARTRQMIKRSLVVGLLFIFYGLKSITRDASYNPLTVIAYTAANITPNVPLYVLSLRIPAQIVGALYGATVATTLVSEKYKPLVKGPSLRSSPHTGALVEGTLTFLVVFIILTTILRGPKSGIQRTWIISISRVSLSTLGTEYTGPAMNPANAFGWAFLKNQHNTWQHVYVYWIGPFIGTVAAAWIVRAVFGNEKKSKVKQG
Mvestita_S11g13856-RA	Marsilea vestita	Pteridophyta	PIP2;2	ATGAGTAAGGGCGACGTCGCATTGGAGGTCGATGGCGCCTCCGAGCTCCGCAAAGACTATTCTGATCCGCCTGCGTCGCTATTTTTCGACGCTCATGAGCTTACCACATGGTCTTTCTACAGAGCTTGTATCGCTGAATTTGTTACCACTCTTCTGTTTCTATATATTTGTGTAGCTACTGTAATTGGCACTTTTGAGGCCCAGTCCTGCGGTGGCGTCGGGCACCTTGGTATTGCTTGGGCTTTTGGTGGCATGATTTTTATTCTTGTTTACTGCACCGCTGCTTTCTCAGGAGGACACATCAACCCCATCGTCACATTTGGACTATTTTGTGCTAGAAAAGTGACATTGTCAAGTGGTGCAAATGGGGTAAGCCCCAACTATTCCTTGGGGACTAGC…	MSKGDVALEVDGASELRKDYSDPPASLFFDAHELTTWSFYRACIAEFVTTLLFLYICVATVIGTFEAQSCGGVGHLGIAWAFGGMIFILVYCTAAFSGGHINPIVTFGLFCARKVTLSSGANGVSPNYSLGTSVATEIIGTFVLMYTIFSATDPKRNARDSHVLVLASLPIGFVIFLVHLATISITGMGINPARSFGDAIIYGKSWDDHWIFCVGPLI
Mvestita_S11g14027-RA	Marsilea vestita	Pteridophyta	NIP1;2	ATGGCGTCCTCTGTTTTCGCCCCAGCTGCAGCAATGGATTATTTTGGTAATAAACAGAGCTCTGTATATTCTGCAGCATTGGCCGAGCCTCTGCTTTCTGCATCTAATTTAATTCATTCAACTGGCCAAGCGATTGATCCAAATCAATCTAATTCAATCCATGGCGATATTGAGCAGGGAACAGTGATTAGCGCTAATCACAATTTAGCAGATAATCAAATTACCAGCAATGTTAATCAGAATCCAGGTGCTGCAAATACTGTTGCTCAATCTAATACCAACAATAACTTGCCTGGAGAGGATAATGATTACCGCACTCGCAGCCTTCTGCGTGAAGCTACTCAGAGATTGCTTTGCTTCCAAGATCAGGTTTCTGCTGCAGAATCGACTAACCGCCTC…	MASSVFAPAAAMDYFGNKQSSVYSAALAEPLLSASNLIHSTGQAIDPNQSNSIHGDIEQGTVISANHNLADNQITSNVNQNPGAANTVAQSNTNNNLPGEDNDYRTRSLLREATQRLLCFQDQVSAAESTNRLKSAPNYSFPRNGDSSESAMSIITDIARKFAGETMASFMVVFAVCAVTANTRDDGSSAAAILATSLIGGLAVMVSIFSLGHVSGSHINPAVTFAQTAVNHFPLRMAPVFVLGQVFGGTLASIAVKLLCAPETPSIIMVSPKSSAVHSLIAETLGGFVLLFVASSVYTDSRAIGEFAGMAVGAIIAIDIAVVGPISGGGVNPARALGPTFAYWTFDKDVWVFVVGPIVGGILGAFLYRLLRVGESITRYKYSTSNSRVTSVDPSTHSK…
Mvestita_S13g01336-RA	Marsilea vestita	Pteridophyta	TIP2;1	ATGGCCATCTGTTTTGGGCGCTTCGATGAAACCTTCTCGGTGGACAGCCTCCGGGCTTACCTCGCAGAGTTCATCTCCACTCTAATTTTCGTTTTTGCAGGAGTTGGATCAGTCATGGCTTTCGGCGCTCTCTACAACGGCGACCTGACGCCAGCCGGTCTAGCAGCAGTGGCGCTGACGCACGCATTTGCCTTATTTGTCGCCGTGACAATCGCCGCAAACATCTCCGGCGGCCACGTGAACCCAGCTGTCACATTCGGATTGGCCTTGGGCGGTAAAATCACAATTCTCAAGGGCATCGTCTACTGGGTTGCTCAGCTCTTGGGAGCCGTCGTCGCCTCCTACTTGCTCAGCATCGTCACAAACGGCCTGACCACCCCAGTCCACGCCTTGGGCAGC…	MAICFGRFDETFSVDSLRAYLAEFISTLIFVFAGVGSVMAFGALYNGDLTPAGLAAVALTHAFALFVAVTIAANISGGHVNPAVTFGLALGGKITILKGIVYWVAQLLGAVVASYLLSIVTNGLTTPVHALGSVSAFEGVIFEIIITFGLVYTVYATAVDPKAGDVGKIAPLAIGFVVGANILAAGPFSGGSMNPARSFGPALVSGDWSDHWVYWVGPLIGAALAAAAYLGVFSGREESAPPSGYEAVA
Mvestita_S13g01475-RA	Marsilea vestita	Pteridophyta	TIP1;1	ATGGCAGGTTTCAAAGATATCTGCATTGGTAGATGCAATGAGTTTTGCAACAAAGAGAATGTCAAAGCTGGCATTGCAGAGCTCTTCTCCACCTTCTTCTTTGTTTTTGTTGGAGAAGGATCCTCCATTGCCTATGTGGCGCTTAGTGGAAGCAGCTCTGGCACTCCGTTGGCTCTCCTGATAGCTGCCATCTGTCATGGATTCGCAATCTACGCGGCAATCACCATCAGCTTCCACGTGTCAGGTGGCCATGTGAATCCGGCCGTGACAATCGGCTTGTTTTTCGGGGGCAACATTTCTCTGGTGAAGAGCGTGCTGTACATTGTGATGCAGCTGATTGGTGCAGCCTTGGCCTCTGCCCTGCTTCTCTACGTTACAAATGGAGCGAGCCTTCCGGTT…	MAGFKDICIGRCNEFCNKENVKAGIAELFSTFFFVFVGEGSSIAYVALSGSSSGTPLALLIAAICHGFAIYAAITISFHVSGGHVNPAVTIGLFFGGNISLVKSVLYIVMQLIGAALASALLLYVTNGASLPVHDLASGLPIGAGLIFELILTFLLLYIIYATCVDPATKSTKSSAPLTVGLAVAALILAGGPFSSASMNPARSFGPALIAWTWTNHWIYWVGPLLGAAIAGLLYPALYFCNHETGHVLLRSEE
Mvestita_S13g01494-RA	Marsilea vestita	Pteridophyta	PIP2;1	ATGAAACGTAATCATGTGGCTTTGTTGGATATTGTAGAGTTGAAACAATGGTCCTTTTATCGTGCATGCATAGTTGAGTTCTTGGCCACATTACTCTTCCTTTACATTACCATTGCTACCATTGTTGGGAACTCAATTAGTGTCTCTCATTCAAATGGATGTTCTACCAATGGAGTTGGTATCCAAGGCATTGCGTGGGCTTTTGGGGGCATGATCTTCATCCTCGTATATTGCACCGCTGGCATCTCAGGTGGACACATCAATCCTGCTGTGACCTTTGCTTTGTTATTGGCTAGAAGAGTATCATTACCAAGAGCATTTTGTTATATTATAGCTCAATGCTTTGGAGCAATATTGGGTGTATGGATTGTTAGTGGATATCAACCACACTTATATGAT…	MKRNHVALLDIVELKQWSFYRACIVEFLATLLFLYITIATIVGNSISVSHSNGCSTNGVGIQGIAWAFGGMIFILVYCTAGISGGHINPAVTFALLLARRVSLPRAFCYIIAQCFGAILGVWIVSGYQPHLYDNAGGGANVVAHGYSKATGLGAEIIGTFVLVYTVLSATDPKRSHDPYIVVLAPLAIGFSVYMVHLATIPITGTGINPARSLGAAVIYNHKKIWHEHWIFWVGPFIGAALATSYEELAITREGNAP
Mvestita_S13g01495-RA	Marsilea vestita	Pteridophyta	PIP2;1	ATGACTAAAGAAGGGAAGGATTTGGGCTCTTCAGAGTCTTCACCATCATCACTACCACCTCAACATCATCATCAACAACAACCACATCACGTTGATCACCTTAGCTCTAAACATGGTGATAATGTGGCTTTGTTAGATATTGTAGAGTTGAAACAATGGTCCTTTTATCGTGCATGCATAGCTGAGTTCTTGGCCACATTACTCTTCCTTTACATTACCATTGCTACCATTGTTGGGAACTCAATTAGTGTCTCTAATTCAAATGGTTGTTCTACCAATGGAGTTGGTATCCAAGGCATTACATGGGCTTTTGGGGGCATGATCTTCATCCTCGTATATTGCACCATTGGCATCTCAAGTGGACACATTAATCCTGCTGTGACCTTTGCTATGTTATTG…	MTKEGKDLGSSESSPSSLPPQHHHQQQPHHVDHLSSKHGDNVALLDIVELKQWSFYRACIAEFLATLLFLYITIATIVGNSISVSNSNGCSTNGVGIQGITWAFGGMIFILVYCTIGISSGHINPAVTFAMLLARRVSLPRAFCYIIAQCSGAILGVWIVSRYQPHLYDNAGGGANVVAHGYSKATGLGAEIIGTFVLVYTVLSAIDPKRSHDPYIVVLTPLAVGFSVYMVHLATIPITGTGINPARSLGAAVIYNHKKIWHEHWIFWVGPFIGAALATSYQELVITREGNAP
Mvestita_S13g01496-RA	Marsilea vestita	Pteridophyta	PIP2;3	GTTCTAGCTCCACTTGCTATTGGTTTTTCAGTGTACATGGTTCACCTAGCAACAATTCCCATTACAGGAACTGGTATTAACCCTCTAAGAAGCATTGGTGCGGCTGTAATTATTTACAATCATAAGAAGATATGGCATGAACATTGGATAGTTTGGGTTGGACCATTTATTGGAGCAACTTTGGCATCTGCATACTATGTTTTGCAAGCGTGTGGTTATTTGTAA	VLAPLAIGFSVYMVHLATIPITGTGINPLRSIGAAVIIYNHKKIWHEHWIVWVGPFIGATLASAYYVLQACGYL
Mvestita_S13g02109-RA	Marsilea vestita	Pteridophyta	SIP1;1	ATGGGGCTAATCAAGCTCGCCCTCAGCGATGCTGCCATCACCTTTCTCTGGGTCATCTACATTAACTTCATGAAACCTGTTGCTGTTCTGCTTGCTGCAACATTCGACTTGAGAGGCTATGAGTTTTACATTGTTTTAGGTCTCCTTGCCCTGAATGTGTTTGTGTTTAGCTGGCTTGGTGCCCTGCTGGGTGGTGCTGTATGGAACCCCACACCAGTGTTGGCATTTTATTCTCTAGGAGCCAGCAGGGATTCACTCTTCTCCATAGCAGTTAGATATCCTGCACAGGCCGTTGGAGCTGTTGGTGGTCTGCTATCTGCACATGAACTAGTTCCATCATCTTACAAACATCTACTCGGTGGCCCAAAACTGATGGTGGATTCACAGAAAGGAATAATT…	MGLIKLALSDAAITFLWVIYINFMKPVAVLLAATFDLRGYEFYIVLGLLALNVFVFSWLGALLGGAVWNPTPVLAFYSLGASRDSLFSIAVRYPAQAVGAVGGLLSAHELVPSSYKHLLGGPKLMVDSQKGIIAELVLTFVITFSVLFAIFKGPKSKFWKNWIIILATYAVIILGSTYTGPSLNPAHAFAWAYVNEKHNELEHLLVYWLAPLAGSLSAALTFRLIFPPQKPKEKSA
Mvestita_S14g07790-RA	Marsilea vestita	Pteridophyta	NIP4;2	ATGACACTCTTGGCGGTCAAAGTAAACACCTACGGCTATGGAGTCGTATCAACATTAGCAGTTTCCTTGATTGGTGGTTTGATTGTCATGGTCACCATCTTCACATTGGGTCATGTCTCGGGATCCCATATAAACCCGGCCGTTACAATTGCTTATACCGTGATAAGGCATTTCCCACTCCAACTTGCCCCCTTGTATATATGTGCACAATTAGGGGGCTCTATTTTGGCCTCCTTAGTGGTTGATGTGATATACCAACCAACATGGAGTATCCTAGTGGTTACACCAACTGGAACAACTGTTCAAGCTGTCCTTGCTGAAATGGTAGCCGGGTTTCTCCTTTTGTTTGTTGCATCTTCCGTGTCCACAGATATTCGCGCTATTGGACAATTTGCGGGA…	MTLLAVKVNTYGYGVVSTLAVSLIGGLIVMVTIFTLGHVSGSHINPAVTIAYTVIRHFPLQLAPLYICAQLGGSILASLVVDVIYQPTWSILVVTPTGTTVQAVLAEMVAGFLLLFVASSVSTDIRAIGQFAGLAVGAIIAIDIIIVGPISGGGINPTRAIGPALIGWEFTNVWIYCVGPIIGGLLGAFTYRILRPEEVRKKGVHKSIKIGRRRLSTRL
Mvestita_S14g07872-RA	Marsilea vestita	Pteridophyta	TIP1;1	ATGCCTTTCAGCAACGTTGCAATTGGGCGCTATGAGGAGGCCTCACACCCAGACACTCTAAAGAGTGCCCTTGCTGAGTTCATCTCCACCCTTCTATTTGTTTTTGCAGGCGAAGGCTCTGTTGTTGCTTATGCAAGTTTGACAAGTGATGCAGCATTAACCCCAGCTGGCTTACTTGCTGTGGCTGTGGCTCATGGGTTGGCATTATTTGTGGCCGTGTCCATTGCTGCCAATGTGTCTGGTGGTCATGTGAATCCTGCTGTAACTTTTGGTCTATTCGTTGGAGGTAACATCACCCTCATAAAGGGCATCATATATTGGATAGCTCAACTTGCTGGAGCTGCTGTTGGTGCTCTCCTCATTTACTTTGTCACAAATGGAAAGACCACCTCCCCCCAT…	MPFSNVAIGRYEEASHPDTLKSALAEFISTLLFVFAGEGSVVAYASLTSDAALTPAGLLAVAVAHGLALFVAVSIAANVSGGHVNPAVTFGLFVGGNITLIKGIIYWIAQLAGAAVGALLIYFVTNGKTTSPHALATGEPVYGAIVLEIVITFGLVYTVYATAVDPRSKGGVGLLAPLAIGLIVAANILFAGAFDGGSMNPARSFGPALVSGDFTNHWVYWVGPLIGAALAGVVYEFAILPSHEVVASSDY
Mvestita_S15g12740-RA	Marsilea vestita	Pteridophyta	PIP1;2	ATGGAAGCTAAAGACGAGGATGTGAGGCTCGGAGCTAACAAGTTTAACGAGAGACAGCCTCTCGGAACAGCAGCTCAGACTAGGGATTATGTTGAGCCAGAACCTACCCGTCTCATTGAGCCCTCTGAATTCACTTCATGGTCATTCTGGAGAGCCGGAATTGCTGAGTTCTTTGCAACTCTGCTCTTTCTGTATGTGACGATTCAAACTGTTATGGGCTACAAGCAGACCGTTGCCTCCAACACAGGCAAAAATGCTTGCCCTGGTGTTGGTATCCAAGGAATTGCTTGGGCCTTCGGTGGCATGATCTTTGCCCTTGTTTACTGCACAGCAGGAATCTCAGGTGGTCACATTAACCCTGCTGTCACTTGGGGTCTTTTCCTTGCTCGCAAAGTGAGC…	MEAKDEDVRLGANKFNERQPLGTAAQTRDYVEPEPTRLIEPSEFTSWSFWRAGIAEFFATLLFLYVTIQTVMGYKQTVASNTGKNACPGVGIQGIAWAFGGMIFALVYCTAGISGGHINPAVTWGLFLARKVSLPRTLYYIIMQCLGAICGAGIVKGFQPHFYEDNGGGANVVAHGYTKGDGLGAEIVGTFVLVYTVFSATDAKRSARDSHVPLLAPLPIGFAVFLVHLATIPITGTGINPARSLGAAIIYNRKQAWDDHWIFWVGPFIGASLACAYHVIVIRALPFKSRDSA
Mvestita_S15g12971-RA	Marsilea vestita	Pteridophyta	NIP6;1	ATGGCTGCTCAGAATGGCTTCCCTGCTTTGCCCTCAGAGTCCTCTGTTTCTACAAATGGTGATGCTGCTCCTGCTGCAGGGGCTGGAGGTGCTAATCTTGGATGCTTGCATTTTGAAGCTCCTTCATGGATTCCTGCTCAATTGACAAATGCAGGGCTTCTACAGAAGGTACGTGGGGATAATATACTCATGTGGATTATGAAAGCCGTATGTAGGGGCGGAGCTAATAAGTACCTTCATACTGGTGTTCACCGGATGCGGGGCGGCCATGGTGGACGAGAAGAGCCACGGGGCGATTACACACCTGGGCGTGTCCGCCGCCTTTGGGCTGGTGGTCATGATCATGATTTATTCAGTCGGACACATTTCCGGCGCCCATATGAATCCGGCGGTCACCCT…	MAAQNGFPALPSESSVSTNGDAAPAAGAGGANLGCLHFEAPSWIPAQLTNAGLLQKVRGDNILMWIMKAVCRGGANKYLHTGVHRMRGGHGGREEPRGDYTPGRVRRLWAGGHDHDLFSRTHFRRPYESGGHPSLRHSAPLPMDPRIIVNCLVQVVPYAGAQIVASICASFLLRLILGPYAKIGATLPAGSDGQSLAMEVVASFILMFVVSAVATDTRAIGELAGLAVGATVALDAVFAGPICGASMNPARSIGPAIASNDYRALWVYIVGPIIGCLLGAWSYNLIRLPENAKERSISQSRSFKSSRHG
Mvestita_S19g17408-RA	Marsilea vestita	Pteridophyta	NIP5;1	ATGGCAGAGAGCCCTGAGAATCTTGCTTCAATCCCACACACACCTGAGGGGCCTCTGTCTCCGTTTCCATTTCTCAGTAGCTCTAACAGATCACAGGATGTCTCAGGTGTAGCAGGGAGTCATGTTGTTACTATAGTTCCTCTTAAGACCAGTAACTCCATCAAGCCTTCTCTTCTGGGAAAATGTTTCTCTGCTGATAGCTTATCAGGCAACGTTGATGATCTCTCAAGTACTACTACAAGTTCATGTGCCCATCCTGCAATTCCTTCAGTCTCCCTCACAAGAAAGATTGCAGCAGAATTCATTGGAACATTTATTCTGATATTTGTGGGAGCAGCATCAGCCATTGTGGATGAAAAAACAGGGGGGTCACTAACCCTAGTAGGAAAATCAATAGCA…	MAESPENLASIPHTPEGPLSPFPFLSSSNRSQDVSGVAGSHVVTIVPLKTSNSIKPSLLGKCFSADSLSGNVDDLSSTTTSSCAHPAIPSVSLTRKIAAEFIGTFILIFVGAASAIVDEKTGGSLTLVGKSIAAGLTVMIIILAIGHVSGAHLNPSLTFTFAAMRKFPWPQVPAYVAAQVTGSICAAFALKGVFHPELQGGVTVPSGTEQQSFIIEFIITFIFMFVVTAVATDTRAVGELAGIAVGATVTVNVLIAGPTSGASMNPVRTLGPAIAANNYKGLWLYIIGPSMGSLAGAAAYSLIRLPEDDPSPSRSTRSFRR
Mvestita_S1g06883-RA	Marsilea vestita	Pteridophyta	NIP4;1	ATGGTTTTCAGAACGAACAGTGTTCCATTTTACATAGTTGCGCAACTCCTTGGCGGGCTACTAGGCACATTACTGGCAAAAACACTGTATAAGATGCCCATGGATCCTACATTAGGGTTTCCACCAACTATCTCTGTTCCTGTGGCATTTGTGACGGAGTTTTTCATTACTGCACAACTCATGTTCCTGGGTTGCTGTGTTGCAAAGGACGCCCGAGTGGTATGCCTCCATAAACTTTCACTCGTACTCTTTAATTAA	MVFRTNSVPFYIVAQLLGGLLGTLLAKTLYKMPMDPTLGFPPTISVPVAFVTEFFITAQLMFLGCCVAKDARVVCLHKLSLVLFN
Mvestita_S20g19140-RA	Marsilea vestita	Pteridophyta	NIP6;1	ATGGCCGATTTGGAAGTGCAATTGGCTCAAAACAGGGTCATGGACTCTGCAGATTCTGATCCAATTCCAATCAAAAGGCGTGACCCAATAATTACTAAGGAGCTTATGATTAAGGTTGCCTCAGAGTTCATTGGAACATTTATTTTATTATTTGGAGCTGCCGGATCATCAATGATGAATGAGAAGACTCATGGAGAAGTCACATATATTGGTGTGGGGGTGGCTGCCGGTTTGGTGGTCATGATGGTCATCCTATCTACAGGACATATATCTGGAGCACATGTCAATCCTGCAGTAACGATTGCATTTGCTACATTTAAACATTTCCCATGGTTTCAGGTGCCAATCTACATTGTAGCTCAAATATGTGGATCAATTTGTTCTTCGTATGTTCTAGTG…	MADLEVQLAQNRVMDSADSDPIPIKRRDPIITKELMIKVASEFIGTFILLFGAAGSSMMNEKTHGEVTYIGVGVAAGLVVMMVILSTGHISGAHVNPAVTIAFATFKHFPWFQVPIYIVAQICGSICSSYVLVGIFNPTNVGGVTLPSGSVWQSFGVEILLTFVMMFVVISVSTDTRAVGELAGIAVGVTVILNNLVGAGISGASMNPVRSLGPAIAMKNFSCLWLYIVAPVIGAFFGAGAYTLIRSDKETFVRSTNRLGSRNVKSAQWT
Mvestita_S20g19141-RA	Marsilea vestita	Pteridophyta	NIP5;1	ATGACTGATGTAGAGCATACCCAATTCGATGAAATTGCTAATCATAGTATACAAAGTTGGCATAACCGTATACTCACTCAAGAGCTCTTAATTAAGGTTGCATCCGAGTTCATAGGTACCTTCATTTTACTCATAGGAGCAGCGGGCTCAGCCATCATGAATGAAAAGACCCATGGTGGAGTTTCATATGCGGGGGTTAGTGTTGCCGCCGGTCTAGTGGTCATGATCGTTATTTTGTCCATAGGTCACATCTCAGGAGCACACGTGAACCCTGCCATCACAATTGCATTTGCCACATTCAGACATTTTCCATGGGTACAGGTGCCGATCTATATAACTTCGCAAATTCTGGGATCCATATGTTCTTCATATGTCTTGATTGGCATTTTCAACCCAACC…	MTDVEHTQFDEIANHSIQSWHNRILTQELLIKVASEFIGTFILLIGAAGSAIMNEKTHGGVSYAGVSVAAGLVVMIVILSIGHISGAHVNPAITIAFATFRHFPWVQVPIYITSQILGSICSSYVLIGIFNPTQIGGVTLPSGSEGQSLGIEILLTFILMFVVTSVSTDTRAVGELAGIAVGVTVILNNLVGAGISGASMNPIRSLGPAIAMKHFSHLWLYIVGPTIGAILGAGAYTLIRFGANTSGNSAKELGSSRFRNS
Mvestita_S20g19142-RA	Marsilea vestita	Pteridophyta	NIP5;1	ATGGCTGATTTGGAGCTTCCATCTGTACTTAATGAAACTGCATCTCAAGAGTTTGGAAGCTCTCCATGGACACAAGTAGTTGCCATTAAGTATCGCCAATCTATAATAACCAAAGAATTGTTAATTAAGGTTGCATCAGAATTCATTGGCACATTCATTTTATTGATTGGATGTGCGGGTTCAGCCATAATGAATGAAATGTCACATGGTGAAGTTACATATGTTGGTGTTGGTGTTGCTGCGGGTCTAGTGGTCAAGATGGTAATCCTATCCACAGGCCATGTATCTGGAGCTCATGTTAATCCTGCAGTCACAATTGCATTTGCTACATTCAAGTGTTTCCCATGGGTTGAGGTTCCTTTTTATATTGTATCACAAATACTTGGATCCATATGTGCT…	MADLELPSVLNETASQEFGSSPWTQVVAIKYRQSIITKELLIKVASEFIGTFILLIGCAGSAIMNEMSHGEVTYVGVGVAAGLVVKMVILSTGHVSGAHVNPAVTIAFATFKCFPWVEVPFYIVSQILGSICASYVLFGIFNPIQIGGVTLPSGSIGQAFGVEVLLTFILMFVVMAVSTDTRAVGELAGIAVGVTVILNNLVAAGITGASMNPVRSCGPAIAMKNFSSLWIYIIAPIIGALLGAGTYCLIRTNNDASRKPT
Mvestita_S20g19144-RA	Marsilea vestita	Pteridophyta	NIP5;1	ATGGCTGAATTAGAGCTTCAATCAGTAACTAATCAAGAGTTGCCATGGCCACCGACTGAAGTTGCGATTAAGCAACGCAAGCCCATAATAACCAAAGAATTGTTAATTAAGGTTGCATCTGAATTCATTGGCACTTTCATTCTATTGATTGGATGTGCGGGTTCAGCCATGATGAATGAAAAGACACATGGTGAAGTTACATATGTTGGAGTTGGTGCTGCTGCGGGTCTAGTGGTGATGATGGTAATCCTTTCAACGGGCCATGTATCTGGGGCTCATGTTAATCCTGCGGTCACAATCGCATTTGCTACATTTAAGCATTTCCCATGGATTGAGGTTCCATTTTATATCATACCACAAATACTTGGATCCATATGTGCTTCGTATGTGTTGTTTGGA…	MAELELQSVTNQELPWPPTEVAIKQRKPIITKELLIKVASEFIGTFILLIGCAGSAMMNEKTHGEVTYVGVGAAAGLVVMMVILSTGHVSGAHVNPAVTIAFATFKHFPWIEVPFYIIPQILGSICASYVLFGIFNPIEIGGVTLPSGSEGQSFGVEILLTFILMFVIMAVSTDTRAVGELAGIAVGVTVILNNLVAAGISGASMNPVRSFGPAIAMKNFSSLWLYIIGPIIGALLGGGTYCLIRSDNDASTKPTKEGSSIFRNST
Mvestita_S20g19285-RA	Marsilea vestita	Pteridophyta	TIP4;1	ATGATTAACACTCATTGCAAAAGCCTTCCGGTTCATGACCTTGCCTCCGGTCTTCCTATTGGTGCTGGTCTTATATTTGAACTCATCTTGACCTTCCTCCTTTTGTACATAATTTATGCAACATGCGTTGACCCAGCCACAAAGTCAACCAAATCATCTGCCCCTCTCACCGTTGGTCTTGCTGTAGCTGCCCTCATCCTTGCAGGAGGTCCCTTTTCTTCGGCATCCATGAACCCAACTCGCTCATTTGGTCCTGCCCTTATTGCTTGGACTTGGACTAACCATTGGATATATTGGGTGGGGCCTCTCCTTGGTGCTGCTATTGCTGACCTTTTGTATCCGGCTCTCTACTTTTGCAACCATGAGACCGGACATGTTCTCCTGCGATCTGAAGAATAA	MINTHCKSLPVHDLASGLPIGAGLIFELILTFLLLYIIYATCVDPATKSTKSSAPLTVGLAVAALILAGGPFSSASMNPTRSFGPALIAWTWTNHWIYWVGPLLGAAIADLLYPALYFCNHETGHVLLRSEE
Mvestita_S20g19287-RA	Marsilea vestita	Pteridophyta	TIP4;1	ATGTACACTCATTGCAAAAGCCTTCCGGTTCATGACCTTGCCTCCGGTCTTCCTATTGGTGCTGGTCTTATATTTGAACTCATCTTGACCTTCCTCCTTTTGTACATAATTTATGCAACATGCGTTGACCCAGCCACAAAGTCAACCAAATCATCTGCCCCTCTCACCGTTGGTCTTGCTGTAGCTGCCCTCATCCTTGCAGGAGGTCCCTTTTCTTCGGCATCCATGAACCCAGCTCGCTCATTTGGTCCTGCCCTTATTGCTTGGACTTGGACTAACCATTGGATATATAGGGTGGGGCCTCTCCTTGGTGCTGCTATTGCTGGCCTTTTGTATCCAGCTCTCTACTTTTGCAACCATGAGACCGGACATGTTCTCCTGCGATCTGAAGAATAA	MYTHCKSLPVHDLASGLPIGAGLIFELILTFLLLYIIYATCVDPATKSTKSSAPLTVGLAVAALILAGGPFSSASMNPARSFGPALIAWTWTNHWIYRVGPLLGAAIAGLLYPALYFCNHETGHVLLRSEE
Mvestita_S2g11426-RA	Marsilea vestita	Pteridophyta	XIP	ATGCAGAGTAGTGAGATTGTGGAGTTACAGAAGCAGCTACCGGAATCGAATGTCGGCAGAATGAGGCTTCGCCATGGCGGCGGAGCTGCAGCTCTGCACGAATTAGATGATCAGACCAGGAGTGGGCGAAGCAGTCCGGTGGCGGCGAACTCAAGGCAGCGCGATCTGGAGAACGGAGAAACGTACAATATTCAGAACGAACCTGGCCGATGCCGGTGGCGGGCGGCGGCGACGTCGGGAGGAGGCAGCTATTCCCGGCGGCCGATATGGCAGGGCGCGCTGGTAGAGCTAACGGGGACGTTAATTCTGACGTTCGTCAGCGTTGCCGCCGTCATCGCCTGCCTGCGCATGACGGAGCTCGTCTACCCACGCCTAGCTGTCGCCGTCACGCAGTTTCTA…	MQSSEIVELQKQLPESNVGRMRLRHGGGAAALHELDDQTRSGRSSPVAANSRQRDLENGETYNIQNEPGRCRWRAAATSGGGSYSRRPIWQGALVELTGTLILTFVSVAAVIACLRMTELVYPRLAVAVTQFLIYTACIVVTAPISGGHLNPSFSLAVFLTGHISLLRALLYVAAQVLGATIGALLVKSVVASEVAASYYLGGCLLKQRVQLDDTGSTFKTVGADAGPALVAEIFFTFLLLSVAFPLFLSSPSPGHFSNSPGSGYFHTYSDAAGEPRLLRAAFVTGLLLGLLIFVSGQLLSPGYTSAGMNPARCFAPAVVQGGPSLWQPQWVFWLGPCLAALIFALLYRAVCSLGGTPPGNPNNPNSRQQQPKVTFAGEPHLKETGPPDTDIRGTEPNH…
Mvestita_S2g12197-RA	Marsilea vestita	Pteridophyta	TIP2;3	ATGGACGCCCTGCACCAATCGGCGCAGAGGATCAGCAATCTAGTCCACAAAAACAACACAGTAAATTATGTCCAACTCACAGACCTCTCAGACCAGGAATTTCTGCAATCCGAGCTGCAGAGAGAAGGCATGTTCCCGCCCCCATCGCCGCAGACGCCGGCGGCGGCCCCGCGCCCAATCATAAGACCAGCGGCGGCTGAGCCGGTGCCGCCGCCTCCGCCGTCATTCCCGCCGCGCCCACCGGTTTCCAACAGCTTTGTGAGACCTGCACCGGCGAAGTCGGGATTAGGGATCCCCAAGAGTCCATCTAGTCCTGCTATGTATGGTTCTCATTTTTCTGCAGCAGGGAGTTCGAGCTCGCCGTCTATGGCGATCAGTCCTCATCAGATTCATCAGATG…	MDALHQSAQRISNLVHKNNTVNYVQLTDLSDQEFLQSELQREGMFPPPSPQTPAAAPRPIIRPAAAEPVPPPPPSFPPRPPVSNSFVRPAPAKSGLGIPKSPSSPAMYGSHFSAAGSSSSPSMAISPHQIHQMQIQMMNMTPEDELMELQAREDQNMVELQPAPGGLPQSSHFGGLSAGGLGFSSDSNQQPASVQTMVEGAVKLVSMLNFMKVELGDRKTLRSKEQWRAAAAEFIGTLLFVYLGCGSVVAAGMMGESGSGKVVAIALAHGLAIVFLCGATGAISGGHLNPAVTLAFVVAGKENLLRAGLYVAAQLLGGIIGAALLKDSTPGMWIGALGSHDLSHGVSPGQAFLMEIILTFALIFVIFGVAVDRRGPGVIAPLPIGFVVLVDHLVGVPYT…
Mvestita_S3g03793-RA	Marsilea vestita	Pteridophyta	PIP1;2	ATGGAGTCCAAAGATGAGGATGTGAGGCTAGGAGCCAACAAGTTCAATGAAAGGCAGCCGCTAGGCACAGCAGCACAGACAAGGGATTATGTGGAGCCACCAGCAACACAACTGATTGAGTTTTCAGAATTTACCTCATGGTCCTTCTACAGGGCAGGAATTGCTGAGTTTTTTGCAACACTGCTCTTCCTGTATGTGACCTTACAGACAGTTATGGGGTACCTTCAAGTAGTGGAATCTACCGATATAGCTAAAAACGCTTGCCCTGGAGTTGGTACTCAGGGTATAGCTTGGGCCTTTGGAGGCATGATCTTTGCCCTTGTATATTGCACAGCAGGCATTTCTGGTGGTCACATTAACCCGGCTGTGACCTGGGGCTTGTTCCTAGCTCGCAAAGTG…	MESKDEDVRLGANKFNERQPLGTAAQTRDYVEPPATQLIEFSEFTSWSFYRAGIAEFFATLLFLYVTLQTVMGYLQVVESTDIAKNACPGVGTQGIAWAFGGMIFALVYCTAGISGGHINPAVTWGLFLARKVSLPRMIYYIVMQCLGAICGAGIVKGFQPTFYDLNGGGANIVKHGYTKGDGLGAEIVGTFVLVYTVFSATDAKRSARDSHVPLLAPLPIGFAVFLVHLATIHITGTGINPARSLGAAIIYNDKQAWDDHWVFWVGPFIGATLAAAYHIIIIRALPFKSRGN
Mvestita_S4g08789-RA	Marsilea vestita	Pteridophyta	PIP2;1	ATGGTGAAGGGTGATATTGCAGAGCAAGGGGGTATGAGGGATTATGTGGAGCCTCCGGCGGCGCCATTGGTGGATGCTGAGGAGCTTGGCAAATGGTCCTTCTATAGAGCAGTGATTGCAGAGTTTGTGGCCACCTTGCTCTTCTTGTACATTTGTGTGGCCACCGTGATTGGTGTCTCAGAGTCTAGTAGCTGTGGTGGCGTTGGCATGCTTGGTATCTCTTGGGCCTTTGGTGGCATGATCTTTGTCCTCGTCTATTGCACTGCTGGTATCTCGGGTGGACACATCAATCCCGCAGTGACTTTTGGTCTCTTCCTTGCACGAAAAGTCACATTACCTCGTGCATTTTGCTACATTGTTGCACAATGCCTTGGAGCCATTTGTGGAGCAGGCCTTGTG…	MVKGDIAEQGGMRDYVEPPAAPLVDAEELGKWSFYRAVIAEFVATLLFLYICVATVIGVSESSSCGGVGMLGISWAFGGMIFVLVYCTAGISGGHINPAVTFGLFLARKVTLPRAFCYIVAQCLGAICGAGLVKAFQRSYYVQSGGGANSVNPNYSHGTGLAAEIIGTFVLVYTVFSATDPKRNARDSHVPVLAPLPIGFAVFMVHLATIPITGTGINPARSFGAAVIYGHKKTWDDHWIFWVGPLIGAALAAAYHQYVLRASAFKAMGSFRSQSNI
Mvestita_S4g08872-RA	Marsilea vestita	Pteridophyta	PIP2;1	ATGGTGAAGGGTGATATTGCAGAGCAAGGGGGTATGAGGGATTATGTGGAGCCTCCGGCGGCGCCATTGGTGGATGCTGAGGAGCTTGGCAAATGGTCCTTCTATAGAGCAGTGATTGCAGAGTTTGTGGCCACCTTGCTCTTCTTGTACATTTGTGTGGCCACCGTGATTGGTGTCTCAGAGTCTAGTAGCTGTGGTGGCGTTGGCATGCTTGGTATCTCTTGGGCCTTTGGTGGCATGATCTTTGTTCTCGTCTATTGCACTGCTGGTATCTCGGGTGGACACATCAATCCCGCAGTGACTTTTGGTCTCTTCCTTGCACGAAAAGTCACATTACCTCGTGCATTTTGCTACATTGTTGCACAATGCCTTGGAGCCATTTGTGGAGCAGGCCTTGTG…	MVKGDIAEQGGMRDYVEPPAAPLVDAEELGKWSFYRAVIAEFVATLLFLYICVATVIGVSESSSCGGVGMLGISWAFGGMIFVLVYCTAGISGGHINPAVTFGLFLARKVTLPRAFCYIVAQCLGAICGAGLVKAFQRSYYVQSGGGANSVNPNYSHGTGLAAEIIGTFVLVYTVFSATDPKRNARDSHVPVLAPLPIGFAVFMVHLATIPITGTGINPARSFGAAVIYGHKKTWDDHWIFWVGPLIGAALAAAYHQYVLRASAFKAMGSFRSQSNI
Mvestita_S4g08962-RA	Marsilea vestita	Pteridophyta	PIP2;8	ATGGAGAAGGGAGCAGGCATGGCATTAAACAATATAAGTAGAGGGCTGCAATATGAAAATAATGGTGCAGATCAGAAGGATTACTGTGAACCACCAAAGGCTAGATTCTTTGATTCATCAGAGCTCAAGATGTGGAACTTCTACAGGGCCTGCATTGCAGAGTTTGTAGCTGTCATGATTCTTCTGTATATCACAACAGCATCTCAGGTTGGAGCTTATGCAGAGAGAAAGACTTCACATTGTGTTGGCTTGGGCCATTTGGGGATCTCTTGGGCATTTGGTGGCACCATCTTTGTGCTGGTTTACTGCACTGCAGGCATCTCAGGTGGGCACCTAAATCCGGCCGTCACTTGGGCCATGTTGCTGGCCAGGCGTGTCACTGTGCCTCGCGCCATAGCG…	MEKGAGMALNNISRGLQYENNGADQKDYCEPPKARFFDSSELKMWNFYRACIAEFVAVMILLYITTASQVGAYAERKTSHCVGLGHLGISWAFGGTIFVLVYCTAGISGGHLNPAVTWAMLLARRVTVPRAIAYMTAQFAGAIVGCAIVKGMQPLLYAESGGNANAVAVSYSNGAGLSAEILGTFFLVYTVFSATDPKRNARDSHVPVLAPLPIGFVVFLVHLATIPTTGTGINTAKSFATTLMYHHKRNWRDHWIFWVGPFAGATIATIYHKHILRAGAWKAFSSFRSYTGIM
Mvestita_S4g08972-RA	Marsilea vestita	Pteridophyta	PIP2;1	AGAAGTAGTGGGCACCTAAATCCGGCCGTCACTTGGGCCATGTTGCTGGCCAGGCGTGTCACTGTGCCTCGCGCCATAGCGTACATGACGGCGCAATTCGCGGGGGCTATCGTAGGGTGCGCCATCGTGAAAGGCATGCAGCCCTTATTGTACGCCGAATCCGGCGGCAACGCCAACGCCGTGGCTGTTTCCTACTCAAATGGCGCCGGCCTCTCCGCCGAGATACTAGGGACCTTCTTCCTCGTGTATACCGTATTTTCCGCTACCGATCCTAAGCGCAATGCCCGTGATTCCCATGTCCCGGTTAGTGAATTTTATATAAATAAATTTTGTGTTTTTCCTTACTATAATTGCATATTAGTTTATTAA	RSSGHLNPAVTWAMLLARRVTVPRAIAYMTAQFAGAIVGCAIVKGMQPLLYAESGGNANAVAVSYSNGAGLSAEILGTFFLVYTVFSATDPKRNARDSHVPVSEFYINKFCVFPYYNCILVY
Mvestita_S5g09416-RA	Marsilea vestita	Pteridophyta	NIP7;1	ATGGCGACCACTAACTTTGGAGGTACTGCTAATTTTAGCAAAGGTGGGGAAGCTAGCTCTATTTTTGACCGCCAACAGAACAACAATAGCAGCTCCTGGAGACGCCGTCTTCATGGCTACCTCCCCTTCATCGTCCCGGCCATTGGTGAAGCTCTTGGCACATTCTTCCTCATGTTCTATGTTTCTGGAATTTCAATGGGTGATTACATGACCAATGGACAAATGGACCTACTAGGTCATGCAATAACGGCAGGTCTCACCATCATGACCATTATTTTTTCATTTGGTAATATTTCGGGAGCACATGTGAACCCTGCAGTTACCATAGGATTTGCAAGTATTGGGAAGTTCCCTTGGATCCAAGTGCCTTTTTATGCTTTTGGCCAACTTATGGGAGGC…	MATTNFGGTANFSKGGEASSIFDRQQNNNSSSWRRRLHGYLPFIVPAIGEALGTFFLMFYVSGISMGDYMTNGQMDLLGHAITAGLTIMTIIFSFGNISGAHVNPAVTIGFASIGKFPWIQVPFYAFGQLMGGIFGTLVAKAIYDVPLDVVLTIPRVGLFKSFVVEFMTSSGFMFLALSISTDDSHVSGMQAAIAVAVSIALNIVAIWPISAASMNPI
Mvestita_S5g10093-RA	Marsilea vestita	Pteridophyta	PIP2;1	ATGAGCAAAGACGGAGCTCTGGAAGTAGAAGCGGCCGCTGCGCCACGCAAGGACTACAGCGATCCACCTCCAGCACCATTCATCGACGCCGGTGAATTCTCTCTGTGGTCTTTCTACAGAGCCTGCATCGCCGAGTTTGTGGCCACTCTTCTGTTTCTATACATCACCGTCGCCACTGTCATCGGCTCCTCTGAGGCCGCCAGCTGTGGCGGTGTCGGAACCCTGGGCATCGCCTGGGCCTTTGGTGGAATGATCTTCATCCTCGTTTACTGCACCGCCGGCATCTCAGGAGGACACATCAACCCAGCTGTGACTTTTGGTTTGTTCTTGGCAAGGAAGGTCTCCCTCCCTAGGGCCATTTTCTACATTATTGCCCAATGCCTTGGTGCCATTTGTGGT…	MSKDGALEVEAAAAPRKDYSDPPPAPFIDAGEFSLWSFYRACIAEFVATLLFLYITVATVIGSSEAASCGGVGTLGIAWAFGGMIFILVYCTAGISGGHINPAVTFGLFLARKVSLPRAIFYIIAQCLGAICGAGLVKAFQSSYYVQSGGGANSVNAPYSKGTGLAAEIIGTFVLVYTVFSATDPKRNARDSHVPVLAPLPIGFAVFMVHLATIPITGTGINPARSFGAAVIYGHKKSWDDHWIFWVGPFIGAALAAAYHQYVLRAGAWKAFGSFRSQSSIV
Mvestita_S6g00509-RA	Marsilea vestita	Pteridophyta	PIP1;2	ATGGAGGGCAAAGATGAAGATGTGAGGCTTGGAGCTAACAAATACACAGAGAGGCAAGCTCTTGGGACTTCAGCACAGACAAGGGATTACACAGAGCCTCCTGCAACCCCATTGGTTGATCCATCTGAGCTGGCATCATGGTCCTTCTGGAGAGCTGGGATTGCAGAGTTTTTTGCAACCCTGCTGTTTCTGTACATCACCATTCAAACAGTTATGGGCTTCAAACAGCAGGTCCCCTCTGCTAAAAATGCCTGCCCTGGTGTTGGAATTCAGGGAATTGCCTGGGCTTTTGGTGGCATGATCTTTGCTCTTGTTTACTGCACTGCTGGTGTCTCCGGTGGACACATTAACCCTGCGGTGACATGGGGTCTTTTCTTGGCTCGTAAGGTGAGTTTGCCT…	MEGKDEDVRLGANKYTERQALGTSAQTRDYTEPPATPLVDPSELASWSFWRAGIAEFFATLLFLYITIQTVMGFKQQVPSAKNACPGVGIQGIAWAFGGMIFALVYCTAGVSGGHINPAVTWGLFLARKVSLPRLIYYVIMQCLGAICGVGIIKAFQPVFYQNNGGGANVVNHGYTKGDGLGAEIVGTFVLVYTVFSATDAKRSARDSHVPLLAPLPIGFAVFLVHLATIPITGTGINPARSFGAAVIFNDKHAWDDHWIFWVGPFIGATLACAYHVIIIRALPFRARDA
Mvestita_S7g18088-RA	Marsilea vestita	Pteridophyta	PIP2;8	ATGGCCAAGGAAGGGGGAGAGGATGTGAGGGGGAGGGACTACACAGATCCCCCACCGGCGCCGCTGATCGACGCCAATGAGCTGGCGCTGTGGTCGTTCTACAGGGCGTGCATCGCGGAATTCATTGCCACGTTGCTGTTTCTGTACATCACGGTAGCCACTGTCATCGGCTCCTCGGAGGCTGCCACGTGTGGCGGCGTTGGCACGCTTGGCATCGCCTGGGCCTTCGGTGGCATGATCTTCATTCTCGTCTACTGCACCGCTGGCATCTCAGGAGGACATATCAATCCGGCAGTTACATTTGGTCTATTCTTAGCAAGAAAGGTGTCACTACCAAGAGCTATATGCTACATAATTGCTCAATGTTTAGGGGCAATTTGTGGAGTAGGTCTAGTCAAG…	MAKEGGEDVRGRDYTDPPPAPLIDANELALWSFYRACIAEFIATLLFLYITVATVIGSSEAATCGGVGTLGIAWAFGGMIFILVYCTAGISGGHINPAVTFGLFLARKVSLPRAICYIIAQCLGAICGVGLVKAFQRSYYVGSGGGANSVNPLYSKGTGLAAEIIGTFVLVYTVFSATDPKRNARDSHVPVLAPLPIGFAVFMVHLATIPITGTGINPARSFGAAVIYGHKQTWDEHWIFWVGPFIGAALAAGYHQYILRAGAYKAFGSFRSQTSNI
Mvestita_C86g20682-RA	Marsilea vestita	Pteridophyta	NIP5;1	ATGGCAGAAGGTGCTGGGTACTCTGCTCCTTCAACACCAATGACTCCAATGACTCCAGGGACTCCATTGCCTTTGCTGAATGCTACAGCAAGGCAAGCTGTTGCTGCTGCAGGCAATGGCTCTGCTCACAACAAGCCCTCCATGCTGGCTAAGTGCTTCTCCCATGATGGATTTGGTGAAGATATGGAGTTTGGAACTGCTTGTGTTCACCCTCCAATCCCATCAGTCTCCCTCACTAGAAAGATTGGAGCGGAGTTCATCGGAACATTCATCCTGATATTTGTGGCAACAGCTGCTGTGATTGTCAATGAGAAAACAGATGGATCCTTAACCATTATAGGCAATGCTGCGGCTGCCGGAATGGCTGTCATGATAGTCATCCTCTCAATCGGACACATC…	MAEGAGYSAPSTPMTPMTPGTPLPLLNATARQAVAAAGNGSAHNKPSMLAKCFSHDGFGEDMEFGTACVHPPIPSVSLTRKIGAEFIGTFILIFVATAAVIVNEKTDGSLTIIGNAAAAGMAVMIVILSIGHISGAHLNPCLTISFACMRKFPWIQVPAYIAAQVIGSICASFALKGVFNPILHGGVTIPSGTDLQSFVIEFIITFNLMFVVTAVATDTRAVGELAGIAVGATVMMNILISGATSGGSMNPVRTLGPAIAANNYKGLWLYIIAPPLGGLAGCAAYSLVRLREDEVGPTRSVRSFRR
Mvestita_S8g04699-RA	Marsilea vestita	Pteridophyta	TIP1;3	ATGCCGTTCACAAATATTGCAGTTGGGCGATACGAGGAGGCCGCGCATCCGAGCGCCCTCAAATCTGCTCTCGCAGAGTTCATTTCCACCCTCATTTTTGTTTTCGCCGGGGAGGGATCCGTCTTGGCTTATTCTGCATTGACAAGTGGTGCTGATCTAACACCGGCCGGATTGGCTGCCGTTGCCCTGACTCACGGATTCGGCCTGTTCGTTGCCGTTGCCATTGCTGCCAACGTGTCCGGTGGACACGTCAACCCTGCCGTCACCTTTGGTCTGTTCGTTGGTGGTAACATCACCCTCCTCAAGGGTATCCTTTACTGGATTGCTCAGCTCCTCGGTGCCGTTGTTGCTTGCCTCCTCCTCCGCCTTGTCACCGGTGGCAGCTACACCACATCTCCA…	MPFTNIAVGRYEEAAHPSALKSALAEFISTLIFVFAGEGSVLAYSALTSGADLTPAGLAAVALTHGFGLFVAVAIAANVSGGHVNPAVTFGLFVGGNITLLKGILYWIAQLLGAVVACLLLRLVTGGSYTTSPHSLSTGEPVYGALVLEIVITFGLVYTVYATAVDPRAKGTTGLLAPLAIGLIVAANILFAGAFDGGSMNPARSFGPALVAWDFTNHWVYWVGPLIGALIAGVVYELLIIAPEPSHQPISDDY
Mvestita_S9g05514-RA	Marsilea vestita	Pteridophyta	PIP2;2	ATGAGTAAGGGCGACGTCGCATTGGAGGTTGAAGGCGCCTCTGGGATTCGCAAAGACTACTCTGATCCGCCTGCGTCGCCGTTTTTCGACGCCCATGAGCTTACCACATGGTCTTTCTACAGAGCTTGCATTGCTGAATTTGTTGCCACTCTTCTGTTTCTGTATATTTGTGTAGCTACTGTAATTGGCACTGCTGAGGCCGCGTCCTGTGGTGGCGTCGGACACCTTGGTATTGCCTGGGCATTTGGTGGCATGATTTTCATTCTTGTTTACTGCACCGCTGGTATCTCAGGAGGACACATCAACCCTGCAGTCACATTTGGACTATTTTGTGCAAGGAAAGTGACATTCCCAAGGTTTATCCTCTATGTAGTTGCACAATGCCTTGGTGCAATTTGT…	MSKGDVALEVEGASGIRKDYSDPPASPFFDAHELTTWSFYRACIAEFVATLLFLYICVATVIGTAEAASCGGVGHLGIAWAFGGMIFILVYCTAGISGGHINPAVTFGLFCARKVTFPRFILYVVAQCLGAICGVGLVKGFQKSFYVQSGGGANAVNPNYSLGTGLAAEIIGTFVLVYTVFSATDPKRNARDSHVPVLAPLPIGFAVFLVHLATIPITGTGINPARSFGAAVIYGKSWDDHWIFWVGPLIGAFIAAIYHQYVLRAGVWKAFGSFRSQTNI
EFJ04506	Selaginella moellendorffii	Pteridophyta	PIP2;1	ATGAGCAAGGACTTGGAGAATGGCAATGCCGCCAAGGATTTCTCTGAGCCCCCGCCGACGCCTCTCATCGATCTTGCGGAGCTCAAGTCGTGGTCGCTCTACCGGGCTTGCATCGTCGAGCTCGTTGCCACGCTCTTGTTCCTCTACATTGGCGTCACTGCGCTCATCGGGCACGCCAGGGCGCAGGCGGCCGCGGGCGGGGATTCTTGCGGCGGGATTGGGCTGCTGGGCGTCGCGTGGGTGTTCGGCGGCATGATCTTCGTCCTCGTCTACTGCACGGCCGGCGTCTCTGGTGGTCATCTAAATCCTGCCGTTACATTTGGCATGTTCTTGGCCCGGAAGGTTTCGATTCCCCGTGCGCTGCTCTACGTTGCGTCCCAGGTCGCGGGCGCGATCTTT…	MSKDLENGNAAKDFSEPPPTPLIDLAELKSWSLYRACIVELVATLLFLYIGVTALIGHARAQAAAGGDSCGGIGLLGVAWVFGGMIFVLVYCTAGVSGGHLNPAVTFGMFLARKVSIPRALLYVASQVAGAIFGAGLAKGFQASFYNGNMGGATFIQNGYTKAEGLGAEIIGTFVLAYTVFSATDPKRVARDSHVPVLAPLPIGFAVFMVHLALLPVTGSSVNPARSFATAVIYNNSRVWNDQWVYWVGPLLGAALAAMYHQYILRGGARAVRALNSFRSSSMH
EFJ06342	Selaginella moellendorffii	Pteridophyta	TIP3;2	CAGCTGTTTGGAGCGATAATGGGAGCAGCAATCCTGAGATGGTCCACGCCGGGGCCTTGGGTCGGCGCTCTCGGAGCTCATGATCTCTCCAACGGTGTTTATCCGGGCCAAGGATTTATCATGGAGTTCATGCTAACTTTTGTGCTTGTCTTTGTCATTTTTGGAGTGGCTGTGGATCGACGAGGACCTGGTGTGATTGCTCCTTTGCCGATTGGTTTTGCTGTTCTAGTGGATCACCTGGTTGGAGTTCCATTCACGGGTGCATCAATGAACCCCGCCAGAAGTTTTGGACCAGCTGTGGTTTCGGGTGCATGGTCGGCTTCGTTTTGGATTTATTGGTTTGGACCTTGCTTTGGAGCAGCAGCTGCATCTGCTCTTTACAAGTAA	QLFGAIMGAAILRWSTPGPWVGALGAHDLSNGVYPGQGFIMEFMLTFVLVFVIFGVAVDRRGPGVIAPLPIGFAVLVDHLVGVPFTGASMNPARSFGPAVVSGAWSASFWIYWFGPCFGAAAASALYK
EFJ06343	Selaginella moellendorffii	Pteridophyta	TIP1;3	TGGCGAGCAGCCGGTGCCGAGTTCCTTGGGACTTTACTCTTCGTCTACCTTGGCTGTGGCTCAGTCAAATACATTGCAGGAATGCTTGGTCCGGGAATGACCGCTGCACGGCTGGTAGCCATAGCTTTGGGACACGGTCTTGCGATTGCTTTTCTAGCCGGTGCCACGGGAGCTATATCAGGTGGTCACTTAAATCCAGCAGTGACTTTGGCGTTCGTGGTTGCTGGCAAAGAAACACTTCTTCGAGCCGGATTATATGTTGGTGCTCAG	WRAAGAEFLGTLLFVYLGCGSVKYIAGMLGPGMTAARLVAIALGHGLAIAFLAGATGAISGGHLNPAVTLAFVVAGKETLLRAGLYVGAQ
EFJ07336	Selaginella moellendorffii	Pteridophyta	PIP2;8	ATGGCCAAGGACGCGAGCAAGGAATCGGAGGCGTTCGTGACGGCCAAGGATTACGAGGAGCCACCGCCGGCCAGGCTTGTGGATCCCAAAGAGTTTGGCTCATGGTCCTTCTACAGAGCCGGCATTGCCGAGTTCGTGGCCACGCTCTTGTTCCTCTACATCACAGTCCAGACAGTCATCGGCCACTCGAGAAACGCTGCAAACTGCGGTGGCGTCGGCCTCCTGGGGATCGCGTGGGCGTTTGGAGGCATGATCTTCGTGCTTGTCTACTGCACTGCAGGAATCTCAGGAGGACACATCAATCCGGCTGTGACCTTCGGCCTCTTCGTCGCTCGCAAGGTCTCGCTGCCGCGGGCGATCTTCTACATGATCATGCAGTGCCTGGGAGCGATCGTTGGC…	MAKDASKESEAFVTAKDYEEPPPARLVDPKEFGSWSFYRAGIAEFVATLLFLYITVQTVIGHSRNAANCGGVGLLGIAWAFGGMIFVLVYCTAGISGGHINPAVTFGLFVARKVSLPRAIFYMIMQCLGAIVGCGLAKGFQKSFYVQQGGGANSVARARGYSTGTGLGAEIIGTFVLVYTVFSATDPKRVARDSHVPVLAPLPIGFAVFMVHLATIPITGTGINPARSFGAAVIFNKGVSWDDQWIFWVGPFIGAAAAAIYHQYVLRAGSALKALGSFRSNPPHQHHGHP
EFJ08169	Selaginella moellendorffii	Pteridophyta	NIP6;1	CAGCTCGGTGCAGAAGTCATTGCCACGTTCATCTTGGTATTCGCCGGTGCTGGCGCAGGAATGGTGAACGAACTCACAAACGGCTCGCTGACTTTCTTCGGAGTGGCGGCAGCAAACGGGCTCGTCGTTATGATGATGATTCATGCTACTGGTCATATCTCCGGGGCTCACATGAATCCTGCAGTTACCGTGGCTTTTGCAACTGTCCGACACTTTCCTTGGGCTCAGGTGCCGCTGTACATTGGCTCCCAGATCGCCGCGTCAGTCAGCGCTTGCTTCGTGCTCCGGCAGCTTCTCACAGAAGTAAACAAGATTGGAGCGACAGTTCCTGCCGCTGGCAACGTGGTCCAAGCCTTGGTTTTGGAAATCATCGTCAGTTACATACTCATGTTTGTAGTG…	QLGAEVIATFILVFAGAGAGMVNELTNGSLTFFGVAAANGLVVMMMIHATGHISGAHMNPAVTVAFATVRHFPWAQVPLYIGSQIAASVSACFVLRQLLTEVNKIGATVPAAGNVVQALVLEIIVSYILMFVVAAVSTDTRAVGELAGLAVGATVALNNLIAGPLSGASMNPARSIGPAVARNNYSDVWIYIVGPVLGTLGGAWSYNLIR
EFJ10685	Selaginella moellendorffii	Pteridophyta	TIP2;1	ATGTTGAGAAGCTGGAGCTTGGGAGTGAGAGACCCCTTCTCTCCAACAACACTCCTTGGCTGTGCTGCAGAGTTCATCGGGACGTTCCTGTTCGTATTCCTCGGATGCGGATCTGTCGTGTCCTCGGGAATCGTGGATGACCAGCTTAACTCTGCCCGGCTTCTCGTTATAGCCATCGCGCATGGCTTCGCGATCGCTATCCTCGTAGCCGCAACCGCTGGAGTTTCTGGAGGCCACCTTAACCCGGCTGTCTCGTTCGGCTTCATGATGAGCGGCAACATGAGCATCATCAAAGGTCTCATGTATTGGATCTCTCAGCTGGCAGGAGCAGTGCTCGGTGCCGGATTCTACCGCGAGTTTCCATCTGCCATCGCCGGACACTTTGGAGCTCATGCTGTT…	MLRSWSLGVRDPFSPTTLLGCAAEFIGTFLFVFLGCGSVVSSGIVDDQLNSARLLVIAIAHGFAIAILVAATAGVSGGHLNPAVSFGFMMSGNMSIIKGLMYWISQLAGAVLGAGFYREFPSAIAGHFGAHAVNSKFTVIEAFGLEALLTFVLVYVIFGTAVDKTGPSTIAPLTIGMAVLVDHLVGVPVTGASMNPARSLGAALWSGQWKNHWIYWAAPLLGATAAALIYTALFLPTVSSTQKQSTNDLIKNIKNEKHTEAVV
EFJ11572	Selaginella moellendorffii	Pteridophyta	PIP1;2	ATGGAGGGTAACAGGGAAGACGTCCATGTTGGTGTGGCCAAGTACCCCGAGCGCGAGCTGGGAACCTCGGCGCAGGCCGAGAAGGATTATGTGGAGCCGCCCCCGACGCGCCTCATCGAGCCGTCCGAGTTCTCCTCGTGGTCCTTCTGGCGCGCCGGCATAGCCGAGTTCTTCGCCACTTTCCTCTTTCTCTACATCACTATTCTCACGGTTGTGGGAAATGTCGATCGCACCAGCTGCCTTGGAGTGGGCATCCAGGGCATCGCGTGGGCTTTTGGAGGCATGATCTTTGCTCTCGTCTACTGCACTGCCGGAATCTCAGGTGGACACATCAATCCCGCGGTGACTTTCGGCCTCTTCCTGGCTCGGAAGGTGTCGCTGCCTCGAACGCTGCTCTAC…	MEGNREDVHVGVAKYPERELGTSAQAEKDYVEPPPTRLIEPSEFSSWSFWRAGIAEFFATFLFLYITILTVVGNVDRTSCLGVGIQGIAWAFGGMIFALVYCTAGISGGHINPAVTFGLFLARKVSLPRTLLYMVAQCLGAICGAGVVKGFQKAKFNAAGGGANYVHHGYTIGDGLGAEIVGTFVLVYTVFSATDAKRSARDSHVPLLAPLPIGFAVFLVHLATIPITGTGINPARSLGSAVIYNGDQAWDDHWIFWVGPLIGAALAAFYHQFVIRAIPFH
EFJ12274	Selaginella moellendorffii	Pteridophyta	NIP6;1	CAGCTCGGTGCAGAAGTCATTGCCACGTTCATCTTGGTATTCGCCGGTGCTGGCGCAGGAATGGTGAACGAACTTACAAACGGCTCGCTGACTTTCTTTGGAGTGGCCGCAGCAAACGGGCTCGTCGTTATGATGATGATTCATGCTACTGGTCATATCTCCGGGGCTCACATGAATCCTGCAGTTACCGTGGCTTTTGCAACTGTCCGACACTTTCCTTGGGCTCAGGTGCCGCTGTACATTGGCTCCCAGATCGCCGCGTCAGTCAGCGCTTGCTTCGTGCTCCGGCAGCTTCTCACAGAAGTAAACAAGATTGGAGCGACAGTTCCTGCCGCTGGCAACGTGGTCCAAGCCTTGGTTTTGGAAATCATCGTCAGTTACATACTCATGTTTGTAGTG…	QLGAEVIATFILVFAGAGAGMVNELTNGSLTFFGVAAANGLVVMMMIHATGHISGAHMNPAVTVAFATVRHFPWAQVPLYIGSQIAASVSACFVLRQLLTEVNKIGATVPAAGNVVQALVLEIIVSYILMFVVAAVSTDTRAVGELAGLAVGATVALNNLIAGPLSGASMNPARSIGPAVARNNYSDVWIYIVGPVLGTLGGAWSYNLIR
EFJ13727	Selaginella moellendorffii	Pteridophyta	NIP4;2	TTGATCTTTTTGATCCAGGCACTGGCTGGCGAGGCACTTGGAACTTTTCTCCTCGTCTTCACCATCGCGGCTTTGACAGCAGTGAACGAGGGAACTCCCGGAGGAATTGGGCTGCTAAGCTTCGCAATGGCGGCCTCGTTCTGCGTCACGGTGATCATCCTCACCATCGGCCACACCTCGGGTGCTCACATCAACCCTTCCATCACCGTGGGATTCGCAGCCGCCGGGAGATTCCCATGGTCTCAAGTGCCCTTCTACATGGTTTCTCAGATCACTGGCTCCGTGCTGGCAATCCTGGCGGCGAAATGGGTCTACAGCTTCCCGGAGAGAGACTTTGCCGTGACCCAGCCTCGATCTGGGCCATGGCAATCGCTTGTTCTTGAGACCGCCATGTCCTTC…	LIFLIQALAGEALGTFLLVFTIAALTAVNEGTPGGIGLLSFAMAASFCVTVIILTIGHTSGAHINPSITVGFAAAGRFPWSQVPFYMVSQITGSVLAILAAKWVYSFPERDFAVTQPRSGPWQSLVLETAMSFVVMFLACILSNNTSQSGNAAAMAVPAAIGLSVMVAGPISGGSLNPARSLGPAIVSRNFKAIWIYIAGPFLGCVTAGIAHSPVLEGKEDSQNSM
EFJ15459	Selaginella moellendorffii	Pteridophyta	NIP6;1	ATGGCGCCGGATCGCATTTCCAACGTTTCCACCAGCTTTGGACGCTCGGGGCGGATCAACAAATGCTTCCCGGTCGACAGCTGCGTCATGGAGGACGGACTCTTCAGCGAATTCCAGGCCGCCATCGCCCCTTCCTCAATTTCGCGCCGCAAAAAGATTGGAGCAGAGTTCATTGGCACCTTCATGCTCATCTTCGCCGGGACAGCCACCGCCATTGTCAACGAGAAGACTTCCGGGAGCATCACCACTGTGGGACTGGCCGCCACCTCGGGCCTCGCGGTCATGATCGTCATCCTTGCCACCGGCCATATCTCGGGAGCTCATCTCAATCCCTCGCTCACGCTCTCCTTCGCAGCACTCCGCCACTTCCCTTGGGTTGAGGTTCCTCTCTACATCGGT…	MAPDRISNVSTSFGRSGRINKCFPVDSCVMEDGLFSEFQAAIAPSSISRRKKIGAEFIGTFMLIFAGTATAIVNEKTSGSITTVGLAATSGLAVMIVILATGHISGAHLNPSLTLSFAALRHFPWVEVPLYIGAQVAASICAAFALKGIFNPFMHGGVTIPSGSYWESFVLEFIISFNLMFVVTAVATDSRAVGELAGIAVGATVMLNILIAGSTSGASMNPVRTLGPAIAANNYKGIWLYIVGPIFGALAGAAAYTLVRLKGEPEPGRPRFSMRR
EFJ16069	Selaginella moellendorffii	Pteridophyta	SIP1;1	ATGGGGATGCTCAAGCTCATCCTCGCGGATGCCGCCATCTCCTTCTTGTGGGTGTTTTGCACGTCGTGCATCGGCGCCGCGACCGAGATTATCGCGTCGTGCGCGGGCGTGGAGGGCGATCGCAAGTTTTACATCGTCTTTGGCCTCATCGCGCTGCTCATCATCGTCTTCTCGGCTCTGGCCCAGGCGATTGGAGGCGCGAGCTGGAATCCAACCGCGGTGCTCGCCTTCTCGGGCGTGGGAGTGGGCGATTCAATCTTCAATCTGGCGCTCCGGATCCCCGCGCAGGCTGTGGGATCTGCCGCTGGAGCTCTGGCGATTTTCGAGCTGATGCCGTCGAGTTTCAAGGGAACTCTAGGGGGGCCGAGCCTCAAGGTGGATTTGCGAACGGGGGCGATC…	MGMLKLILADAAISFLWVFCTSCIGAATEIIASCAGVEGDRKFYIVFGLIALLIIVFSALAQAIGGASWNPTAVLAFSGVGVGDSIFNLALRIPAQAVGSAAGALAIFELMPSSFKGTLGGPSLKVDLRTGAIAEGLLSFIMSFVVLWAVLRGPRNAALKSGIIISTTIALIVLGSGYTGPAMNPANAFAWAYVNKSHNTNEHLYVYWLTPLLGSLAASMVFKRMFALGQNKEKTA
EFJ16948	Selaginella moellendorffii	Pteridophyta	SIP1;1	ATGGGGATGCTCAAGCTCATCCTCGCGGATGCCGCCATCTCCTTCTTGTGGGTGTTTTGCACGTCGTGCATCGGCGCCGCGACCGAGATTATCGCGTCGTGCGCGGGCGTGGAGGGCGATCGCAAGTTTTACATCGTCTTTGGCCTCATCGCGCTGCTCATCGTCGTCTTCTCGGCTCTGGCCCAGGCGATTGGAGGCGCGAGCTGGAATCCAACCGCGGTGCTCGCCTTCTCGGGCGTGGGAGTGGGCGATTCAATCTTCAATCTGGCGCTCCGGATCCCCGCGCAGGCTGTGGGATCTGCCGCTGGAGCTCTGGCGATTTTCGAGCTGATGCCGTCGAGTTTCAAAAGAACTCTAGGGGGCCCAAGCCTCAAGGTGGATTTGCGAACGGGGGCGATC…	MGMLKLILADAAISFLWVFCTSCIGAATEIIASCAGVEGDRKFYIVFGLIALLIVVFSALAQAIGGASWNPTAVLAFSGVGVGDSIFNLALRIPAQAVGSAAGALAIFELMPSSFKRTLGGPSLKVDLRTGAIAEGLLSFIMSFVVLWAVLRGPRNAALKSGIIISTTIALIVLGSGYTGPAMNPANAFAWAYVNKSHNTNEHLYVYWLTPLLGSLAASMVFKRMFALGQNKEKTA
EFJ18960	Selaginella moellendorffii	Pteridophyta	PIP1;2	ATGGAGGGTAACAGGGAAGACGTCCATGTTGGTGTGGCCAAGTACCCCGAGCGCGAGCTGGGAACCTCGGCGCAGGCCGAGAAGGATTATGTGGAGCCGCCCCCGACGCGCCTCATCGAGCCGTCCGAGTTCTCCTCGTGGTCCTTTTGGCGCGCCGGCATAGCCGAGTTCTTCGCCACTTTCCTCTTTCTCTACATCACTATTCTCACGGTTGTGGGAAATGTCGATCGCACCAGCTGCCTTGGAGTGGGCATCCAGGGCATCGCGTGGGCTTTTGGGGGCATGATCTTTGCTCTCGTCTACTGCACTGCTGGAATCTCAGGTGGACACATCAATCCCGCGGTGACTTTCGGCCTCTTCCTGGCTCGGAAGGTGTCGCTGCCTCGAACGCTGCTCTAC…	MEGNREDVHVGVAKYPERELGTSAQAEKDYVEPPPTRLIEPSEFSSWSFWRAGIAEFFATFLFLYITILTVVGNVDRTSCLGVGIQGIAWAFGGMIFALVYCTAGISGGHINPAVTFGLFLARKVSLPRTLLYMVAQCLGAICGAGVVKGFQKAKFNAAGGGANYVHHGYTIGDGLGAEIVGTFVLVYTVFSATDAKRSARDSHVPLLAPLPIGFAVFLVHLATIPITGTGINPARSLGSAVIYNGDQAWDDHWIFWVGPLIGAALAAFYHQFVIRAIPFH
EFJ19097	Selaginella moellendorffii	Pteridophyta	NIP6;1	CAGCTGCTGTCCGAGTTCCTGGGAACTTTTATCCTGATCTTCGCAGCGGCCGGAACTGCGATCATGAACGAGAAATCCCACGGAGCTCTTGGAGTCCACGGCCTGGCTGGAGGAGCGGGTATCACGGTCATGGTCGTCATCTTTGCAACCGGGCACATCTCCGGAGCTCACATCAATCCTGCTGTAACTGTCGCATTTGCTACCTATCGCCATTTTCCATGGTTCCAGGTGCCTTTGTATATCGCAGCTCAAGTGACAGCCTCCATCTCGGCATCCTTTCTTCTCAAGGGGATCTACCATCCCGATTTGGCCGGCGGTGTCACTGTTCCTGCTGGTACTCATTGGCAGTCATTCCTCTTCGAGATCATTCTCACTGCCATCATGATGTTCGTCGTCACC…	QLLSEFLGTFILIFAAAGTAIMNEKSHGALGVHGLAGGAGITVMVVIFATGHISGAHINPAVTVAFATYRHFPWFQVPLYIAAQVTASISASFLLKGIYHPDLAGGVTVPAGTHWQSFLFEIILTAIMMFVVTSVATDTRAVGELAGIAVGATVFLNNLIAGLISGASMNPCRSLGPAIAANNFKGFWIYVIGPLIGTQLGAAAYTAIRFKELERPKSFRR
EFJ20680	Selaginella moellendorffii	Pteridophyta	NIP6;1	ATGGGGTCTGGATCGACGGATTACGCTCTGATCCAAAACGACGAGGAGGCGGGGACAAGTTTGGAGCCCGTGAGTGGATACAGTCCCAGCTTTACAATCTCAAAAAAGCTCCTGTGTGAGTTCCTAGGCAGCGTGGTCCTCTTGCTTGGAGGAGCTGGAAGCGCCATTATCAACACCCAAACGAATGGAGCGCTGGGAATTCACGGCCTGGCGGGAGGATCCGCGATTGCAGTGGCGATTGTCATCATGTCCACGGGACACATCTCGGGCGCTCACATCAACCCGGCAGTCACTCTTGCCTTCGCCACATTCAGGCATTTCTCATGGATCCAGGTGCCTCTCTACATAGTGGCGCAATTGGCTGGATCCCTGGCTTGTGCTTTCCTCCTCAAAGGGATG…	MGSGSTDYALIQNDEEAGTSLEPVSGYSPSFTISKKLLCEFLGSVVLLLGGAGSAIINTQTNGALGIHGLAGGSAIAVAIVIMSTGHISGAHINPAVTLAFATFRHFSWIQVPLYIVAQLAGSLACAFLLKGMYNPDHLATGVTVPAGSTLQSLLFEIVLTAVLMFVITSVATDTRAVGELAGIAVGLAVYLDILLGGYISGASMNPVRTLGPAVAARDFRALWIYFVGPVVGAQIGGGLYTLIRFKDHTERRKVFRKE
EFJ22286	Selaginella moellendorffii	Pteridophyta	NIP5;1	ATGAGGAGCTCGTACTCACGCCTTTCACTGCTTTTGCTAGAAAGGTCCACCGATCCGATCCATCTCTTCGATCATGCTAACTTCTTTGGCCTTGTTCTGATCTTGAAGGTTGGTGCCGAGTTCATTGGAACGTTCATTCTCATCTTCACCGCCGCGGCAACTCCTATAGTGAACAAGCAGCTCGGTGGTCTTTCGGTCTTTGCACTGTCTGCTACTCCCGCCCTGGCCGTGACGACCATCATCTTCTCAACCGGCCATATTTGTGGAGCGCATCTAAATCCATCCGTCACTATAAGTTTCGCTGCTCTCGGACAGTTTCCTTGGATCCAGGTTCCCGTCTATATTTTCGCGCAGCTCCTGGCATCTGTTCTGGCCTCTTTCATTCTCAAAGGGGTCTAC…	MRSSYSRLSLLLLERSTDPIHLFDHANFFGLVLILKVGAEFIGTFILIFTAAATPIVNKQLGGLSVFALSATPALAVTTIIFSTGHICGAHLNPSVTISFAALGQFPWIQVPVYIFAQLLASVLASFILKGVYYPDIAAGVTVPIGSDLQAFVLELVISFILMFVNTALATDRSAVGDMAAVAVGATVFVNNLAASQATGASMNPARTIGPAIAANCYKSLWVYIVAPTLGCLLGAAGYTIVRTTGASKPKKWGRNELLQ
EFJ22572	Selaginella moellendorffii	Pteridophyta	NIP6;1	CAGCTGCTGTCCGAGTTCCTGGGAACTTTTATCCTGATCTTCGCAGCGGCCGGAACTGCGATCATGAACGAGAAATCCCACGGAGCTCTTGGAGTCCACGGCCTGGCTGGAGGAGCGGGTATCACGGTCATGGTCGTCATCTTTGCAACCGGGCACATCTCCGGAGCTCACATCAATCCTGCTGTAACTGTCGCATTTGCTACCTATCGCCATTTTCCATGGTTCCAGGTGCCTTTGTATATCGCAGCTCAAGTGACAGCCTCCATCTCGGCATCCTTTCTTCTCAAGGGGATCTACCATCCCGATTTGGCCGGCGGTGTCACTGTTCCTGCTGGTACTCATTGGCAGTCATTCCTCTTCGAGATCATTCTCACTGCCATCATGATGTTCGTCGTCACC…	QLLSEFLGTFILIFAAAGTAIMNEKSHGALGVHGLAGGAGITVMVVIFATGHISGAHINPAVTVAFATYRHFPWFQVPLYIAAQVTASISASFLLKGIYHPDLAGGVTVPAGTHWQSFLFEIILTAIMMFVVTSVATDTRAVGELAGIAVGATVFLNNLIAGLISGASMNPCRSLGPAIAANNFKGFWIYVIGPLIGTQLGAAAYTAIRFKELERPKSFRR
EFJ24043	Selaginella moellendorffii	Pteridophyta	NIP6;1	ATGTGTTCCTTGGATTCGTTCGTGAAGGTCTTGGCGGAGTTCTTGGGCTCTCTCGTGCTCCTCCTCGGCTGCGCGGGCACCGCGATCCTGGCGAGCAAGCCATCCAACGGCTTTGGGATACATGGAATCTCGGCCGGGGCCGCATTGACGGTCATGATCGTCATCTTCTCCACTGGACACATCTCCGGTGCCCATGTCAATCCAGCCGTCTCTCTCGCCTTTGCCTCGCTCGGCCGATTCCCATGGATACAGGTTCCACTCTACTCTGGAGCGCAGTTCCTGGGATCTGTGTGTGCCTCTTTCATGCTCAACGCGTTCTTCCAGGGAGATCCAAACATCCATGCCGGGGTGACCGTCCCCTCCAACACCGAGTGGCAATCCTTCGCGGTGGAGCTCGTC…	MCSLDSFVKVLAEFLGSLVLLLGCAGTAILASKPSNGFGIHGISAGAALTVMIVIFSTGHISGAHVNPAVSLAFASLGRFPWIQVPLYSGAQFLGSVCASFMLNAFFQGDPNIHAGVTVPSNTEWQSFAVELVISAILMFVVTAVATDPHAIGDSAAVAVAATVYLNNLLASAISGASMNPIRTFGPALAAGEYRGLWVYFFGPILGTQLGAGFYTLIRSS
EFJ24787	Selaginella moellendorffii	Pteridophyta	NIP6;1	ATGGCGCCGGATCGCATTTCCAACGTTTCCACCAGCTTTGGACGCTCGGGGCGGATCAACAAATGCTTCCCGGTCGACAGCTGCGTCATGGAGGACGGACTCTTCAGCGAATTCCAGGCCGCCATCGCCCCTTCCTCAATCTCGCGCCGCAAAAAGATTGGAGCAGAGTTCATTGGCACCTTCATGCTCATCTTCGCCGGGACAGCCACCGCCATTGTCAACGAGAAGACTTCCGGGAGCATCACCACTGTGGGACTGGCCGCCACCTCGGGCCTCGCGGTCATGATCGTCATCCTTGCCACCGGCCATATCTCGGGAGCTCATCTCAATCCCTCGCTCACGCTCTCCTTCGCAGCACTCCGCCACTTCCCGTGGGTTGAGGTTCCTCTCTACATCGGT…	MAPDRISNVSTSFGRSGRINKCFPVDSCVMEDGLFSEFQAAIAPSSISRRKKIGAEFIGTFMLIFAGTATAIVNEKTSGSITTVGLAATSGLAVMIVILATGHISGAHLNPSLTLSFAALRHFPWVEVPLYIGAQVAASICAAFALKGIFNPFMHGGVTIPSGSYWESFVLEFIISFNLMFVVTAVATDSRAVGELAGIAVGATVMLNILIAGSTSGASMNPVRTLGPAIAANNYKGIWLYIVGPIFGALAGAAAYTLVRLKGEPEPGRPRFSMRR
EFJ25661	Selaginella moellendorffii	Pteridophyta	NIP5;1	ATGAGGAGCTCGTACTCACGCCTTTTACTGCTTTTGCTAGAAAGGTCCACCGATCCGATCCATCTCTTCGATCATGCTAACTTCTTTGGCCTTGTTCTCATCTTGAAGGTTGGTGCCGAGTTCATTGGAACGTTCATTCTCATCTTCACCGCCGCGGCAACTCCTATAGTGAACAAGCAGCTCGGTGGTCTTTCGGTCTTTGCACTGTCTGCTACTCCCGCCCTGGCCGTGACGACCATCATCTTCTCAACCGGCCATATTTGTGGAGCGCATCTAAATCCATCCGTCACTATAAGTTTCGCCGCTCTCGGACAGTTTCCTTGGATCCAGGTTCCCGTCTATATTGTCGCGCAGCTCCTGGCATCTGTTCTGGCCTCTTTCATTCTCAAAGGGGTCTAC…	MRSSYSRLLLLLLERSTDPIHLFDHANFFGLVLILKVGAEFIGTFILIFTAAATPIVNKQLGGLSVFALSATPALAVTTIIFSTGHICGAHLNPSVTISFAALGQFPWIQVPVYIVAQLLASVLASFILKGVYYPDIAAGVTVPIGSDLQAFVLELVISFILMFVNTALATDRSAVGDMAAVAVGATVFVNNLAASQATGASMNPARTIGPAIAANCYKSLWVYIVAPTLGCLLGAAGYTIVRTTGASKPKKWGRNELLQ
EFJ26076	Selaginella moellendorffii	Pteridophyta	PIP2;1	ATGAGCAAGGACTTGGAGAATGGCAATGCCGCCAAGGATTTCTCTGAGCCGCCGCCGACGCCTCTCATCGATCTTGCGGAGCTCAAGTCGTGGTCGCTCTACCGGGCTTGCATCGTCGAGCTCGTTGCCACGCTCTTGTTCCTCTACATTGGCGTCACTGCGCTTATCGGGCACGCCAGGGCGCAGGCGGCCGCGGGCGGGGATTCTTGCGGCGGGATTGGGCTGCTGGGCGTCGCGTGGGTGTTCGGCGGCATGATCTTCGTCCTCGTCTACTGCACGGCCGGCGTCTCTGGTGGTCATCTAAATCCTGCCGTTACATTTGGCATGTTCTTGGCCCGGAAGGTTTCGATTCCCCGTGCGCTGCTCTACGTTGCGTCCCAGGTCGCGGGCGCGATCTTT…	MSKDLENGNAAKDFSEPPPTPLIDLAELKSWSLYRACIVELVATLLFLYIGVTALIGHARAQAAAGGDSCGGIGLLGVAWVFGGMIFVLVYCTAGVSGGHLNPAVTFGMFLARKVSIPRALLYVASQVAGAIFGAGLAKGFQASFYNGNMGGATFIQNGYTKAEGLGAEIIGTFVLAYTVFSATDPKRVARDSHVPVLAPLPIGFAVFMVHLALLPVTGSSVNPARSFATAVIYNNSRVWNDQWVYWVGPLLGAALAAMYHQYILR
EFJ27463	Selaginella moellendorffii	Pteridophyta	PIP2;8	ATGGCCAAGGACGCGAGCAAGGAATCGGAGGCGTTCGTGACGGCCAAGGATTACGAGGAGCCACCGCCGGCCCGGCTTGTGGATCCCAAAGAGTTTGGCTCATGGTCCTTCTACAGAGCCGGCATTGCCGAGTTCGTGGCCACGCTCTTGTTCCTCTACATCACCGTCCAGACAGTCATCGGCCACTCGAGAAACGCTGCAAACTGCGGTGGCGTCGGCCTCCTGGGGATCGCGTGGGCGTTTGGAGGCATGATCTTCGTGCTTGTCTACTGCACTGCAGGAATCTCAGGAGGACACATCAATCCGGCTGTGACCTTCGGCCTCTTCGTCGCCCGCAAGGTCTCGCTGCCCCGGGCGATCTTCTACATGATCATGCAGTGCCTGGGAGCGATCGTTGGC…	MAKDASKESEAFVTAKDYEEPPPARLVDPKEFGSWSFYRAGIAEFVATLLFLYITVQTVIGHSRNAANCGGVGLLGIAWAFGGMIFVLVYCTAGISGGHINPAVTFGLFVARKVSLPRAIFYMIMQCLGAIVGCGLAKGFQKSFYVQQGGGANSVARARGYSTGTGLGAEIIGTFVLVYTVFSATDPKRVARDSHVPVLAPLPIGFAVFMVHLATIPITGTGINPARSFGAAVIFNKSVSWDDQWIFWVGPFIGAAAAAIYHQYVLRAGSALKALGSFRSNPPHQHHGHP
EFJ27740	Selaginella moellendorffii	Pteridophyta	XIP	CTCCAGGTGTGGCGATCCTGTCTCGTCGAGTGCTTGGCAACCGGAGCCTTCGTCTTCGCCAGCATCCTCATCATCGTCAGCTGCTCGCAGCAAAGCGCCTCGCCCATGACTTCCATCTCGGTCCTCCACTTCCTCGTCATCTCCTTCCTCATACTCTCGGTGGCTCCCTCCTCCGGCGGCCACCTCAATCCCTGTATCACCTTCATGGCCATGGTGCTCGGCTACGTCTCCCCTTCCCGAGTCGTCATGTACACGGGAGCTCAATGCATCGGCTCCATCTTCGGCTCCCTGTGCATGAAGCTCGTCCTCCCGCACGAAGTAGCGCACAAGTTCGCGCTGGGAGGCTGCACCATCCGAAACTCGGCCGGAGCGGGATTTCCAGTCGGCTCGGCCTTCGTC…	LQVWRSCLVECLATGAFVFASILIIVSCSQQSASPMTSISVLHFLVISFLILSVAPSSGGHLNPCITFMAMVLGYVSPSRVVMYTGAQCIGSIFGSLCMKLVLPHEVAHKFALGGCTIRNSAGAGFPVGSAFVAETFFTFFLMFIVATLALDPFRAPVFGAILAPTFIAAAVGVLVFVSGGLALGYSGAGMNPARCIGPAVVMGSHNEELWRGHWLWWVAPYFATVLVAVVYCLVPPHHVDIYRGRKDFISSLKKAFGSHHPQVPSETRISSENLTP
EFJ27742	Selaginella moellendorffii	Pteridophyta	XIP	GCATGGCGATCCTGTCTTGTCGAATGTCTCGCAACCATAGCCTTCGTCTTCTCCAGCATACTCATCATCGTCAGCTCCTCGCAGCAAAGCAGCAACGGATCACCCATGGCTTCCATCGCGATCCTCCACTCCATCCTCGTCTTCATCATCATCCTCTCCGCCGCTCCCTCCTCTGGTGGTCACTTCAATCCTTGTATCACCTTCCTGGCCATGGTTCTCGGCTATGTCTCCCCCTCCAAGCTCGTCATGTACACGGGAGCTCAATGCGTCGGCTCCATCTTCGCTTCCCTGTGTGCGAAGCTCGTCCTCCCTGACGACCTCGCTCTTAAGTTCGCGCTTGGCGGCTGTGTCATGCAAAACTCGGCCGGATCAGGACTTTCAATAGGCTCGGCCTTCGTT…	AWRSCLVECLATIAFVFSSILIIVSSSQQSSNGSPMASIAILHSILVFIIILSAAPSSGGHFNPCITFLAMVLGYVSPSKLVMYTGAQCVGSIFASLCAKLVLPDDLALKFALGGCVMQNSAGSGLSIGSAFVAESMFTFVLMFVVANLALDPFQGRAFGAILPPSFIGAAAGLLIFASGGLVVGYSGAGMNPARCLGPAVVMGSSSTRDGHWVWWIAPYSATVMVSVLY
EFJ29167	Selaginella moellendorffii	Pteridophyta	NIP4;2	TTGATCTTTTTGATCCAGGCACTGGCTGGCGAGGCACTTGGAACTTTTCTCCTCGTCTTCACCATCGCGGCTTTGACAGCAGTGAACGAGGGAACTCCCGGAGGAATTGGGCTGCTAAGCTTCGCAATGGCGGCCTCGTTCTGCGTCACGGTGATCATCCTCACCATCGGCCACACCTCGGGTGCTCACATCAACCCTTCCATCACCGTGGGATTCGCAGCCGCCGGGAGATTCCCATGGTCTCAAGTGCCCTTCTACATGGTTTCTCAGATCACTGGCTCCGTGCTGGCAATCCTGGCGGCGAAATGGGTCTACAGCTTCCCGGAGAGCGACTTTGCCGTGACCCAGCCTCGATCTGGGCCATGGCAATCGCTTGTTCTTGAGACCGCCATGTCCTTC…	LIFLIQALAGEALGTFLLVFTIAALTAVNEGTPGGIGLLSFAMAASFCVTVIILTIGHTSGAHINPSITVGFAAAGRFPWSQVPFYMVSQITGSVLAILAAKWVYSFPESDFAVTQPRSGPWQSLVLETAMSFVVMFLACILSNNTSQSGNAAAMAVPAAIGLSVMVAGPISGGSLNPARSLGPAIVSRNFKAIWIYIAGPFLGCVTAGIAHSPVLEGKEDSQNSM
EFJ31010	Selaginella moellendorffii	Pteridophyta	XIP	GTGGGCGCCGGGCATCTCAACCCGATCTTCACATACACGACCATGCTCACGGGCCACACGACCGCGGTGCGAGCAATGCTCTACATGGCAGCGCAGAGCTTGGGAGCTTTGATCGGGACTCTGGCAGCAAAACAGGTGGTGGCGCGGGACTTCGTCGAGAAAAACTCCCTCGCCGGGTGCCTCCTCGGAGAAGTCGTGAGAACCTCTCGGGGGCTCGAGTGGCCGGAGGGACTCACGCCGCGAGCGGGGCTCATCTCGGAGATCTTCTTCACGTTTCTTCTCATTTTCGTGGCCTACTCGACGCTCCTCGAGCCCGGGAACTTTCGCCAGACTGGTCCAATTCTCGCTGCTCTCAGCATCGGTGGCGCGGCAGGACTGTTTACTTTCATCTCGTCGCAG…	VGAGHLNPIFTYTTMLTGHTTAVRAMLYMAAQSLGALIGTLAAKQVVARDFVEKNSLAGCLLGEVVRTSRGLEWPEGLTPRAGLISEIFFTFLLIFVAYSTLLEPGNFRQTGPILAALSIGGAAGLFTFISSQLKSPYYSGAGMNPARCLGPAIVQGSTLWDCHWVFWAGPFIAGTIFGVVF
EFJ31123	Selaginella moellendorffii	Pteridophyta	TIP1;3	CGGGCAGCCGGTGCCGAGTTCCTTGGAACTTTACTCTTCGTCTACCTTGGCTGTGGCTCAGTCATTGCTTCAGGAATGCTTGGTCCGGGAATGACCGCTGCACGGCTGGTAGCCATAGCTTTGGGACACGGTCTTGCGATTGCTTTTCTAGCCGGTGCCACGGGAGCTATATCAGGTGGTCACTTAAATCCAGCAGTGACTTTGGCGTTCGTGGTTGCTGGCAAAGAAACACTTCTTCGAGCCGGATTATATGTTGGTGCTCAGCTTTTTGGAGCGATAATGGGAGCAGCAATCCTGAGATGGTCCACGCCGGGGCCTTGGGTCGGCGCTCTCGGAGCTCATGATCTCTCCAACGGTGTTTATCCGGGCCAAGGATTTATCATGGAGTTCATGCTAACT…	RAAGAEFLGTLLFVYLGCGSVIASGMLGPGMTAARLVAIALGHGLAIAFLAGATGAISGGHLNPAVTLAFVVAGKETLLRAGLYVGAQLFGAIMGAAILRWSTPGPWVGALGAHDLSNGVYPGQGFIMEFMLTFVLVFVIFGVAVDRRGPGVIAPLPIGFAVLVDHLVGVPFTGASMNPARSFGPAVVSGAWSASFWIYWFGPCFGAAAASALYK
EFJ32746	Selaginella moellendorffii	Pteridophyta	NIP6;1	ATGGGGTCTGGATCGACGGATTACGCTCTGATCCAAAACGACGAAGAGGCGGGGACAAGTTTGGAGCCCGTGAGTGGATACAGTCCCAGCTTTACAATCTCAAAGAAGCTCCTGTGTGAGTTCCTGGGCAGCGTGGTCCTCTTGCTCGGAGGAGCTGGGAGCGCCATTATCAACACGCAAACGAATGGAGCGCTGGGAATTCACGGCCTGGCGGGAGGATCCGCGATTGCAGTGGCGATTGTCATCATGTCCACGGGACACATCTCGGGCGCTCACATCAACCCGGCAGTCACTCTTGCCTTCGCCACATTCAGGCATTTCTCATGGATCCAGGTGCCTCTCTACATAGTGGCGCAATTGGCTGGATCCCTGGCTTGTGCTTTCCTCCTCAAAGGGATG…	MGSGSTDYALIQNDEEAGTSLEPVSGYSPSFTISKKLLCEFLGSVVLLLGGAGSAIINTQTNGALGIHGLAGGSAIAVAIVIMSTGHISGAHINPAVTLAFATFRHFSWIQVPLYIVAQLAGSLACAFLLKGMYNPDHLATGVTVPAGSTLQSLLFEIVLTAVLMFVITSVATDTRAVGELAGIAVGLAVYLDILLGGYVSGASMNPVRTLGPAVAARDFRALWIYFVGPVVGAQIGGGLYTLIRFKDHTERRKVFRKE
EFJ33577	Selaginella moellendorffii	Pteridophyta	TIP1;1	ATGGCTCGTCTCGCAGTCGGAGGTGCCGATGAGTACAGGCAACCAGATGCGATGAAGGGAGCTCTCGCGGAGTTCATTGGGACGTTCTTGTTCGTCTTCGCTGGTGTTGGATCGGCTATGGCTTTTGCCAAGCTGGAAGGACCGATTCTCACACCCGCTGGCCTGGTGCAAATCGCGCTCGCGCACGGGATCGCCCTCTTCGTCGTCATCGCCGCCACCGCCAACATCTCGGGAGGACACATCAATCCCGCCGTCACGTTTGGCCTCGCGGTTGGAGGCCACATCACCATCGCCAGGGGAGTCCTCTACTGGATCGCCCAGCTCCTCGGGTCAGTGCTCGCGGCTCTCGTCCTCAAGCTCACCTTCCTCCACGAGAGTGTTCCCATTCACGCCGTTGGA…	MARLAVGGADEYRQPDAMKGALAEFIGTFLFVFAGVGSAMAFAKLEGPILTPAGLVQIALAHGIALFVVIAATANISGGHINPAVTFGLAVGGHITIARGVLYWIAQLLGSVLAALVLKLTFLHESVPIHAVGAHESLISALVIEIVTTFALIFTVYGTAVDHKRGVVGTIAPIAIGFIVLANILAAGPFSGGSMNPARSFGPALITFNWTNHWIYWVGPLIGGGLAGLVYNEILITPPPPEEY
EFJ33906	Selaginella moellendorffii	Pteridophyta	TIP2;3	ATGGCTCGTCTCACGGTGGGAGGGGCAGACGAATACAGGCAACCCGACGCAATGAAAGCCGCGCTCGCTGAATTCATCGGGATGTTCTTGTTCGTCTTCGCGGGCGTTGGATCGGCTATGGCTTTCGCCAAGCTGGGAGGACCGATTCTCACACCCGCTGGCCTGGTGCAAATCGCGCTCGCGCACGGGATCGCCCTCTTCGTCGTCATCGCCGCCACCGCCAACATCTCGGGAGGACACATCAATCCCGCGGTCACGTTTGGCCTCGCGGTTGGAGGCCACATCACAATCGCCAGGGGAGTCCTCTACTGGATCGCCCAGCTCCTCGGGTCAGTGCTCGCGGCTCTCGTCCTCAAGTTCACCTTCCTCCACGAGGCTGTTCCTATTCACGCCGTTGGA…	MARLTVGGADEYRQPDAMKAALAEFIGMFLFVFAGVGSAMAFAKLGGPILTPAGLVQIALAHGIALFVVIAATANISGGHINPAVTFGLAVGGHITIARGVLYWIAQLLGSVLAALVLKFTFLHEAVPIHAVGAHESVISALVIEIVTTFALIFTVYGTAVDHKRGVVGTIAPIAIGFIVLANILAAGPFSGGSMNPARSFGPALVTFDWTNHWIYWVGPLIGGGLAGLVYNEILITPPPPEEY
EFJ34702	Selaginella moellendorffii	Pteridophyta	XIP	GTGGGCGCCGGGCACCTCAACCCGATCTTCACATACACGACCATGCTCACGGGCCACACGACCGCGGTGCGAGCAATGCTCTACATGGCAGCGCAGAGCTTGGGAGCTTTGATCGGGACTCTGGCAGCAAAACAGGTGGTGGCGCGGGACTTCGTCGAGAAAAACTCCCTCGCCGGGTGCCTGCTCGGAGAAGTTGTGAGAACCTCTCGGGGGCTCGAGTGGCCGGAGGGACTCACACCGCGAGCGGGGCTCATCTCGGAGATCTTCTTCACGTTTCTTCTCATTTTCGTGGCCTACTCGACTCTCCTCGAGCCCGGGAACTTTCGCCAGACTGGTCCAATTCTCGCTGCTCTCAGCATCGGTGGCGCGGCAGGACTGTTTACTTTCATCTCGTCGCAG…	VGAGHLNPIFTYTTMLTGHTTAVRAMLYMAAQSLGALIGTLAAKQVVARDFVEKNSLAGCLLGEVVRTSRGLEWPEGLTPRAGLISEIFFTFLLIFVAYSTLLEPGNFRQTGPILAALSIGGAAGLFTFISSQLKSPYYSGAGMNPARCLGPAIVQGSTLWDCHWVFWAGPFIAGTIFGVVF
EFJ35091	Selaginella moellendorffii	Pteridophyta	NIP6;1	ATGTGTTCCTTGGATTCGTTCGTGAAGGTCTTGGCGGAGTTCTTGGGCTCTCTCGTGCTCCTCCTCGGCTGCGCGGGCACCGCGATCCTGGCGAGCAAGCCATCCAACGGCTTTGGGATACATGGAATCTCGGCCGGGGCCGCATTGACGGTCATGATCGTCATCTTCTCCACTGGACACATCTCCGGTGCCCATGTCAATCCAGCCGTCTCTCTCGCCTTTGCCTCGCTCGGCCGATTCCCATGGATACAGGTTCCACTCTACTCTGGAGCGCAGTTCCTGGGATCTGTGTGTGCCTCTTTCCTGCTCAACGCGTTATTCCAGGGAGATCCAAACATCCATGCCGGGGTGACCGTCCCCTCCAACACCGAGTGGCAATCCTTCGCGGTGGAGCTCGTC…	MCSLDSFVKVLAEFLGSLVLLLGCAGTAILASKPSNGFGIHGISAGAALTVMIVIFSTGHISGAHVNPAVSLAFASLGRFPWIQVPLYSGAQFLGSVCASFLLNALFQGDPNIHAGVTVPSNTEWQSFAVELVISAILMFVVTAVATDPHAIGDSAAVAVAATVYLNNLLASAISGASMNPIRTFGPALAAGEYRGLWVYFFGPILGTQLGAGFYTLIRSS
EFJ35733	Selaginella moellendorffii	Pteridophyta	TIP2;1	ATGTTGAGAAGCTGGAGCTTGGGAGTGAGAGACCCCTTCTCTCCAACAACACTCCTTGGCTGTGCTGCAGAGTTCATCGGGACGTTCCTGTTCGTATTCCTCGGATGCGGATCTGTCGTGTCCTCGGGAATCGTGGATGACCAGCTTAACTCTGCCAGGCTTCTCGTTATAGCCATCGCGCATGGCTTCGCGATCGCTATCCTCGTAGCCGCAACCGCTGGAGTTTCTGGAGGCCACCTTAACCCGGCTGTCTCGTTCGGCTTCATGATGAGCGGCAACATGAGCATCATCAAAGGTCTCATGTATTGGATCTCTCAGCTGGCAGGAGCAGTGCTCGGTGCTGGATTCTACCGCGAGTTTCCATCTGCCATCGCCGGACACTTTGGAGCTCATGCTGTT…	MLRSWSLGVRDPFSPTTLLGCAAEFIGTFLFVFLGCGSVVSSGIVDDQLNSARLLVIAIAHGFAIAILVAATAGVSGGHLNPAVSFGFMMSGNMSIIKGLMYWISQLAGAVLGAGFYREFPSAIAGHFGAHAVNSKFTVIEAFGLEALLTFVLVYVIFGTAVDKKGPSTIAPLTIGMAVLVDHLVGVPVTGASMNPARSLGAALWSGQWKNHWIYWAAPLLGATAAALIYTALFLPTVSSTQKQSTNDLIKNIKNEKHTEAVV
EFJ36013	Selaginella moellendorffii	Pteridophyta	NIP6;1	ATGGCAGCAGCGGCGGCAGGGATGAACGATTTCCAGCTCAGCGAGATCCGGGTCACGCCAGCGCCCTCCATCGCTCTCCCCGGGAATGGCCACCAGATTCATCACCAGGCCTCGCCTCCCGCGGCCTCTAGGGGATGCTTTCCAGTCGCCATCGTGCCCAAATCCACGCTCTTCCAGAAGATTGGCGCGGAAGTGATCAGCACATTCATCCTCGTCTTCGCGGGATGTGGCGCCGCGATGGTGGACGCCAAGTACAAGGATTCGATCACCCACTTGGGCGTCTCGGCGGCGTTTGGGCTTGTGGTGATGATCATGGTCTACGCCGTCGGCCACATCTCTGGAGCTCACATGAATCCGGCCGTGACTCTGGCGTTTGCGACCGTGCGCCATTTCCCCTGG…	MAAAAAGMNDFQLSEIRVTPAPSIALPGNGHQIHHQASPPAASRGCFPVAIVPKSTLFQKIGAEVISTFILVFAGCGAAMVDAKYKDSITHLGVSAAFGLVVMIMVYAVGHISGAHMNPAVTLAFATVRHFPWQQVPAYIGAQITAAITAAFALRLIISPVANIGATIPAGSDLQSFYLEAIITYILMFVVSAVATDARAIGELAGLAIGATVGLNAIFAGPISGASMNPARSLGPAIAANNYSGLWVYIVGPTVGALAGACSYNMIRLPVKPDELPRAASFKR
EFJ36932	Selaginella moellendorffii	Pteridophyta	TIP1;1	ATGGCTCGTCTCGCAGTCGGAGGTGCCGATGAGTACAGGCAACCGGATGCAATGAAGGGAGCTCTCGCGGAGTTCATTGGGACGTTCTTGTTCGTCTTCGCTGGTGTTGGATCCGCTATGGCTTTTGCCAAGCTGGAAGGACCGATTCTCACACCCGCTGGCCTGGTGCAAATCGCGCTCGCGCACGGGATCGCCCTCTTCGTCGTCATCGCCGCCACCGCCAACATCTCGGGAGGCCACATCAATCCCGCCGTCACGTTTGGCCTCGCGGTTGGAGGCCACATCACCATCGCCAGGGGAGTCCTCTACTGGATCGCCCAGCTCCTCGGGTCAGTGCTCGCGGCTCTCGTTCTCAAGCTCACCTTCCTCCACGAGAGTGTTCCCATTCACGCCGTTGGA…	MARLAVGGADEYRQPDAMKGALAEFIGTFLFVFAGVGSAMAFAKLEGPILTPAGLVQIALAHGIALFVVIAATANISGGHINPAVTFGLAVGGHITIARGVLYWIAQLLGSVLAALVLKLTFLHESVPIHAVGAHESLISALVIEIVTTFALIFTVYGTAVDHKRGVVGTIAPIAIGFIVLANILAAGPFSGGSMNPARSFGPALITFNWTNHWIYWVGPLIGGGLAGLVYNEILITPPPPEEY
EFJ37202	Selaginella moellendorffii	Pteridophyta	XIP	ATGGAGACTCTGGAGCACCAAAACTTTCACCACCATCACAAACAAGCTTCTTCCCTCCAAATCCTCAAGTTCCTCCAGCTCCAAGACTTTATCACCCTCGAGGCATGGCGATCCTGTCTTGTCGAATGTCTCGCAACCATAGCCTTCGTCTTCTCCAGCATACTCATCATCGTCAGCTCCTCGCAGCAAAGCAGCAGCGGATCACCCATGGCTTCCATCGCGATCCTCCACTCCATCCTCGTCTTCATCATCATCCTCTCCGTGGCTCCCTCCTCTGGTGGTCACTTCAATCCTTGTATCACCTTCCTGGCCATGGTTCTCGGCTATGTCTCCCCCTCCAAGCTCGTCATGTACACGGGAGCTCAATGCGTCGGCTCCATCTTCGCTTCCCTGTGTGCG…	METLEHQNFHHHHKQASSLQILKFLQLQDFITLEAWRSCLVECLATIAFVFSSILIIVSSSQQSSSGSPMASIAILHSILVFIIILSVAPSSGGHFNPCITFLAMVLGYVSPSKLVMYTGAQCVGSIFASLCAKLVLPDDLALKFALGGCVMQNSAGSGLSIGSAFVAESMFTFVLMFVVANLALDPFQGRAFGAILPPSFIGAAVGLLIFASGGLVVGYSGAGMNPARCLGPAVVMGSSSTRDGHWVWWIAPYSATVMVSVLYCLVPPHHALYRGREDLDLVSSVKEAFHPPIVVS
EFJ37204	Selaginella moellendorffii	Pteridophyta	XIP	CTCCAGGTGTGGCGATCCTGTCTCGTCGAGTGCTTGGCAACCGGAGCCTTCGTCTTCGCCAGCATCCTCATCATCGTCAGCTGCTCGCAGCAAAGCGCCTCGCCCATGACTGCCATCTCGGTCCTCCACTTCCTCGTCATCTCCTTCCTCATACTCTCGGTGGCTCCCTCCTCCGGCGGCCACCTCAATCCCTGTATCACCTTCATGGCCATGGTGCTCGGCTACGTCTCCCCTTCCCGAGTCGTCATGTACACGGGAGCTCAATGCATCGGCTCCATCTTCGGCTCCCTGTGCATGAAGCTCGTCCTCCCGCACGAAGTAGCGCACAAGTTCGCGCTGGGAGGCTGCACCATCCGAAACTCGGCCGGAGCGGGATTTCCCGTCGGCTCAGCCTTCGTC…	LQVWRSCLVECLATGAFVFASILIIVSCSQQSASPMTAISVLHFLVISFLILSVAPSSGGHLNPCITFMAMVLGYVSPSRVVMYTGAQCIGSIFGSLCMKLVLPHEVAHKFALGGCTIRNSAGAGFPVGSAFVAETFFTFFLMFIVATLALDPFRAPVFGAILAPTFIAAAVGVLVFVSGGLALGYSGAGMNPARCIGPAVVMGSHNEELWRGHWLWWVAPYFATVLVAVVYCLVPPHHVDIYRGRKDFISSLKKAFGSHHPQVPSETRISSENLTP
EFJ37418	Selaginella moellendorffii	Pteridophyta	TIP2;3	ATGGCTCGTCTCACGGTGGGAGGGGCAGACGAATACAGGCAACCCGACGCAATGAAAGCCGCGCTCGCTGAATTCATCGGGATGTTCTTGTTCGTCTTCGCGGGCGTTGGATCGGCTATGGCTTTCGCCAAGCTGGGAGGACCGATTCTCACACCCGCTGGCCTGGTGCAAATCGCGCTCGCGCACGGGATCGCCCTCTTCGTCGTCATCGCCGCCACCGCCAACATCTCGGGAGGACACATCAATCCCGCGGTCACGTTTGGCCTCGCGGTTGGAGGCCACATCACAATCGCCAGGGGAGTCCTCTACTGGATCGCCCAGCTCCTCGGGTCAGTGCTCGCGGCTCTCGTCCTCAAGTTCACCTTCCTCCACGAGGCTGTTCCTATTCACGCCGTTGGA…	MARLTVGGADEYRQPDAMKAALAEFIGMFLFVFAGVGSAMAFAKLGGPILTPAGLVQIALAHGIALFVVIAATANISGGHINPAVTFGLAVGGHITIARGVLYWIAQLLGSVLAALVLKFTFLHEAVPIHAVGAHESVISALVIEIVTTFALIFTVYGTAVDHKRGVVGTIAPIAIGFIVLANILAAGPFSGGSMNPARSFGPALVTFDWTNHWIYWVGPLIGGGLAGLVYNEILITPPPPEEY
ST1082G01.1	Selaginella tamariscina	Pteridophyta	NIP5;1	ATGAGTGAAGAAGGCCGTCCACTCTTGGGTGACAAACGAAGGCAGTGCTCTGAACTCACTGATGAAAACACACATATTTTGTCACTCACACCATTTGCTGCTTTAGCAAGAAAGGTTGGTGCCGAGTTTATTGGGACATTCATTCTGATATTCGCATGTGCTGCAACACCTATTGTTAATAAACAAATGGGAGGTCTTTCAGTTTTTGCATTATCTGCAACACCTGGTTTCTCCGTTATAATTATCATATTTGCTACTGGGCATATATGTGGAGCTCATCTTAATCCTGCTGTTACCATAAGCTTTGCCGCTTTAGGACGATTTTCTTGGTTCCAGGTTCCCATCTACATTGTTACGCAAATATTAGGATCTGTTCTGGCATCTTTTGCACTCAAGGCG…	MSEEGRPLLGDKRRQCSELTDENTHILSLTPFAALARKVGAEFIGTFILIFACAATPIVNKQMGGLSVFALSATPGFSVIIIIFATGHICGAHLNPAVTISFAALGRFSWFQVPIYIVTQILGSVLASFALKAIYYPDIVAGVTVPAGSNSQAFVFGVNHIIHSHVRGYCCIYRQSAAGELAPIAVGTTVFLNNLVASQATGASMNPVRTLGPAIASGNYKGLWIYFVAPVIGCLSGAGVTLWSGLLPKPSPLIRHLLCLSD
ST111G39.1	Selaginella tamariscina	Pteridophyta	NIP5;1	ATGTGCATCGTTCCTTCTCAAAGGCTTTTTCTTCACTCTGCTCCCGGCATACGTGGCGGGGTTACGCTCCCCCAGGGAGACGACTGGCAGGCGTTCGTAGTCGAGCTCACCGTTACTGCAATCATGATGTTCGTGGTTACCGCGGTCGCCACCGACGGACGGGCTGCAGAGAAATTTGCTCCCATTGCAGTCGCCGCTTCTGTCTACCTCAACAATCTCCTTGCAAGTGAGCTTACTGGGGCTTCTATGAATCCTGTGAGAAGTTTCGGCCAGCTATTGCTGCAAAAGAATTCAGAGGGTTGTGGGTTTACTTGGTCGCGCCGGTGTTTGGAACACATCTAG	MCIVPSQRLFLHSAPGIRGGVTLPQGDDWQAFVVELTVTAIMMFVVTAVATDGRAAEKFAPIAVAASVYLNNLLASELTGASMNPVRSFGQLLLQKNSEGCGFTWSRRCLEHI
ST1217G00.1	Selaginella tamariscina	Pteridophyta	NIP6;1	ATGGCTTCTTCAGCTGATTATTCAATTATTCAAGGGGATGAAGAAGCACCTGCAATTGATTCTGTAAGCGGATATGATGCTAAATCCACAGTTGCAAAGAAGCTCCTGTGCGAGTTCATTGGGAGCTTTATACTTGTGCTCGGTGGGGCGGGAAGTGTAATAATAAACCAGAAATCCAATGGGGCACTTGGTATTCATGGTCTCGCGGGAGGATCGGGTATTGCAGTTGCAATTGTCATCATGGCAACTGGCCACGTGTCGGGTGCACACATAAACCCAGCAGTCACACTTGCATTCGCCACGTTCCGTCATTTCCCATGGGTACAGGTACCCATGTACATTGTAGTACAACTTGCTGCTTCAATTGCCAGTGCATTTGTGCTCAAAGGTATATACAGT…	MASSADYSIIQGDEEAPAIDSVSGYDAKSTVAKKLLCEFIGSFILVLGGAGSVIINQKSNGALGIHGLAGGSGIAVAIVIMATGHVSGAHINPAVTLAFATFRHFPWVQVPMYIVVQLAASIASAFVLKGIYSPTEVLGVTVPAGSYLQSLAFEILLTTVLMFVITSVATDTRAVGELAGIAVGLAVYLDILLGGYVSGASMNPVRTLGPALAAGEYKGLWIYFVGPLLGAQIGAGLYTLIRFEAHEERRKVFRD
ST1262G00.1	Selaginella tamariscina	Pteridophyta	NIP6;1	ATGGCTTCTTCAGCTGATTATTCAATTATTCAAGGGGATGAAGAAGCACCTGCAATTGATTCTGTAAGCGGATATGATGCTAAATCCACAGTTGCAAAGAAGCTCCTGTGCGAGTTCATTGGGAGCTTTATACTTGTGCTCGGTGGGGCGGGAAGTGTAATAATAAACCAGAAATCCAATGGGGCACTTGGTATTCATGGTCTCGCGGGAGGATCGGGTATTGCAGTTGCAATTGTCATCATGGCAACTGGCCACGTGTCGGGTGCACACATAAACCCAGCAGTCACACTTGCATTCGCCACGTTCCGTCATTTCCCATGGGTACAGGTACCCATGTACATTGTAGTACAACTTGCTGCTTCAATTGCCAGTGCATTTGTGCTCAAAGGTATATACAGT…	MASSADYSIIQGDEEAPAIDSVSGYDAKSTVAKKLLCEFIGSFILVLGGAGSVIINQKSNGALGIHGLAGGSGIAVAIVIMATGHVSGAHINPAVTLAFATFRHFPWVQVPMYIVVQLAASIASAFVLKGIYSPTEVLGVTVPAGSYLQSLAFEILLTTVLMFVITSVATDTRAVGELAGIAVGLAVYLDILLGGYVSGASMNPVRTLGPALAAGEYKGLWIYFVGPLLGAQIGAGLYTLIRFEAHEERRKVFRD
ST222G312.1	Selaginella tamariscina	Pteridophyta	PIP2;1	ATGATCTTTGTTCTTGTCTACTCCACTGCAGGCATCTCAGGCGGCCATCTCAATCCTGCAGTTACATTTGCAATGTTTCTTGCAAGGAGAGTTTCACTTCCTCGTGCACTTCTCTACATCATTTCACAGGTATTTGGAGCGATATGTGGAGCTGGGATGGCAAAGGGTTTCCAGACTTCGTTTTACAACGGTAATAATGGAGGTTCAACTTTTGTACAAGCCGGATATACTAAGGCAGAAGGTCTCGGTGCCGAAGTCATTGGGACATTTGTGCTTGTTTACACTGTCTTCTCAGCTACCGATCCCAAGCGTGTGGCTCGTGATTCTCACGTTCCGGTTCTGGCACCGTTGCCGATTGGCTTTGCAATATTTATGGTGCATTTGGCACTGATACCAATC…	MIFVLVYSTAGISGGHLNPAVTFAMFLARRVSLPRALLYIISQVFGAICGAGMAKGFQTSFYNGNNGGSTFVQAGYTKAEGLGAEVIGTFVLVYTVFSATDPKRVARDSHVPVLAPLPIGFAIFMVHLALIPITGSGINPARSFATAVIYNSSRVWADQWIYWVGPFFGAVLACTYHQYVLRGGSNLKALTSLHTRPRQ
ST350G05.1	Selaginella tamariscina	Pteridophyta	XIP	ATGCTAACAGGACACTTAACGGTAGTCCGGGCTATGCTATACATGATCGGACAGAGCCTCGGGGCAATAATTGGAGCTTATGCTGCCAAGCAGGTTGTACATAAGGATTTCATACACAAGAACTACTTAGCAGGTTGCCTATTGGGTCAGATTGTTAGAACTTCCCGTGGGCTTACATGGCCTGAGGGCCTTGGTACACAGGCTGGTCTCATCTCGGAAATCTCCTTCACTTTTCTCCTCATCTTTGTTGCTTATTCGACTCTTCTGGAGCCCAACAATTTTCGTCAAACAGGTCCAATACTTGCTGCTCTAAGCGTGGGTGGAGCTGCAGGGCTCTTGACATTTATCTCAACACGACTGAGGACTCCATATTACACAGGAGCGGGTATGAATCCTGCT…	MLTGHLTVVRAMLYMIGQSLGAIIGAYAAKQVVHKDFIHKNYLAGCLLGQIVRTSRGLTWPEGLGTQAGLISEISFTFLLIFVAYSTLLEPNNFRQTGPILAALSVGGAAGLLTFISTRLRTPYYTGAGMNPARCLGPAIVQGSTLWDCHWVFWAGPFIAGTIFAVLYRIVVRRHGTAPEEDFYPSPPPQAVVPAPPAPQQEKRMDVFLHIKAMLHRTESERERSRSRSRNLVEEVPLQA
ST367G13.1	Selaginella tamariscina	Pteridophyta	NIP6;1	ATGGGCACTTGGTATTCATGGTCTCGCGGGAGGATCGGGTATTGCAGTTGCAATTGTCATCATGGCAACTGGCCACGTGTCGGGTGCACACATAAACCCAGCAGTCACACTTGCATTCGCCACGTTCCGTCATTTCCCATGGGTACAGGTACCCATGTACATTGTAGTACAACTTGCTGCTTCAATTGCCAGTGCATTTGTGCTCAAAGGTATATACAGTCCCACAGAGGTTCTCGGTTTACTGTTCCGGCTGGTAGTTACCTGCAGTCGCTGGCGTTTGAGATTTTGTTAACAACGGTGTTGATGTTTGTCATCACCAGCGTTGCAACTGATACACGCGCTGTTGGCGAGTTGGCTGGAATAGCTGTGGGTCTAGCTGTCTATTTGGACATACTTCTT…	MGTWYSWSRGRIGYCSCNCHHGNWPRVGCTHKPSSHTCIRHVPSFPMGTGTHVHCSTTCCFNCQCICAQRYIQSHRGSRFTVPAGSYLQSLAFEILLTTVLMFVITSVATDTRAVGELAGIAVGLAVYLDILLGGYVSGASMNPVRTLGPALAAGEYKGLWIYFVGPLLGAQIGAGLYTLIRFEAHEERRKVFRD
ST431G12.1	Selaginella tamariscina	Pteridophyta	PIP1;2	ATGGAGGGGAACAAGGAGGATGTACATGTAGGAGTCGATAAGTTTCATGGCAGAGAGCTGGGGACATCTGCACAAGCTGAGAAAGACTATGTCGAGCCCGCACCGACCCGGTTAATCGAGCCGCATGAGTTCTCCTCTTGGTCTTTCTGGAGAGCTGGGATTGCAGAGTTTTTCGCGACCTTCCTGTTCCTGTACATTACCATTCTCGCAGTCGTGGGGAATGTCGACCTCGGGTCGTGCAGTGGGATTGGGATCCAGGGAATTGCATGGGCTTTTGGGGGCATGATATTCGCTCTTGTTTACTGCACTGCTGGGATTTCAGGTGGGCACATAAACCCAGCGGTAACATTCGGCCTGTTCCTGGGGAGGAAGGTCTCCCTCCCACGCGCTCTCCTCTAC…	MEGNKEDVHVGVDKFHGRELGTSAQAEKDYVEPAPTRLIEPHEFSSWSFWRAGIAEFFATFLFLYITILAVVGNVDLGSCSGIGIQGIAWAFGGMIFALVYCTAGISGGHINPAVTFGLFLGRKVSLPRALLYMIAQCLGAICGAGVVKGFHKANFNAAGGGTNYVHHGYTKGDGLGAEIVGTFVLVYTVFSATDAKRSARDSHVPVLAPLPIGFAVFLVHLATIPITGTGINPARSLGSAIIYNHQQAWNDHWIFWVGPMIGAALAAFYHQFIIRAMPFH
ST456G01.1	Selaginella tamariscina	Pteridophyta	NIP6;1	ATGATGATGATCTATTCCACAGGTCATATATCCGGTGCTCACATGAACCCTGCAGTTACATTGGCTTTTGCAACTGTCCGGCACTTTCCCTGGTCCCAGGTCCCTCTGTATATCGGGGCCCAAGTGAGTGCTTCAGTGAGCGCCAGCTTTGTACTGAGGCACCTCTTAACAGAGGTCGATAAGATTGGAGCAACCGTACCGGCTGGGAACGTTATACAGGCCGTTGTGGTGGAGATTCTTATAAGTTACATACTTATGTTTGTGGTTTCTGCTGTCTCAACTGACACTCGAGCGATAGGGGAACTTGCGGGACTTGCTGTAGGAGCTACAGTCGCTCTTAATAACATCATTGCCGGGCCTATCTCAGGAGCTTCCATGAATCCTGCAAGGAGCATTGGA…	MMMIYSTGHISGAHMNPAVTLAFATVRHFPWSQVPLYIGAQVSASVSASFVLRHLLTEVDKIGATVPAGNVIQAVVVEILISYILMFVVSAVSTDTRAIGELAGLAVGATVALNNIIAGPISGASMNPARSIGPAIARNNYKDIWIYIVGPVSGTLAGPGHIISSELWKETCLPHGPSLAASTREIM
ST496G017.1	Selaginella tamariscina	Pteridophyta	PIP2;1	ATGTGTATATTCACTAGACAATGCAGTAGAAGAAGGAGATTTGAGATTTCAATTTGCGACCGAATAACACGTCACTCGTTTAACTTCCAGTATGGCACTCTTGACTTGATCCGAAAGTTTGAAAATAGAATATTCGTCACCGGGTTTAAACAAGAAAAGTCCGTTAGACGTCAGATACTCTATAAAACATCAAGAAAGAAAGAACACCAAGAACAATCGAAGAAGAAAGATGGCTACCAAGGATGTGGAGAAGAATGGGAACGAGCCCGTCAAGGACTATCCGCAGCCACCTCCGGCGCCTCTAATAGACTCTGCAGAGCTGCGCACTTGGTCGCTTTACCGTGCTGCATTGCTGAATTTGTTGCAGATTTCTTGTTTCTGTATATTGGTGTTACTGCT…	MCIFTRQCSRRRRFEISICDRITRHSFNFQYGTLDLIRKFENRIFVTGFKQEKSVRRQILYKTSRKKEHQEQSKKKDGYQGCGEEWERARQGLSAATSGASNRLCRAAHLVALPCCIAEFVADFLFLYIGVTALIGYLRTSANSCSGIGLLGVSWVFGGMIFVLVYSTAGISGGHLNPAVTFAMFLARRVSLPRALLYIISQVFGAICGAGMAKGFQTSFYNGNNGGSTFVQAGYTKAEGLGAEVIGTFVLVYTVFSATDPKRVARDSHVPVRVCVRVRACMYVCVRERDCCLYRFWHRCRLALQYLWCIWH
ST4G41.1	Selaginella tamariscina	Pteridophyta	NIP6;1	ATGGCGGATGAAGAGCAGGGAAACAATGGGATTCTTGGGAGTGGTGTGAGTGCACAGGCTGTGGGAAATGGGGGAGTGGGACCTGTGTATGTGATGGCCCCGGATCGAGTTTCTAATGTTTCCACGAGTTTTGGGAGATCCGGAAGGATCAACAAGTGCTTCCCTGTGGAGAGTGCATTGTTGAAGGCGAACTCCTTCATGATTTCCAGTCTGCCAATTGCCCCTTCCTCCATCTCTAGACGCAAGAAGATTGGAGCAGAGTTTATTGGGACATTTATACTGATATTTGCTGGGACATGCACAGCCATCATCAATGAGAAAACTAAGGGAAGTATTACATCACTGGGGCTCGCTGCTACGTCTGGTCTCGCTATTATGATCGTTATCCTCGCCGTTGGC…	MADEEQGNNGILGSGVSAQAVGNGGVGPVYVMAPDRVSNVSTSFGRSGRINKCFPVESALLKANSFMISSLPIAPSSISRRKKIGAEFIGTFILIFAGTCTAIINEKTKGSITSLGLAATSGLAIMIVILAVGHISGAHANPALTLSFAAFRHFPWVEVPLYISAQVTASICAAFALKGIFHPYMHGGVTIPAGDYWQSFVLEFIISFNLMFVVTAVATDSRAVGELAGIAVGATVMLNILIAGTTSGASMNPVRTLGPAIAAKNFKGIWLYIVGPISGALTGAAAYTLVRLKGEPGQPEPGRPRTSLRRN
ST510G013.1	Selaginella tamariscina	Pteridophyta	NIP6;1	ATGAAGAAGTCACATGGGGCGCTTGGCATACATGGCTTGGCCGGAGGAGCTGGTTTAACAGTGATGATAGTCATCTTTGCGACGGGTCACATATCGGGGGCTCATATTAACCCCGCCGTGACCCTTGCATTCGCTACGTTCCGTCACTTCCCATGGATTCAGGTACCATTGTACATTGCTGCTCAAGTAACTGCATCAATAACAGCAGCATTCGTACTCAAGGGAGTGTACCACCCTAATCTCGCTGGAGGAGTCACTGTTCCTGCGGGAGCAGAGTGGCAGTCATTCCTTTTCGAAATTCCTCACGTCTATCATGATGTTCGTTGTCACCTCCGTCGCTACCGACACCCGTGCTGTTGGAGAGCTGGCTGGAATAGCAGTGGGAGCAACAGTGTTCCT…	MKKSHGALGIHGLAGGAGLTVMIVIFATGHISGAHINPAVTLAFATFRHFPWIQVPLYIAAQVTASITAAFVLKGVYHPNLAGGVTVPAGAEWQSFLFEIPHVYHDVRCHLRRYRHPCCWRAGWNSSGSNSVPQQPHCWADQGHQ
ST510G066.1	Selaginella tamariscina	Pteridophyta	NIP6;1	ATGGAGGGAAGCACTGCAGTTACAATCCCGCAGGAACGAACCTCAAGCGTCGATTGGCGTACCACCAACGGTCAGAGATGCTTCCCCATTGAGTGTCTCCCTGAAGAAGGCCAGTTTAACGAGCCTGTTACAGGCCTCCCTCCAGTTCCCTCCTTAATCAAAAAGCTCTTGTCCGAGTTCCTGGGTACATTTATCCTCGTGTTTGCTGCGGCGGGAACTGCGATTATGAATGAGAAATCGCACGGAGCACTTGGAATCCACGGTTTAGCTGGAGGCGCTGGATTAACTGTCATGGTAGTCATCTTTGCAACTGGTCACATTTCTGGAGCTCATATTAATCCTGCAGTAACAGTTGCATTTGCTACATACCGTCATTTCCCATGGTTTCAGGTGCCTTTA…	MEGSTAVTIPQERTSSVDWRTTNGQRCFPIECLPEEGQFNEPVTGLPPVPSLIKKLLSEFLGTFILVFAAAGTAIMNEKSHGALGIHGLAGGAGLTVMVVIFATGHISGAHINPAVTVAFATYRHFPWFQVPLYIIVQVVATICSAFVLKGVYHPDLSGGCTVPQGPIWQNFLFEMILTSIMMFVVMSVATDSRAVGELAGIAVGATVYLNNLVGGLISGASMNPVRSLGPAIAANNFHGFWIYIVGPFLGTQIGAAAYTLIRFKDLEPQQRRSFKK
ST570G038.1	Selaginella tamariscina	Pteridophyta	TIP1;2	ATGAATGAACTCAGTCTTGGTGCACGAGAAGCTTTTCTGCCTTCGACACTCTATGGATGTCTTGCTGAATTCATTGCCACATTGTTGTTTATATTCGTTGGATGTGGATCTGTCATCTCCTCAGGGATTTTGGAAAATGAAGTTGATTCCGCAAGGCTATTAGTAATAGCTATTGCTCATGGATTCGGAATTGTTATGCTTGTTTCTGCCACCAGTGGAGTTTCAGGAGGCCACCTTAATCCTGCAGTTTCATTTGGTTTTGTTATTAGTGGCAATATGAGTCTTGTTAAAGGCATCATGTACTGCATCTCGCAGCTTGCTGGTGCTTCTCTTGGTGCCTTATACTACCGTGACTTCCCATCTGCAATCGCTGTAAGTTGTGTGTGCGTGCTTGCACGC…	MNELSLGAREAFLPSTLYGCLAEFIATLLFIFVGCGSVISSGILENEVDSARLLVIAIAHGFGIVMLVSATSGVSGGHLNPAVSFGFVISGNMSLVKGIMYCISQLAGASLGALYYRDFPSAIAVSCVCVLARVCMDI
ST610G00.1	Selaginella tamariscina	Pteridophyta	NIP6;1	ATGGGCTCTGAGAACGCCAAGTCTCTCCCGGGGCAGCAAAAGCAAGAGTTTGAAGATGCTGATCATCCACATTCTCCTTCTTCACTGCAAACCCTTTGCATTCCCAGAACAAGGTTCCGGAGGAAGGCCACCTTATGTCAGAAGCTGGGGGCCGAAGTTATTGCGACTTTCATCCTGGTGTTTGCAGGAGCTGGTGCTGGAATGGTAAATGAAATAACTCGAGGTGCCACCACTCAGTTTGGAATCTCAGCTGCAAATGGGCTGGTGGTCATGATGATGATCTATTCCACAGGTCATATATCCGGTGCTCACATGAACCCTGCAGTTACATTGGCTTTTGCAACTGTCCGGCACTTTCCCTGGTCCCAGGTCCCTCTGTATATCGGGGCCCAAGTGAGT…	MGSENAKSLPGQQKQEFEDADHPHSPSSLQTLCIPRTRFRRKATLCQKLGAEVIATFILVFAGAGAGMVNEITRGATTQFGISAANGLVVMMMIYSTGHISGAHMNPAVTLAFATVRHFPWSQVPLYIGAQVSASVSASFVLRHLLTEVDKIGATVPAGNVIQAVVVEILISYILMFVVSAVSTDTRAIGELAGLAVGATVALNNIIAGPISGASMNPARSIGPAIARNNYKDIWIYIVGPVSGTLAGPGHIISSELWKETCLPHGPSLAASTREIM
ST623G00.1	Selaginella tamariscina	Pteridophyta	NIP6;1	ATGAGTGAAGAAGGCCGTCCACTCTTGGGTGACAAACGAAGGCAGTGCTCTGAACTCACTGATGAAAACACACATATTTTGTCACTCACACCATCTGCTGCTTTAGCAAGAAAGGTTGGTGCCGAGTTTATTGGGACATTCATTCTGATATTCGCATGTGCTGCAACACCTATTGTTAATAAACAAATGGGAGGTCTTTCAGTTTTTGCATTATCTGCAACACCTGGTTTCTCCGTTATAATTATCATATTTGCTACTGGGCATATATGTGGAGCTCATCTTAATCCTGCTGTTACCATAAGCTTTGCCGCTTTAGGACGATTTTCTTGGTTCCAGGTTCCCATCTACATTGTTACGCAAATATTAGGATCTGTTCTGGCATCTTTTGCACTCAAGGCG…	MSEEGRPLLGDKRRQCSELTDENTHILSLTPSAALARKVGAEFIGTFILIFACAATPIVNKQMGGLSVFALSATPGFSVIIIIFATGHICGAHLNPAVTISFAALGRFSWFQVPIYIVTQILGSVLASFALKAIYYPDIVAGVTVPAGSNSQAFVLELIISFILMFVVTAVSTDSLAAGELAPIAVGTTVFLNNLVASQATGASMNPVRTLGPAIASGNYKGLWIYFVAPVIGCLSGAGGYTLVRLTAQTKPIN
ST842G01.1	Selaginella tamariscina	Pteridophyta	SIP1;1	ATGGGGGCGTTGGCGATCTTGGAGCTGATGCCGTCGGATTACAAGAGAACGTTGGGAGGTCCCCGTCTGAAAGTTGACCTGAGGACGGGTGCGATTGCGGAAGGCGTGCTGACGTTTGTCATGTCGTTTGTGGTGCTGTGGACAGTCATACGTGGCCCCAAGAACAGTGCCTTGAAGGCGGGCATTATCATCTTCACCACCATCACTCTTATCATCCTCGGCACTGCCTACACTGGCCCTGCTATGAACCCTGCCAATGCTTTTGCATGGGCATATGCGAATAACGCCCATAACACGATGGAGCATCTCTATGTTTACTGGCTCACGCCCTCGTTAGCCTCGTTAGCCGCCGGTTTGGTGTTTAAGAATGTGTTTGCCCTCGGCCGTGACAAAGAAAAG…	MGALAILELMPSDYKRTLGGPRLKVDLRTGAIAEGVLTFVMSFVVLWTVIRGPKNSALKAGIIIFTTITLIILGTAYTGPAMNPANAFAWAYANNAHNTMEHLYVYWLTPSLASLAAGLVFKNVFALGRDKEKTA
ST89G51.1	Selaginella tamariscina	Pteridophyta	NIP6;1	ATGGGTGATTTCCATCTGGAGGAGATTCGTACAAGCGCGCAGGCGCCTCATATTGCTCTTCCTGCCAATGGGATTCATGCGACTGCTCCTTCCTCCCCAGATGAATCGACTTCTTCCCACTGCTTCCCAACTGGGATTTCAATTCCCAAAGCTTCTCTATTTCAGAAGATTGGGGCTGAGGTTATAAGCACGTTTATACTGGTATTCACTGGGTGTGGATCAGCCATGGTCGACACGAAATATAAAGATTCAATTACACACTTGGGAGTCTCGACTGCCTTTGGGCTTGTGGTAATGATCATGATATATGCAGTGGGGCACATTTCTGGAGCTCACATGAACCCTGCCGTCACTCTGGCGTTTGCTGCAGTTCGGCACTTCTCATGGAAGCAAGTTCCT…	MGDFHLEEIRTSAQAPHIALPANGIHATAPSSPDESTSSHCFPTGISIPKASLFQKIGAEVISTFILVFTGCGSAMVDTKYKDSITHLGVSTAFGLVVMIMIYAVGHISGAHMNPAVTLAFAAVRHFSWKQVPAYIGAQVVGGITAAFALRLIISPVANIGATIPAGSDLQSFFIEVIITYILMFVVSRLLQTLELLENWQGSL
ST954G00.1	Selaginella tamariscina	Pteridophyta	NIP6;1	ATGGCTTCTTCAGCTGATTATTCAATTATTCAAGGGGATGAAGAAGCACCTGCAATTGATTCTGTAAGCGGATATGATGCTAAATCCACAGTTGCAAAGAAGCTCCTGTGCGAGTTCATTGGGAGCTTTATACTTGTGCTCGGTGGGGCGGGAAGTGTAATAATAAACCAGAAATCCAATGGGGCACTTGGTATTCATGGTCTCGCGGGAGGATCGGGTATTGCAGTTGCAATTGTCATCATGGCAACTGGCCACGTGTCGGGTGCACACATAAACCCAGCAGTCACACTTGCATTCGCCACGTTCCGTCATTTCCCATGGGTACAGGTACCCATGTACATTGTAGTACAACTTGCTGCTTCAATTGCCAGTGCATTTGTGCTCAAAGGTATATACAGT…	MASSADYSIIQGDEEAPAIDSVSGYDAKSTVAKKLLCEFIGSFILVLGGAGSVIINQKSNGALGIHGLAGGSGIAVAIVIMATGHVSGAHINPAVTLAFATFRHFPWVQVPMYIVVQLAASIASAFVLKGIYSPTEVLGVTVPAGSYLQSLAFEILLTTVLMFVITSVATDTRAVGELAGIAVGLAVYLDILLGGYVSGASMNPVRTLGPALAAGEYKGLWIYFVGPLLGAQIGAGLYTLIRFEAHEERRKVFRD
ST99G117.1	Selaginella tamariscina	Pteridophyta	TIP4;1	ATGAATCCTGCGCGTTCGTTCGGCCTGCGTTGGTTGGATGGAAACTGGCACAACCATTGGATCTACTGGGTGGGACCTCTCATTGGTGGTGCACTGGCTGGGTCGTTTACAATGAGATCCTTATTACACCTCCCCCTCCAGAGGAGTACTAGATAG	MNPARSFGLRWLDGNWHNHWIYWVGPLIGGALAGSFTMRSLLHLPLQRSTR
Gb_02117	Ginkgo biloba	Gymnospermae	PIP1;2	ATGGCAACGACAGCCGTGATGCGCCCTCAACTGGCTTTGAGCATCGAGATCTTGCAGATTACCTTGGCTACACTAAGAGAAGAGGAGACGGTTTGGATATTGATAACACATTCTTCTTGGGATCCTGCAAAACATATAAATTCATTCCAGTGTATTGCATGGGCTTTCGGTGAAGTGATCTTCGCCCTCGTTTACTGCACTGCTGGAATTTCAGGCGGTCATATCAACCCTGCTATGACCTTTGGTCTTTTCCTGACAAAAGAAGTTCTCTCTGCCTCGTTCTCTGTTCTACATGATCTGCCAATGCCTGGAAGCCATCTGCGGTGCAGGAATTGGGTCTCATCAGAGGGCACCAATGAAAATGTCCAACGAAAGAAGAAAATAAGGTTTGATACATGG…	MATTAVMRPQLALSIEILQITLATLREEETVWILITHSSWDPAKHINSFQCIAWAFGEVIFALVYCTAGISGGHINPAMTFGLFLTKEVLSASFSVLHDLPMPGSHLRCRNWVSSEGTNENVQRKKKIRFDTWVERATRQERTVHRRWQTDDRHRWRSLTRGTATPCRRQKERCPMKGGRWMQMVWREVSDRAPTTRQSSDEKKGQTRNTDRSTNKGEDHRSRGSLRRHVDAQGEECTCRVPVVEPMEEGTKC
Gb_02390	Ginkgo biloba	Gymnospermae	TIP2;1	ATGGCGAGAGTAGCTTTTGGTAGCTTCGATGATGCGGTTAGCTTTGAATCGATCAAAACATACATTGCAGAGTTTATCTCAACTCTGCTCTTCGTGTTTGCTGGAGTTGGATCTGCCATGGCCTACAATAAATTAACATTCACTGCAGCTCTTGGACCAGCAGGACTTGTTGCAATAGCAGTGGCACACGGTTTGGCTTTGTTTGTGACAGTGGCCATTGCTGCTAACATTTCTGGGGGTCATGTCAATCCTGCAGTAACGTTTGGGCTTGCAGTCGGTGGCCGTATCACCTTCCTTCGTGGTATTTTCTACTGGATTGCCCAGCTGATTGGTGCAACTATTGCTTGCCTGCTACTGAAGTTCGTCACAGGAGGTCTGAAAACTCCGGCTCACACTGTT…	MARVAFGSFDDAVSFESIKTYIAEFISTLLFVFAGVGSAMAYNKLTFTAALGPAGLVAIAVAHGLALFVTVAIAANISGGHVNPAVTFGLAVGGRITFLRGIFYWIAQLIGATIACLLLKFVTGGLKTPAHTVASGTSALEGMVMEIVITFALVYTVYATAADPKRGSLGTISPIAIGFIVGANILAAGPFSGGSMNPARSFGPALVSGNWTHHWVYWVGPLIGGGLAGLIYEGLFIGSDTHAPLPQDY
Gb_02400	Ginkgo biloba	Gymnospermae	TIP2;1	ATGGGGATTGAAATAGCGTTTGGCAGGTTTGATGACACCTTTAGTTTTGAATCGATCAAAACATATATTGCAGAGTTTATCTCAACCCTGCTCTTCATATTCGCTGGTGTTGGATCCGCAATGGCCTACGGCAAGCTGACAGCCGATGCAGCTCTGGATCCAGCAGGACTGGTTGCAGTAGCACTGGCACACGGTTTGGCATTGTTTGTGACAGTGTCTATTGCCGCCAACATTTCTGGCGGTCATGTCAACCCAGCAGTGACTTTTGGACTTGCACTCGGTGGTCATATCACCATTCTCCGTGGTATTTTTTACTGGATTGCCCAGCTTCTTGGTGCAACTGTTGGATGTCTACTTTTGAAGTTCGTCACTGGCGGTTTGGCAACCCCAACTCACACT…	MGIEIAFGRFDDTFSFESIKTYIAEFISTLLFIFAGVGSAMAYGKLTADAALDPAGLVAVALAHGLALFVTVSIAANISGGHVNPAVTFGLALGGHITILRGIFYWIAQLLGATVGCLLLKFVTGGLATPTHTVASGMSSFEAVIMEIVITFALVYTVYATAADPKKGSLGTIAPIAIGFIVGANILAAGPFSGGSMNPARSFGPAVVSGDFTDNWVYWVGPLIGGGLAGLIYGGLFISSTTHTPLPQEY
Gb_02402	Ginkgo biloba	Gymnospermae	TIP4;1	ATGGGGAAGATTGCTGTAGGGAATCGAGATGAGGTCACCCACCCAAGCTGCCTAAGGGCAGTCTTGGCAGAGCTTATATGCACTTTTTTGTTTGTATTTGCAGGTGTTGGATCGGCCATGGCAATGGAAAAGCTACTTGTTCCAGATGCATCGCCAGTAGGGTTAGCTGTGATTGCCCTAACTCATGCCTTTGTAGTGTTCGCCATGATCTCTGCTGGATTTAACATCTCCGGAGGACACCTGAACCCTGCAGTCACATTGGGTTTAGCAGTTGGAGGGCACATAACCATTCTAAGGTCCGTTCTCTATTGGATTGCACAGTTATTGGGCTCTGCTTTCGCTTGCTTTCTGCTTAAATTCCTTACAGGTGGCATGGTAACCCCAATCCACGCTCTGGCG…	MGKIAVGNRDEVTHPSCLRAVLAELICTFLFVFAGVGSAMAMEKLLVPDASPVGLAVIALTHAFVVFAMISAGFNISGGHLNPAVTLGLAVGGHITILRSVLYWIAQLLGSAFACFLLKFLTGGMVTPIHALASGMTAFQGVIMEIVLTFSLLFTVYATAVDPKKGSVGTMAPLCVGLVVGANILAGGPFSGASMNPARSFGPALVSGEWRDHWIYWVGPLVGGGVAGFVYETIFLYETHTPISQEDC
Gb_03236	Ginkgo biloba	Gymnospermae	PIP2;8	ATGGCAGAAGAAGTTGGCATAGAAGTGGAGCAGCAGGGCTTTGTGGCAAAGGATTACACTGATCCGCCACGTGTTAAACTCATTGATGCTGCCGAGTTCAAGTCGTGGTCTTTTTACCGCGCAATTATAGCAGAGTTGATTGCAACATTGCTGTTTCTCTACATAACCATTGCCACTGTAGTTGGTCATGTCCGGAACCAGGCTGCTTGTGGTAGTGTTGGTCTTCTGGGCGTTGCTTGGTCCTTTGGAGGAATGATCTTTGGCCTGGTGTACTGCACCGCTGGCATTTCAGGTGGTCATATCAACCCTGCTGTGACATTTGGTCTCTTCTTAGCTCAGAAAGTATCGTTACCCAGGGCTGTCCTATATATGATAGCTCAATGCCTGGGAGCCATATGT…	MAEEVGIEVEQQGFVAKDYTDPPRVKLIDAAEFKSWSFYRAIIAELIATLLFLYITIATVVGHVRNQAACGSVGLLGVAWSFGGMIFGLVYCTAGISGGHINPAVTFGLFLAQKVSLPRAVLYMIAQCLGAICGVGLAKAFHKSSYDRYGGGANVVAHGYTKGAGLAAEIIGTFVLVYTVFSATDPKRVARDPHVRWIFWVGPFVGAAAAVAYHQYILRAAASFRSNSLV
Gb_03237	Ginkgo biloba	Gymnospermae	PIP2;8	ATGTGGGTAAGATCAGTAGGAACTTCCCGTTGTGATATGCCAGGCAGATTGGACAGAGGGTTAGTCAGCAGAGTACAATTTCTGAGGTCTAAGGATCGAAACGAGAGGTCGCAGATGGCAGAAGAAGTTGGCATAGAAGTGGAGCAGCAGGGCTTTGTGGCAAAGGATTACACTGATCCGCCACGTGTTAAACTCATTGATGCTGCCGAGTTCAAGTCGTGGTCTTTTTACCGCGCAATTATAGCAGAGTTGATTGCAACATTGCTGTTTCTCTACATAACCATTGCCACTGTAGTTGGTCATGTCCCGAACCAGGCTGCTTGTGGTAGTGTTGGTCTTCTGGGCGTCGCTTGGTCCTTTGGAGGAATGATCTTTGTCCTGGTGTACTGCACCGCTGGC…	MWVRSVGTSRCDMPGRLDRGLVSRVQFLRSKDRNERSQMAEEVGIEVEQQGFVAKDYTDPPRVKLIDAAEFKSWSFYRAIIAELIATLLFLYITIATVVGHVPNQAACGSVGLLGVAWSFGGMIFVLVYCTAGISGGHINPAVTFGLFLAQKVSLPRAVLYMIAQCLGAICGVGLAKVFLKPSFDRYGGGANVVAHGYTKGAGLAAEIIGTFVLVYTVFSATDPKRVARDPHVRTDHDQYGLLVQALAPLAIGIAVFMVHLSTIPITGTGPFVGAAAAVAYHQCILRAAASFRSNPLV
Gb_07454	Ginkgo biloba	Gymnospermae	NIP1;2	ATGGCTACTGAATTAACAGCAACAGAAATCAATAACGGATCATACAAGAAAGTCCTTGCTCCTGTCTCTAGCAATGGATTTGAAGAGAATTCTCAGGGAAATAATGGTGGAAGAGATATGGAAGAGGGCCGAACCAGGAAGTTTTCAGATGCAATCTGTGGACCATGCATCCCAAAGGTTACTTTTTTGCAAAAGGTGGGAGCAGAAATTATTGGGACATTCTTCCTAATGTTTGCAGGGTGTGGATCAGTTATAATAGATAAGAAGAGTAATGGTTCAATAACACATATTGGCGTGTCAGCAGTATGGGGATTGATTGTCATGATCCTGATATATGCAGTAGGGCATATATCTGGAGCTCACTTTAATCCTGCAGTAACCCTTGCTTTTGCAACTGTG…	MATELTATEINNGSYKKVLAPVSSNGFEENSQGNNGGRDMEEGRTRKFSDAICGPCIPKVTFLQKVGAEIIGTFFLMFAGCGSVIIDKKSNGSITHIGVSAVWGLIVMILIYAVGHISGAHFNPAVTLAFATVRHFPWSQVPAYIGAQVIASISASFVLRLMFGSVAFMGATIPDGSDMQSFVLEILITFLLMFVVSAVATDTRAIGELAGLAVGSTIAVNVIVAGPISGASMNPARSLGSAIAGNKYTGIWVYMVAPVIGAVTGAWSYNLIRLSDKPVRELTKSGSFLKSLRSVS
Gb_09156	Ginkgo biloba	Gymnospermae	TIP2;3	ATGAGTACCCTGGAAGAAGTTGTTATGGAGATTGTTATCACCTTTGCATTGGTGTACACAGTGTATGCAACTGTTACAAATCCAAAGAAAGGATTTCTGGGAACAATTGCACCCATTATTATTGGTTTCATTGTGGGTGCCAACATCTTGGTTGCTAGCCCATTCTCCAGTGGCTCCATGAACCCTGCACTCTTGTTTGGTTCCGTTGTTGCTCTCATGTCCCAAGGTGGTAAGTCCATTGCACTTTCAGTTGATCAGAAACCTAAAAGGGACGACAAAATGGCAAGGATTGAGTGGAGAGTTGCCTCTACAACAACTTTTGCAGTGGCTCCCTTTACTGCATGGAGACTCGTTGTCTCTTCTAAGTGTGGCAAGAACGCGCCCCAGCCTTGCCTAGGT…	MSTLEEVVMEIVITFALVYTVYATVTNPKKGFLGTIAPIIIGFIVGANILVASPFSSGSMNPALLFGSVVALMSQGGKSIALSVDQKPKRDDKMARIEWRVASTTTFAVAPFTAWRLVVSSKCGKNAPQPCLGTSYQPRLLVTSYSSS
Gb_09252	Ginkgo biloba	Gymnospermae	NIP7;1	ATGATCAAAGTAGATAAAAGCCCAACCAAAAGTATGGAGGAGAGTATTCACGGGGTAATGAATGGTGGCCGGGCCGATGCACCTTCCAAGGAACAGAAAATTGCACACAGAAGATATCTTCTGCTGCTCCGCATGGTATGTGCTGAGATTGTGGGCACATTCATCGTGATGTTTTCCATAAGCGCAATTATAGCCATAGAGAAATTATCGCAGGGAGCAATAGGAATTATGGAATATGCAGCAACCGGGGGGTTTGCAATCATGGTTGTAATTTTTTCCATTGGGCATATCTCGGGCGCCCATGTAAATCCTGCTATAACCATAGCTTTTGCAGTAGTGGGACGATTCCCCTGGGGTTGGGTGCCTTCGTATATGTGCGCGCAATTCGCAAGTGCTACA…	MIKVDKSPTKSMEESIHGVMNGGRADAPSKEQKIAHRRYLLLLRMVCAEIVGTFIVMFSISAIIAIEKLSQGAIGIMEYAATGGFAIMVVIFSIGHISGAHVNPAITIAFAVVGRFPWGWVPSYMCAQFASATLATFIAKKVYNVEGELARTKPSSGTGQAFCVELIATFFIMFLASALSIDAQAIGQLSGIAVGASIALGVLITGPVSGGSMNPARSFGPAVVENNYEHIWVYMLAPTIGAVGGAIVYRLVRLQQEITPMPTSSSPSSDRNASNL
Gb_09260	Ginkgo biloba	Gymnospermae	NIP4;2	ATGAATGGACGTCGGTGGCCAATTTCTCCTGCAAGGCTGCAGGAGCAGTACGATGGGTTATGGTACCCCACAACCCATGAGTCTATCACGCCAACTGACCCTACAAAGGCACCCTATGCGGATCTGCCTGCACAAGTTCGAGAAAAATGTGTAATATTGTTTTCCATCTTCTCGTTCATTTGCATTAATTCTCCTAGGACATATAAGTGTGTCCAAGCTCCTGATTACTTCATGGGCAAGCCTTTGAAGCTGCGAATGCTGCTGAAGAATATGAAAAACGTGGAAGATTTTCATCGACCAAAGGATACTAAGATGTCAACAGGAGCTGAACAAATAGTTGGGTGTTGTTCTAATTGTAACGGTCACAAGAAAATGACGAACCCGCAACCTTCCGAGAAG…	MNGRRWPISPARLQEQYDGLWYPTTHESITPTDPTKAPYADLPAQVREKCVILFSIFSFICINSPRTYKCVQAPDYFMGKPLKLRMLLKNMKNVEDFHRPKDTKMSTGAEQIVGCCSNCNGHKKMTNPQPSEKGKMNSEIGLVRNGYAMEIEDLETGNVKGCCHCSYAMPNVESFKRFTELFVTPTFLQKIVAEIISTFILVFVTCGSSITVHDSRPLVSQLGGSIASGLVVTVMIYSVGHISGAHMNPAVTIAFATVRHFPWTQVPAYIGAQLVGALSASFTLRLMFESVSNTGISAPSGTVLQALVMEIIVSFVLMFVTSAVATDTRAIGELAGIAVGSTVMISSIFAGPISGGSMNPARSLGPAVASNKYRAIWVYIVGPMVGTVMGAWSYSLIRL…
Gb_09506	Ginkgo biloba	Gymnospermae	TIP4;1	ATGGCGAAAATTGCAATAGGACGTCCGGACGAAGCCACGGAGCCAGATTGCTTGAGAGCAGCGGCTGCAGAACTGATATGTACTTTCCTATTCGTATTTGCAGGTGTAGGATCTGCCATGTCGATAGAGAAGTTGAGTGGCAGCCCAGCTCTGTCGGCAGCAGGGCTGGCAGTAGTGGCTCTCACGCACGCCTTTGCAGTCTTTGCAATTGTATCGGCTGCATTTCATGTCTCCGGCGGACATCTTAACCCCGCGGTCACGTTGGGTTTGGCAGTAGGAGGTCACATTACTATTTTCAGGTCAATTCTCTATTGGATTGCTCAGCTGTTGGGCTCCTCTATCGCTTGCCTGCTGCTCAAGTTCTTAACCGGTGGCATGGAAACTCCAATTCATACATTG…	MAKIAIGRPDEATEPDCLRAAAAELICTFLFVFAGVGSAMSIEKLSGSPALSAAGLAVVALTHAFAVFAIVSAAFHVSGGHLNPAVTLGLAVGGHITIFRSILYWIAQLLGSSIACLLLKFLTGGMETPIHTLAAGMGYFEGVIMEVVLTFSLLFVVYATAVDPKAGSVGKTAPLCIGLIVGANILAGGPFSGASMNPARSFGPALASWDWRDHWVFWVGPLAGGALAALAYENIFLFEAPKDRVPVPLIIE
Gb_11012	Ginkgo biloba	Gymnospermae	SIP1;1	ATGGGGATTGTGAAGATGGCCATAGGCGATGCGGCCATAACATTTTTATGGGTATTCTGTGTGTCATGTTTGGGGGCATGTACCTCGGTTGTAGCCTCATACCTGCAAGTGCAGGGCGCTATGACGCTGCTTATAACGACTGTGCTTTTGGCTCTGCTGATCTCTGTGTTTTCTCTGTTGGGTGCGGCCATGGGAGGGGCTAGCTGGAATCCCACCGCACTTTCTGCTTTCTTTGCCGTTGGCGTTGGTGGGCATAGCTTGACGTCTTTGGCAGTGCGCTTCCCGGCCCAGGCAGCCGGAGCTGTAGGTGGCGCATTGGCGATTATGGAGCTAATGCCTTCATCTTACAAACACATGCTTGGGGGGCCTTCACTAAAGGTGGAGCTGCATAGAGGAGCA…	MGIVKMAIGDAAITFLWVFCVSCLGACTSVVASYLQVQGAMTLLITTVLLALLISVFSLLGAAMGGASWNPTALSAFFAVGVGGHSLTSLAVRFPAQAAGAVGGALAIMELMPSSYKHMLGGPSLKVELHRGAFAEGVLTFMISFIVLFIILRGPKSSFWKTLIITLTTIILVMAGSGYTGPSMNPANAFGWAYIQERHNTWEQLYVYWITPFIGSILAAWIFRIFFEPTNSKKEKKA
Gb_14080	Ginkgo biloba	Gymnospermae	NIP6;1	CCATTAAAGTCTTTTGTCTGTGTAGGCACTTCTCCCCATGCAAAAGCTGTGGCACTATAGCAAATGCTAAGAAGTTTCTCTGCCTAATATCATAATTTTTCAACTGAGACCGACTGTGGAGTGTTTTTTTCTCTCTTTTTCTTGATCTTGTTATGGCTTGTTGTGAGCTCCTGGCCACCAGTCCAACCAGTCTGTTTCTATGTTTGATTGAATAAAGTTTGTTTGTTTGACATTAGGGTATAACAAGGGCCGGGTGTGATCTCTGGGTGATTTTGATGAAATAGATTTTTTTGGGGTGATTCATTTTGAAGTCCAAATTTTTCAAAAAAATTGCTTGCAGTGTGATAGACTTTTATAGAATTGCAAGGGAATTCATGAGACAATTACAATTTTGTAATT…	PLKSFVCVGTSPHAKAVALQMLRSFSAYHNFSTETDCGVFFSLFFLILLWLVVSSWPPVQPVCFYVLNKVCLFDIRVQGPGVISGFNRFFWGDSFSPNFSKKLLAVTFIELQGNSDNYNFVIDYPQWKVFHMPSFESALHYVWAFMKPDNLLIPLKLKKNLCNMISSFVCFSKKPKKKHKNLRTKQKLDIVLIWVYIIFMADSEDVTPVPSAPATPGTPGAPLFGVRVEKVPNSKRTLLNGCNSCLSMESWAEERMFTDLPAALPSVSLARKVGAEFIGTFMLIFAGTATAIVNEKTNGSVTVVGLAASGGLAVMIVILSTGHISGAHLNPSLTLAFAALRHFPWIQVPAYIGAQVVASICAAFALKLIFHPFMDGGVTVPSGSYGQAFALEFIITFNL…
Gb_17411	Ginkgo biloba	Gymnospermae	PIP2;8	ATGCCAGGCAGATTGGACAGAGGCTTAGTCAGCACAGTACAGTCTGTGTATGGACCCCTTGGGCATCTGAATGGACAGATTAAGGCCATAAATACCTCACATCATCTCCCTTCTTACGCATTACCAACTGGTCCTAGTGATTGTCTACATCCATCCAGAGCCTTCATAGGTACCAAAAACTGTGTAAGAGTTCTGAGAACCAAAAAAAAAAAAAAGTGTTCTGAAGCTCTCTGTAGGCTTCTGAATATTTGGTTTGTATGCAGGAGGTCCAAGGATCGAAACAAGAGTTGTAGAGGGTCGAGAAGCAAGACAAAAAGGTTGCAGATGGCAAAAGAAGTTGGCAAAGAAGTGGAGCAGCAGGGCTTTGTGGCAAAGGATTACACTGATCCACCACCTGCT…	MPGRLDRGLVSTVQSVYGPLGHLNGQIKAINTSHHLPSYALPTGPSDCLHPSRAFIGTKNCVRVLRTKKKKKCSEALCRLLNIWFVCRRSKDRNKSCRGSRSKTKRLQMAKEVGKEVEQQGFVAKDYTDPPPAALIDAAEFKLWSFYRAIIAEFIATLLFLYITVATVIGHVRNQAACGGVGILGIAWSFGGMIFVLVYCTAGISGGHINPAVTFGLFLARKVSLPRAVLYMIAQCLGAICGVGLVKGFQKSYYDRYGGGANVVAHGYTKGVGLAAEIIGTFVLVYTVFSATDPKRSARDSHVPVLAPLPIGFAVFMVHLATIPITGTGINPARSFGAAVIYGHKKTWDDQWIFWVGPFVGAAAAAAYHQYILRAGAIKALGSFRSNPRV
Gb_17413	Ginkgo biloba	Gymnospermae	PIP2;8	ATGGCAAAGGTAGAAGGAAAAGAATTGGAGCAGCCAGGATTCGTGGCCAAGGATTACACTGATCCTCCGCCTGCATCTCTCTTTGATGCAAGTGAATTCAAGCTCTGGTCATTCTACCGTGCTTTGATTGCAGAGTTCATTGCCACATTGCTGTTTCTCTATATCTGTGTTGCCACCGTGATTGGGCATTCCAGGAACCAGGCGAATTGTGGCAGCGTGGGACTGTTGGGTATTGCTTGGGCTTTCGGTGGCATGATCTTCGTTTTGGTCTACTGTACTGCCGGTATCTCAGGTGGTCATATCAACCCTGCTGTGACATTCGGTCTTTTCTTAGCTCGGAAGGTCTCCTTACCCAGAGCTGTTCTCTACATGGTGGCTCAGTGCTTGGGAGCCATATGT…	MAKVEGKELEQPGFVAKDYTDPPPASLFDASEFKLWSFYRALIAEFIATLLFLYICVATVIGHSRNQANCGSVGLLGIAWAFGGMIFVLVYCTAGISGGHINPAVTFGLFLARKVSLPRAVLYMVAQCLGAICGTGLVKGFQKSFYDEYGGGANVVAPHYTKGVGLAAEIIGTFVLVYTVFSATDPKRSARDSHVPVLAPLPIGFAVFMVHLATIPITGTGINPARSFGAAVIYGHQKAWDDQWIFWVGPFLGAAGAAAYHQYILRAAAIKALGSFRSNPHV
Gb_19150	Ginkgo biloba	Gymnospermae	NIP6;1	ATGTCGGAGTCAGAGAATGTTACCCCTGTTCAATCTGCTCCAGCAACTCCAGGGACACCTGGGGCTCCACTTTTCGGTAGAAGGGTGGATAGGGTTCCCAGCGACAGGCTGACTATGCTTAATCGGTGCCAGTGTTTGCCAGTACTCGCCAAATCATGGAGTATGGACGAAGACATTTTACCAGACCTACCTTCTGCATGCAAGCCCTCTGTTTCGCTTTTAAGAAAGTGTATGTACAAGGAGTCTCAATGCACAAGTTGGTTATATTCTTACTGTGAGTTTGCATTGAAAAGGATGAAAAGCACTGTCACACTTGACACTTCATCTTGTCCTCTAAGAACTAGGCTTTACTCTTGTTTTTCAAGGGCTTGTAATATAGTTTTTGCAGCCACTAGTACA…	MSESENVTPVQSAPATPGTPGAPLFGRRVDRVPSDRLTMLNRCQCLPVLAKSWSMDEDILPDLPSACKPSVSLLRKCMYKESQCTSWLYSYCEFALKRMKSTVTLDTSSCPLRTRLYSCFSRACNIVFAATSTIELGAEFIGTFMLIFAATATPIVNEKSGGAETLIGLAASSGLAIMIIILSTGHISGAHVNPSITIAFAALRHFPWIQVPLYIGAQVVASICASFALKGIFHPFMHGGVTVPSGSYGQAFSLEFIISFNLMFVVTAVATDTRAVGELAGIAVGATVMLNILIAGVTTGASMNPVRTLGPAIAARNYTALWVYIVAPISGALVGATAYTLVRLRTEDGTHKMAVQRTD
Gb_20629	Ginkgo biloba	Gymnospermae	NIP4;1	TGATTATAAATTCTTCAAAGCTTGCAAATCATGTGAATCCGAAGCAAAGTGCACGTTTGTGTGGATTCCAAGTATGTGAAAAGCCTCGGCTAGAAAATTCAATCTTATCTGGTCGCATGTGTATGGATGAAAAGCACTTGGAATTCAGTCAATGGTAGTAAGGAATTCATAAGAATATATTGGGAGAGGATGGAGGCCGTAATCATAGCCTTGGGCGAGCGATTATTCATTTCCTATTGATTTCCGTGAATTCTCTTTGTTGTTAAAAGAAGGATAAAAATTGGTTTCAGAGTGTTTGTTCAAGGATTACAAAATGGCTACTGAATTGGCATCGCTAAAAACAAAGAATGAATGCCAGCCACCAACGGAACAAGCAGGAAGGTAATTATTCCTGTCCCT…	LILQSLQIMIRSKVHVCVDSKYVKSLGKIQSYLVACVWMKSTWNSVNGSKEFIRIYWERMEAVIIALGERLFISYFPILFVVKRRIKIGFRVFVQGLQNGYIGIAKNKEMPATNGTSRKVIIPVPDSEFEENLQENNSGRDIEEGRTRKLSGSTSAPRIGTVTFFQGAELVGTFFLIFAGCGSVIIDVKSKGSITHVGVSAVWGLIVLIMIYSLGHISGAHFNPAITVAFATVRCFPWNHVPAYIGAQVAAAISASYVLRLMFGSVAFIGATYPHGSDMQSFVMEILITFLLMFVVSAVATDTRAIGELAGLAVGSTVGMNVVFAGPISGASMNPARTLGSAIAGNKYTSIWVYMVAPVIGSLTGALCYKVIRLNDKPVREISKTGSFLQGQRSGGSLS…
Gb_20632	Ginkgo biloba	Gymnospermae	NIP4;2	ATGATCATGATATATTCCTTGGGACACATTTCGGGAGCTCATTTTAATCCCGCAATCACCGTTGCCTTTGCAACCGTGAGGTGTTTTCCATGGAACCATGTTCCAGGATACATAGCAGCTCAAGTTGTTGCAGCAATATCTGCATCATATGTCCTCCGTTTGATGTTTGGATCAGTGGCATTCATAGGAGCAACTTATCCTCACGGCTCTGACATGCAGTCTTTCGTTATGGAGATTCTCATCACGTTTTTGTTGATGTTTGTGGTTTCTGCGGTGGCTACCGATACTCGGGCGGCCAATTTCCGGAGCTTCGATGAACCCTGCAAGGGCCAATTGTGTATTTGTTGCCAGCAAGGGCTCTGCCATTGCTGGCAACAAATACACAAGCATTTAGGTGTA…	MIMIYSLGHISGAHFNPAITVAFATVRCFPWNHVPGYIAAQVVAAISASYVLRLMFGSVAFIGATYPHGSDMQSFVMEILITFLLMFVVSAVATDTRAANFRSFDEPCKGQLCICCQQGLCHCWQQIHKHLGVHGCARNRFADRCFVLQCHSAER
Gb_22514	Ginkgo biloba	Gymnospermae	NIP4;2	ATGGTTCACGATAGCCATCCATTAGTCTCCCAACTCGGAGGTTCTATTGCTTATGGTCTGATTGTGACAACTATGATATATTCAGTTGGCCACATTTCTGGAGATCACATGAAACCTGCAGCAACCATTGCATTCGCAACGATTAGGCATTTTCCATGGATGCAGGTGCCGGCTTATATTGGAGCTCAATCGGTCGGTGCATTATCTACTTCTTTCACACTTCGCCTCATGTTTGAAAGTGTATCCAACACCAGTATCACTGCTCCCTCCGGTACAGTAGTGCAGGAACTGGTCATGGAGATCATTGTATCGTTCGTGCTCATGTTCGTCACATCTGCAGTTGCAACGGATACAAGAGCTATAATTATATTGCTCCTTCTTTACTTGGAGTTAATTTCA…	MVHDSHPLVSQLGGSIAYGLIVTTMIYSVGHISGDHMKPAATIAFATIRHFPWMQVPAYIGAQSVGALSTSFTLRLMFESVSNTSITAPSGTVVQELVMEIIVSFVLMFVTSAVATDTRAIIILLLLYLELISLLLDHMILRNFSVLNLSSNLLNGSIPSSLGALSMLKRIDFHGNQLDGNIPNELGGCSNTTFLSLADNKLQGPIPSGFTSLILVRELGLSGNSLSGNIEPEFLSCWTDLISLQLQNNLFSGKIPAELGQVKNLQFLYLFNNAFTQSIPREIGNCTSLKELDLSHNLLTGRIPVELGNLSSLTFLNVEQNAFTGSIPAELANLKAIDTIAMSNNNLTGSIPDGILPQHICQRGMLKEFTVNNNDFSGPTPASLKECRSLIKLRLEVNR…
Gb_24472	Ginkgo biloba	Gymnospermae	PIP1;4	ATGGAAGGCAAGGAAGAAGATGTTAAGCTGGGAGCAAACAAGTACTCTGAGAGACAGCCCCTGGGAACGGCTGCCCAGACAAGAGAAAAGGACTACAAGGAACCGGGGCCAGCCCCCCTATTCGAGCCCGGGGAGTTGAAGTCATGGTCCTTCTGGAGAGCAGGCATTGCAGAGTTCATGGCGACTTTTCTGTTTCTGTACATAACTATTTTGACGGTCATGGGCGTCAAAAGGGCTCCGAACGTGTGCTCTTCTGTGGGAATTCAGGGTATTGCCTGGTCTTTCGGCGGAATGATCTTTGCCCTCGTTTACTGCACTGCTGGAATTTCAGGTGGTCATATCAACCCTGCTGTGACCTTTGGTCTTTTCCTGGCAAGGAAGCTCTCTCTGCCTCGTGCC…	MEGKEEDVKLGANKYSERQPLGTAAQTREKDYKEPGPAPLFEPGELKSWSFWRAGIAEFMATFLFLYITILTVMGVKRAPNVCSSVGIQGIAWSFGGMIFALVYCTAGISGGHINPAVTFGLFLARKLSLPRALLYMICQCLGAICGAGVVKGFQQSEYQLFGGGANTVAHGYTKGDGLGAEIVGTFVLVYTVFSATDAKRSARDSHVPLLAPLPIGFAVFLVHLATIPITGTGINPARSLGAAIIFNKKHAWDDQWIFWVGPFIGAGLAAIYHQMIIRAIPFKSRS
Gb_24519	Ginkgo biloba	Gymnospermae	NIP6;1	ATGTCAACAGGAGCTGAAGAAATAGTTGAGGGTTGTTCTAATTGTAATGGTCACAAGAAAATGATGAACCCACAATCTTCTGAGAAGGGTAAGATGAATTCAGAGATTGGTCTCGTTCAGAATGGTTATGCGATGAAAATTGAAGATTTGGAAACTGGAAACACGAAAGGGTGTTGTCACTGTTATGAAATGCCCAACTTCGAATCTTTCAAACGCTACAGAGAACTTTTTGTAACACCCACTTTCCTGCAAAAGATTGCAGCAGAAATAATTTTGACATTTATCTTGGTCTTTGTAACCTGTGGCTCCTCAATAATGGTTCACAATAGCCATCCATCAGTCTCCCAACTTAGAGGTTCTATTGCTTCTGGTCTAGTTGTGACAATCATGATATATTCA…	MSTGAEEIVEGCSNCNGHKKMMNPQSSEKGKMNSEIGLVQNGYAMKIEDLETGNTKGCCHCYEMPNFESFKRYRELFVTPTFLQKIAAEIILTFILVFVTCGSSIMVHNSHPSVSQLRGSIASGLVVTIMIYSVGHIFGAHVNPAAPIAFATIRHFPWMQVLAYIGAQSVGALSASFTLCLMFESVSNTGILLPPV
Gb_25884	Ginkgo biloba	Gymnospermae	TIP1;1	ATGCCAGTGAGAAGAATTGCTGTGGGTAGGCCTGAAGAGGCCACTCATCCGGATTCTTTAAGGGCAGGACTAGCTGAATTTTTGTCAACCCTCATCTTTGTCTATGCAGGGGAAGGATCCGGCATGGCTTATGCAAAGCTTACAGGTAACGCAGCAACCAGCCCTGCTGGTCTGGTGGGCGTCGCGCTGGCACATGCTCTGGGTTTGTTTGTAGCGGTTGCAGTGGGTGCTAACATTTCAGGTGGCCATGTTAATCCTGCTGTAACATTTGGTGCTCTGATCGGAGGCCATATAACGCTGCTCAGAGGCATCCTGTACTGGATTGCACAGTTACTGGGTGCCGTTGTTGCTTGCTTGCTGCTCAAGTTCACCACCAACGGTTTGACAACCTCGGCGTTC…	MPVRRIAVGRPEEATHPDSLRAGLAEFLSTLIFVYAGEGSGMAYAKLTGNAATSPAGLVGVALAHALGLFVAVAVGANISGGHVNPAVTFGALIGGHITLLRGILYWIAQLLGAVVACLLLKFTTNGLTTSAFTLSSGVGVWNAMVFEIVMTFGLVYTVYATALDPKRGSLGTIAPIAIGFIVGANILAGGAFDGASMNPARAFGPALVSWTWRNHWIYWVGPLIGGGLAGIIYELLMVPSEPTHQPLAPEDY
Gb_26569	Ginkgo biloba	Gymnospermae	TIP1;1	ATGGGTTTCCAAAGAATTGAATTGGGTAGGCCATCGGAGGTGTTTGCCAATGGGAATGTTATGAAAGCCGCTGTTGCAGAGTTCATATCAACACTTATATTCGTCTTCGCAGGGGAAGGATCCGCCATGGCTCTATCTAAGATTAGCAGCGATGCATCAAGCATGCCAGGTGGGCTGGTTGCTGTGGCTCTGTCACACGCCTTGGCATTGTTTGTGGCAGTTGCGGTGGCTGCCAACACATCCGGAGGACATATAAACCCGGCAGTAACATTTGGGGCTTTCATTGGAGGGCACATAAGCCTTTTGAAGGCCATTCTCTACTGGAACTCTCAGTTACTGGGTTCAATTATGGCTTGTTTGTTGCTCAAGTTCACATCTGACAACATGACGATTTCGGCA…	MGFQRIELGRPSEVFANGNVMKAAVAEFISTLIFVFAGEGSAMALSKISSDASSMPGGLVAVALSHALALFVAVAVAANTSGGHINPAVTFGAFIGGHISLLKAILYWNSQLLGSIMACLLLKFTSDNMTISALALAPGYGVGRAVVLEIVMTFGLVYTVFVAAIDPKKGSVGVIAPMCIGFMVGANILCGGVFDGASMNPARALGPALVSWTWTHHWVYWLGPLLGAGLAAIVYHLFLFSSQPQPPTADRPSSSSSVGAFRTLTYIQ
Gb_26570	Ginkgo biloba	Gymnospermae	TIP1;1	ATGGTGAAGGAACAGGGCACATTAACCATAAGTGAGTGCATGTCAAGAATATTTGATTTGTATACATACAAAGGAAAAGGCACGGAGTTGGCACTAAGTGGGTCGTGGCTCTTGTTGATGTTGGCTCTTGTTGAGAGGGATATTTCCATGGGATTCCAAAGAATTGAATTGGGTAGGCCATCGGAGGTGTTCACCAATGGGAATGTTATGAAAGCCGCTGTTGCAGAGTTCATATCAACACTTATATTCGTCTTCGCAGGGGAAGGATCCGCCATGGCTCTATCTAAGATTAGCAGCGATGCATCAAGCATGCCAGGTGGGCTGGTTGCTGTGGCTCTGTCACACGCCTTGGCATTGTTTGTGGCAGTTGCGGTGGCTGCCAACACATCCGGAGGACAT…	MVKEQGTLTISECMSRIFDLYTYKGKGTELALSGSWLLLMLALVERDISMGFQRIELGRPSEVFTNGNVMKAAVAEFISTLIFVFAGEGSAMALSKISSDASSMPGGLVAVALSHALALFVAVAVAANTSGGHINPAVTFGAFIGGHISLLKAILYWNSQLMGSIMACLLLKFTSDNMTISALALAPGYGVGRAVVLEIVMTFGLVYTVFVAAIDPKKGSVGVIAPMCIGFMVGANILCGGVFDGASMNPARAFGPALVSWTWTHHWVYWVGPLLGGSLAAIVYHLFLFSPQPQLPTADGPSASSSVECV
Gb_26584	Ginkgo biloba	Gymnospermae	TIP1;1	ATGCCATTCCAGAGAATTGCAGTGGGAAGGGCCGAGGAGGCCACCCACCCGGCTGCTCTGAAAGCTGCTCTTGCAGAGTTCATATCAACTCTTATTTTCGTCTATGCTGGAGAAGGATCGGGCATGGCTTTCGCAAAGTTAACCGACGGCGGATCAACCACGCCGGCCGGTTTAGTGGCCGTGGCCCTAGCGCATGCGCTGGGACTGTTTGTTGCAGTGGCAGTGGGGGCCAACATATCCGGAGGGCATGTGAACCCTGCCGTCACTTTTGGGGCATTCGTTGGAGGGCACATAACCCTTCTGAGGGGCATTCTCTACTGGATCGCCCAATTGCTCGGTGCGACCGTCGCTTGTGGCTTGCTAAAATTCACAACCAACGGCTTGTCGACTTCGGCATTT…	MPFQRIAVGRAEEATHPAALKAALAEFISTLIFVYAGEGSGMAFAKLTDGGSTTPAGLVAVALAHALGLFVAVAVGANISGGHVNPAVTFGAFVGGHITLLRGILYWIAQLLGATVACGLLKFTTNGLSTSAFALSSGVGVWNAVVFEIVMTFGLVYTVYATAVDPKKGSLGTIAPICIGFIVGANILAGGAFDGASMNPARAFGPALVSWTWANHWVYWVGPLLGGGLAGIVYELFFISPEPTHQPLPSADY
Gb_26585	Ginkgo biloba	Gymnospermae	TIP1;1	ATGGATTTTCGACGGATCCAATACGTTGCATTGGGCACGCGCGAGGAGTATACCCGACCCGATGTTTTGAAGGCTGCTCTCGCGGAGTTCATCTCCACGCTCATCTTCGTTTTTGCAGGAGAAGGATCGAGCATGGCTTTCGCAAAGCTGACCGACGATGGATCCACTACTCCTGCGGGATTGGTGGCCCTGGCCCTGGCGCACGGTTTGGGACTGTTCGTAGCCGTTGCTGTGGCCGCCAACATCTCCGGAGGGCATGTGAACCCTGCAGTAACTTTTGGCGCACTTCTTGGAGGGCATATTACTCTTTTCAGACTCGTTCTCTATTGGGTCGCCCAACTGCTCGGTTCGACGGTCGCGTGTGGTCTGCTCAAATACACCACCAACGGCATGACGACT…	MDFRRIQYVALGTREEYTRPDVLKAALAEFISTLIFVFAGEGSSMAFAKLTDDGSTTPAGLVALALAHGLGLFVAVAVAANISGGHVNPAVTFGALLGGHITLFRLVLYWVAQLLGSTVACGLLKYTTNGMTTSPFALSSGVGVGNALVFEIVMTFALVYTVYATAIDPKKGSLGTIAPICIGFILGANILAGGAFEGAALNPARAFGPALVSWTWLHHWIYWVGPLIGGGIAGFVYQFIFIAPEPTHEPLQATADY
Gb_26586	Ginkgo biloba	Gymnospermae	TIP1;1	ATGCTCAAAGGTATAGCTGTCATTGCGAGGAGGAGGGGCCACAGTCTGAGAGTACAAGCCAGTCTTCCATTTGATGGGCATTATAACAATAACCAATTGGGTCAAATATGCTCAGAGTGCATCAACACAGGCGAAGAAGGATTCCTGCAGTCTCCAACTCCATGCAATTACGCTGATTTGAGAGATGAGTTCAGAAAACCGGGTGCTGTCAAGGCTGCGATTGCGGAGTTTATCTCAACGCTTATCTTCGTATTCGCCGGAGAGGGATCCAGGATGGCTTTTGCTAAGCTGACCAGCGATGCGTCAACTACACCTGCCGGTTTGTTGGCCGTGGCCCTGGCGCACGCTTTGGGACTCTCTGTAGCCGTTGCTGTGGCCGCCAACGTCTCCGGAGGGCAT…	MLKGIAVIARRRGHSLRVQASLPFDGHYNNNQLGQICSECINTGEEGFLQSPTPCNYADLRDEFRKPGAVKAAIAEFISTLIFVFAGEGSRMAFAKLTSDASTTPAGLLAVALAHALGLSVAVAVAANVSGGHCNPAVTFGALVGGHITVFRLVLYWVGQLVGSVAACGLLTYTAHGMTTSPFGLASGVGVWNAVVFEIVMTFALVYTVYATAIDPKKGSLGTIGPIAIGFILGANILSGGAFEGAALNPARAFGPALLSWTWAHHWIYWVGPLLGGGLAGIIYQLFFISPEPTRETLQISVCYRPIAI
Gb_26846	Ginkgo biloba	Gymnospermae	TIP2;1	ATGTTTGCTACAGTTGAATCCACCATGGCCTACAATAAATTGGCATCTAGTACAACTCTTGGACCAACAAGACTCATTGCAATTGCCATGGCACATGGTTTGGCTTTGTTTGTGACAGTAGTCATTGCTACTAACATCTTTGGTAGTCATATCAATTCTGCAATAATGTTTGGGCTTACATTCAATAGCCATGCCACCTTCCTTTGTAGCATTTTTTACTGGATTGCCCAACTGCTTGGTGCAACTATTGCATGCCTACTATTGAAGTTTATCACAGGCAATTTAAAAACCCCAATTCATACTGTTGCATTAGACACGAGTGCCCTTGAGTGA	MFATVESTMAYNKLASSTTLGPTRLIAIAMAHGLALFVTVVIATNIFGSHINSAIMFGLTFNSHATFLCSIFYWIAQLLGATIACLLLKFITGNLKTPIHTVALDTSALE
Gb_30042	Ginkgo biloba	Gymnospermae	PIP1;4	ATGGAAGCTAAGGAAGAAGATGTTAAGTTCAGAGCAAACAAGTACTCTGAGAGACCCTTGGGAATGGTTGCACAAATGAGAGAAAAGGACTACAAGGAACTGGGGCCAATCCCCTTGTTCGAACCTAAGTTCAAGTCATGGTACTTCTTGAGAGGCAGCATTATAGAATTCATGGCCACTTTCTTGTTTCTGTACATAACTATTTTGACAATCATGGGCATCAAATGGGCTCCAAGTGTGTGTACTTATGTAGGAATTGGGTATTGCGCTTTTAGTGGAATGATCTTCTCCCTTATTTACTTCACTATTGGAATTTTAGGGATTGGTCATATCAACCCTACTTTGACCTTTGGTCTTTTCCTGACAAGGAAGCTCTCCCTGTCTCTGCTTTATATGATT…	MEAKEEDVKFRANKYSERPLGMVAQMREKDYKELGPIPLFEPKFKSWYFLRGSIIEFMATFLFLYITILTIMGIKWAPSVCTYVGIGYCAFSGMIFSLIYFTIGILGIGHINPTLTFGLFLTRKLSLSLLYMICQFLGTICGVRIIKGF
Gb_32302	Ginkgo biloba	Gymnospermae	TIP4;1	ATGGCGAAAATTGCAATAGGACGTCCGGACGAAGCCACGGAGCCAGATTGCTTGAGAGCAGCGGCTGCAGAACTGATATGTACTTTCCTATTCGTATTTGCAGGTGTAGGATCTGCCATGTCGATAGAGAAGTTGAGTGGCAGCCCAGCTCTGTCGGCAGCAGGGCTGGCAGTAGTGGCTCTCACGCACGCCTTTGCAGTCTTTGCAATTGTATCGGCTGCATTTCATGTCTCCGGCGGACATCTTAACCCCGCGGTCACGTTGGGTTTGGCAGTAGGAGGTCACATTACTATTTTCAGGTCAATTCTCTATTGGATTGCTCAGCTGTTGGGCTCCTCTATCGCTTGCCTGCTGCTCAAGTTCTTAACCGGTGGCATGGAAACTCCAATTCATACATTG…	MAKIAIGRPDEATEPDCLRAAAAELICTFLFVFAGVGSAMSIEKLSGSPALSAAGLAVVALTHAFAVFAIVSAAFHVSGGHLNPAVTLGLAVGGHITIFRSILYWIAQLLGSSIACLLLKFLTGGMETPIHTLAAGMGYFEGVIMEVVLTFSLLFVVYATAVDPKAGSVGKTAPLCIGLIVGANILAGGPFSGASMNPARSFGPALASWDWRDHWVFWVGPLAGGALAALAYENIFLFEAPKDRVPVPLIIE
Gb_32511	Ginkgo biloba	Gymnospermae	PIP2;8	ATGGCAAAGCACGGTGGAAGTGAAATGGAGCAACATGGGTTTGCGGCCAAAGATTACGCAGACCCTCCACCTTCTCCTTTTGTTGACTCTGCTGAATTCAAGCTATGGGCTTTCTACCGTGCTCTGATAGCAGAGTTCATAGCCACTCTGCTATTTCTCTACATAACTATTGCCACTGTTATTGGGCATGCTAGAAACCAGGCAAATTGTGGAAGTGTGGGGATTTTGGGTATTGCTTGGTCTTTTGGCGGAATGATCTTTGTTTTAGTCTACTGCACTGCTGGTATATCAGGGGGTCATATCAACCCTGCCGTAACATTTGGCCTGTTTTTAGCTAGAAAGGTGTCCTTGCCAAGGGCTGTTTTGTACATGATAGCTCAGTGCTTGGGAGCCATTTGT…	MAKHGGSEMEQHGFAAKDYADPPPSPFVDSAEFKLWAFYRALIAEFIATLLFLYITIATVIGHARNQANCGSVGILGIAWSFGGMIFVLVYCTAGISGGHINPAVTFGLFLARKVSLPRAVLYMIAQCLGAICGAGLVKAFQKSYYDRYGGGANAVAHGYTKGVGLAAEIIGTFVLVYTVFSATDPKRNARDSHVPVSRSCCPFKVFEHELNEKKMSHFLLPFLSNPRQGFKPHEKIFENLAWYGGSGSRAGVLAPLPIGFAVFMVHLATIPITGTGINPARSFGAAVIYGHQHAWNDQWIFWVGPFLGAACAAAYHQYVLRAGAIKALGSFRSNPHV
Gb_32536	Ginkgo biloba	Gymnospermae	PIP2;8	ATGGCAAAAGAAGAGGAGGAGCAGCATGGTTTCGTGGCCAAGGATTACACTGATCCACCGCCTGCGCCTCTTGTGGACTTGAAGGAATTCAGGCTTTGGTCTTTCTACCGGGCGTTGATAGCAGAGTTCGTAGCCACTTTGCTCTTTCTGTACATAACGATTGCCACTGTCATTGGACATGTCCGAAACCAGGCAGATTGTGGAAGTGTTGGTATTCTGGGTATTGCCTGGGCCTTTGGGGGGATGATATTTGTTTTGGTCTTCTGCACAGCCGGTATATCAGGAGGTCATATCAACCCTGCGGTGACATTCGGGCTCTTCTTGGCTCGGAAGGTGTCCCTACCCAGAGCTGTTATGTACATGGTAGCTCAGTGCTTGGGAGCCGTCTGTGGAGTTGGA…	MAKEEEEQHGFVAKDYTDPPPAPLVDLKEFRLWSFYRALIAEFVATLLFLYITIATVIGHVRNQADCGSVGILGIAWAFGGMIFVLVFCTAGISGGHINPAVTFGLFLARKVSLPRAVMYMVAQCLGAVCGVGLVKTFQRSYYDRYGGGANVVAHGYTKGTGLAAEIIGTFVLVYTVFSATDPKRSARDSYVPVLAPLPIGIAVFMVHLATIPITGTGINPARSFGAAVIYGHRKSWDDHWIFWVGPFAGAAAAAAYHQYILRAGAMKALRSFRSNPHV
Gb_33132	Ginkgo biloba	Gymnospermae	NIP6;1	ATGAGATCTAAGAGAAGAAAGCCCGAGGTCGATCTCGACAACTACCATCTGGAAAAACTCATGACAAAAGACAATGGTAATTATTCCAATTTCAATGCTCAGGCTGTGGAACAGAAGTTTGGCCCCCGTTTTATAGAGTTAAATAATTCTGGTAGAAATATATTGGGCGGTGAGAATCCTGGCATTTCCTGCAAAAATTGCCTAGAAGAATTCAATAAATCGAGCTTGGTCCTTGGCAATGGAGATTTCAACTGTGATGTTGCACTACTTGTCACAGTCATTGCTGCGCATACGAAGGATGACCTATGGGTTCGAAGATTGTACGAATGTGTGGGATTTCTCACATTTTCCTTTGTTCACTCTATTGTTCATTCTGGAGGATCGACATTGGTCAATTCT…	MRSKRRKPEVDLDNYHLEKLMTKDNGNYSNFNAQAVEQKFGPRFIELNNSGRNILGGENPGISCKNCLEEFNKSSLVLGNGDFNCDVALLVTVIAAHTKDDLWVRRLYECVGFLTFSFVHSIVHSGGSTLVNSGGDRRNSWPSVCGYFVSQMEMKEMFQGTSCEMYFGHVYLYYSPCALLLWWWELLLHLFGPKAQPLISTFLFICIFSLGTYKDPKMSTGAEEIVEGCSNCNGHKKMMNPQSSEKGKMNSEIGLVQNGYAMKIEDLETGNTKGCCHCYEMPNFESFKCYRELFVTPTFLQKIAAEIISTFILVFVTCGSSIMVHNSHPSVSQLRGSIASGLVVTVMIYSVGHIFGAHVNPAAPIAFATIRHFPWMQVLAYIGAQSVGALSASFTLRLM…
Gb_36332	Ginkgo biloba	Gymnospermae	NIP6;1	ATGAGATCTAAGAGAAGAAAGATTGAAGGCATAACAAATTGTTATGTGAACAAGTTAACTCGACTTCAGCCCGGGGTCGATCTCGACAACTGCCATCTGGAAAAACTCATGACAAAAGACAATGGTAATTGTTCCAATTTCAATGCTCAGGCTGTGGAACAGAAGTTTGGCCCCCGTTTTATAGAGTTAAATAATTCTGGTAGAAATATATTGGGCGGTGAGAATCCTGGCATTTCCTGCAAAAATTGCCTAGAAGAATTCAATAAATCGAGCTTGGTCCTTGGCAATGGAGATTTCAACTGTGATGTTGCACTACTTGTCACAGTCATTGCTGCGCATACGAAGGATGACCTATGGGTTCGAAGATTGTACGAATGTGTGGGATTTCTCACATTTTCC…	MRSKRRKIEGITNCYVNKLTRLQPGVDLDNCHLEKLMTKDNGNCSNFNAQAVEQKFGPRFIELNNSGRNILGGENPGISCKNCLEEFNKSSLVLGNGDFNCDVALLVTVIAAHTKDDLWVRRLYECVGFLTFSFVHSVVHSGGSTLVNSGGDRRNSWPSVCGYFVSQMEMKEMFQGTSCGRYFGHVYLYYSPCALLLWWWELLLHLFGPKAQPLISTFLFICIFSPGTYKDPKMSTGAEEIVEGCSNCNGHKKMMNPQSSEKGKMNSEIGLVQNGYAMKIEDLETGNTKGCYHCYEMPNFESFKRYRELFVTPTFLQKIAAEIILTFILVFVTCGSSIMVHNSHPSVSQLRGSIASGLVVTVMIYSVGHIFGAHVNPAAPIAFATIRHFPWMQVLAYIG…
Gb_36376	Ginkgo biloba	Gymnospermae	SIP2;1	ATGATATGGTTGCAGGGTGCATTTGTGAAGGTTGTGTCAGATGTCAATGGATTGAAGGGCAATGGGGATGTCCTCAAGTGGGCACTCACAGTGGCAGTTCTGTTCATCTTTGCATGGTTTGGGAAGGTCACCAACGGTGCATCTTACAATCCCATAACAGTGCTCTCCTTTGCCTGTGCAGGCATCTCACAACATCACTCTCTCTTCGCTGTAGCAGTTCGCATACCTGCTCAGGCATGCGGAGCCGTGGTAGGAGCGATATTTGTTAAGGATGTATTGCCACGTGGAGCGCGAGGTCCAGTGTTGAGAGTTGATGTGCAGACTGGAATGCTTACAGAAGGCGTTCTGTCATTCACCATGGTTCTGGTAATGCTATTTGTGAGCAGAAGAGGCCCAAAG…	MIWLQGAFVKVVSDVNGLKGNGDVLKWALTVAVLFIFAWFGKVTNGASYNPITVLSFACAGISQHHSLFAVAVRIPAQACGAVVGAIFVKDVLPRGARGPVLRVDVQTGMLTEGVLSFTMVLVMLFVSRRGPKSNLLKAWITSITKGTLSILGTNNTGPAMNPASAFGWAYTRGQHRTKEYVYVYWLAPIEASLLAVWIFRLFVIPSQKQQKQTKKSIKKD
Gb_36381	Ginkgo biloba	Gymnospermae	SIP2;1	GTGGTGGCAGATTTGGTAGTGTCCTTCTTATGGGTGCTTTCAGGTGCACTTGTCAAGGTTGTGTCAGATGTCAATGGATTGAAGGGCAATGGGGATGTCCTCAAGTGGGTACTCATGGTGGCAGTTCTGTTCATCTTTGCACGGATTGGGAAGATCACTAACGGTGCATCTTACGATCCCATAAAAGTGCTCTCCTATGCCTTTGCAGGCACCTCACAACATCACTCTCTTTTCTCTCTAGCAGTTCGTATTCCTGCTCAGGCATGCGGAGCCGTGGCAGGAGCGCTATTTGCTAAGAATATATTGCCACATGGAGATCGAGGTCCAGTGTTGAAAGTTGATGTGCAGACTGGAATGCTTACAGAAGGCATTCTCTCATTCACCATGGTTCTGGTAATG…	VVADLVVSFLWVLSGALVKVVSDVNGLKGNGDVLKWVLMVAVLFIFARIGKITNGASYDPIKVLSYAFAGTSQHHSLFSLAVRIPAQACGAVAGALFAKNILPHGDRGPVLKVDVQTGMLTEGILSFTMVLVMLYVSRRGPKSDFLKTWITSITKVSLSILGTDYTGPAMNPASAFGWAYTRGQHGTKEHLYVYWLAPIEASLLAVWIFRLLVILPQKQQKQTKKSIKKDSLAMQPGPRIVFCHIDMNFSQFFIFKSLFLNFFCMSFYSLWLLHQFLLIVFHRDLFYHFKGAPLRLYQSNSRLQLSRMCX
Gb_36383	Ginkgo biloba	Gymnospermae	SIP2;1	ATGCTTGGAAGCTGCCATGGAGCTCATGGTGGGAGGTATTCCACTTCCGTTTCCTTAGTGGAGCAATACTTTGATACTAGTTGGAAGTTCCAAGGCAACATGGGTGCATTTGTGAAGGTTGTGTCAGAGGTCAATGGATTGAAGGGCAATGGGAATGTCCTCAAGTGGACACTCACAGTGGCAGTTCTGTTCATCTTTGCATGGCTTGTGAAGGTCACCAACGGTGCATCTTACAATCCCATAACAGATCTCTCCTATGCCTGTGCAGGCATCTCACAACATCATTCTCTTTTCGCTCTAGCAGTTGGCATCCCTGCTCAGGCATGCGGAGCCGTGGTAGGAGCGATATTTGTTAAGGATATAATGCCACATGGAGCTCAAGGTCCAGTGTTGAAAGTT…	MLGSCHGAHGGRYSTSVSLVEQYFDTSWKFQGNMGAFVKVVSEVNGLKGNGNVLKWTLTVAVLFIFAWLVKVTNGASYNPITDLSYACAGISQHHSLFALAVGIPAQACGAVVGAIFVKDIMPHGAQGPVLKVDMQTGMLTEGILSFTMVLVMLFVSRRGPKSNFLKTGITSITKGTLSILGTDNTGPAMNPASAFGWAYTRGQHRTKEYLCVYWLAPIEASLLAVWIFRLFVIPRQKQQKQTKKSIKRH
Gb_36527	Ginkgo biloba	Gymnospermae	NIP1;1	ATGGATCTGGGCAACAACGACTATCTTTTAACTGCATTCAGGAGCAACTATCCGCCTTATGGCAGAGATTTCAAAGATCACAAACCAACAGGAAGGTTTACTAATGGGAAACTTGCAATAGATTTTTTAGCTTCAGGGTTGGGTCCGAAAGAAACGATTCCAACCTATTTAGATCCCAGGCTGAATACCCAAGACCTTCTCACAGGAGCTGCATTACCTTTATGGAAACAAGTGGAATACTTCAAGTATTACAGGGCGAGACTTGGAGACCTCGTAGGAGAGAAAAATGCTTCTAACATAGTTAATGAAGCCGTGTTTCTATGTCAACTTGCTGATTCGTTTGGAATGAACGGTGGTATCCATGAAGTATTTATGGATCAAGTTGTAAAGGTAATGATG…	MDLGNNDYLLTAFRSNYPPYGRDFKDHKPTGRFTNGKLAIDFLASGLGPKETIPTYLDPRLNTQDLLTGAALPLWKQVEYFKYYRARLGDLVGEKNASNIVNEAVFLCQLADSFGMNGGIHEVFMDQVVKVMMLWYRAPEILLGDTSYSTAIDMWSIGCIFEGNYRVRSYVVISLVESGAGELSQRSSHQSKGLKKRAVEAAKSFESPRNPSRMRSKRRKIEGITNCYVNKLTRLQPGVDLDNCHLEKLMTKDNGNCSNFNAQAVEQKFGPRFIELNNSGRNILGGENPGISYKNCLEEFNKSSLVLGNGDFNCDVALLVTVIAAHTKDDLWVRRLYECVGFLTFSFVHSVVHSGGSTLVNSGGDRRNSWPSVCGYFVSQMEMKEMFQGTSCGRYFGHV…
Gb_36753	Ginkgo biloba	Gymnospermae	NIP6;1	ATGTCCATGTCTAGTGTCAGGTCCTTGGGTCAGACATCACTGTGCTTAACTGCATTTGCAGCAGGTCAAGCAATAGCTTATAAAATATTTGAGGTGATTAATAGAAATCCAGAGATTGACGTCTATGATACAAAGGGAATGGTGAATAGGACGATAGTAGTTGTGGCCCACCAACTAAGCACCATAAGGAATGCTGATATGATTGCAGTGGTTCAACACGGTTCTATTGTTGAAAAAGGTCAGCTTGTTGATTCGTTTGGAATGAACGGTGGTGTCCATGAAGTATTTATGGATCAAGTTGTAAAGGTATGTCTGAGGTTTATGCACGTTGGGTTTGTGGCGGGCATTGCATCTTTTCTTGGCATCACTAGTATGAAAAAATGGCATGAGTATCCTCAA…	MSMSSVRSLGQTSLCLTAFAAGQAIAYKIFEVINRNPEIDVYDTKGMVNRTIVVVAHQLSTIRNADMIAVVQHGSIVEKGQLVDSFGMNGGVHEVFMDQVVKVCLRFMHVGFVAGIASFLGITSMKKWHEYPQWKPKDWSMILDNPDPKCVDLLYVNYHREALTRGAVFMIQESIENEIQEKKVIAAHTKDDLWVRRLYECVGFLTFSSVHSVVHSGGSTLVKHKIEVSCRSARLYRFSFDVNVCVGLCSCYAIINGAGILDMCIYAARHDPKMSIGAEEIVEGCSNCNGHKKMMNPQSSKKGKMNSEIGLVQNGYAMKIEDLETGNMKGCCHCYEMPNFESFKCYKELSVTPTFLQKIAAEIISTFILVFVTCGSSIMVHDSHPLVSQLRGSIASCLV…
Gb_36968	Ginkgo biloba	Gymnospermae	NIP6;1	ATGTCAACAGGAGCTGAAGAAATAGTTAAGGGTTGTTCTAATTGTAACGGTCACAAGAAAATGACGAAGCCACAACCTTCTGAGAAGGGTAAGATGAATTCAGAGATTGGTCTCGTTCGGAATGGTTATGCAATGGAAATTGAAGATCTGGAAACTGGAAACGTGAAAGGGTGTTGTCACTGTTATGCAATGCCCAACGTTGAATCTTTCGAACGCTACACAGAACTTTTTGTAACAGTACCCACTTTCCTGCAAAAGATTGCAGCGGAAACAATTTCGACATTTATCTTGGTCTTTGTAACCTGTGGCTGCTCAATAATGGTTCACGATAGCCATCCATTAGTCTCCCAACTCGGAGGTTCTATTGCTTCTGGTCTGGTTGTGACAGTCATGATATAT…	MSTGAEEIVKGCSNCNGHKKMTKPQPSEKGKMNSEIGLVRNGYAMEIEDLETGNVKGCCHCYAMPNVESFERYTELFVTVPTFLQKIAAETISTFILVFVTCGCSIMVHDSHPLVSQLGGSIASGLVVTVMIYSVGHISGAHMNPAATIAFATIRHFPWTQVPAYIGAQSVGALSASFTLRLMFESASNTGITAPSGTVLQALVMEIIVSFVLMFVTSAVATDTTAIGQLAGIAVGSTVMISSIFAG
Gb_37528	Ginkgo biloba	Gymnospermae	NIP4;1	ATGATGGAAGTAGTGCAACTGAACATGGGCTATCTATACTACAAAAGTTGGCCACATTTCTGGAGATCACATGAAACCTGCAGCAACCATTGCATATTAGGCATTTTCCATGGATGCAGTCCATCAATTTTACAGGTGCCGGCTTACATTGGAGCTCAATCGATCGGTGCATTATCTACTTCTTTCACACTTCGCCTCATGTTTGAAAGTGTATCCAACCCCAGTATCACTGCTCCCTCTAGTACAGTAGTGCAGGCACTGGTCATGGAGATCATTGTATCGTTCGTGCTCATGTTCGTCACATCTACAGTTGCAACGGATACAAGAGCTATAGGTGAGCTTACAGGGATAGCCGTTGGTTCCACAGTGATGATAAGTTCCATCTTTGCAGGGCGAGCT…	MMEVVQLNMGYLYYKSWPHFWRSHETCSNHCILGIFHGCSPSILQVPAYIGAQSIGALSTSFTLRLMFESVSNPSITAPSSTVVQALVMEIIVSFVLMFVTSTVATDTRAIGELTGIAVGSTVMISSIFAGRADVLF
Gb_39252	Ginkgo biloba	Gymnospermae	NIP7;1	ATGGTTCACGATAGCCATCCATTAATCTCCCAACTCGGAGGTTCTATTACTTCTGGTCTGGTTGTGATAGTCATGATATATTCAGTTCACCATATTTTTGGAGCTCACATGAATCCTACAGCAACCATTGCATTTGCAATGATTACGCATTTTCCATGGATTATATTGGAGCTTAATCGATCGGTGCATTATCTACTTCTTTCACACTTTGCCTCATGTTTAAAAGTGCATCCAACATTGGTATTCTGCTCCCTCCGGTACAGTAGTGCAGGCACTGGTCATGGAGATCATTGTATCCTTCGTGCTCATGTTCATTACATCTGCAGTTGCAACGGATACAAGAGCTATAATTATATCACTCCTTCCTTACTTGGAGTTAATTTCATTACTTCTTGA	MVHDSHPLISQLGGSITSGLVVIVMIYSVHHIFGAHMNPTATIAFAMITHFPWIILELNRSVHYLLLSHFASCLKVHPTLVFCSLRYSSAGTGHGDHCILRAHVHYICSCNGYKSYNYITPSLLGVNFITS
Gb_40482	Ginkgo biloba	Gymnospermae	PIP1;4	ATGGAAGGAAAGGAGGAAGATGTTAGGCTTGGAGCAACCAAGTACTCAGAGAGGCAGCCATTGGGCACATCTGCACAGAGCCAAGAGAAGGACTACAAGGAACCAGGGCCAGCTCCCCTGTTTGAGCCGGAGGAGTTAAGGTCATGGTCCTTCTGGAGGGCTGGTATTGCAGAGTTCATTGCCACATTTCTGTTCCTCTACATCACAATCCTCACGGTCATGGGGGTGAAAAGAGCGCCAAACATGTGTGCCTCTGTGGGCATTCAAGGGATCGCATGGGCTTTTGGAGGAATGATATTTGCTCTGGTCTACTGCACTGCTGGAATATCAGGAGGCCACATAAACCCTGCAGTGACATTTGGGCTTTTTCTGGCTAGAAAAGTGTCTCTACCCCGGGCT…	MEGKEEDVRLGATKYSERQPLGTSAQSQEKDYKEPGPAPLFEPEELRSWSFWRAGIAEFIATFLFLYITILTVMGVKRAPNMCASVGIQGIAWAFGGMIFALVYCTAGISGGHINPAVTFGLFLARKVSLPRAVFYMICQCLGAICGAGVVKGFEKSLYDVEGGGANAVAHGYTKGDGLGAEIVGTFVLVYTVFSATDAKRNARDSHVPVLAPLPIGFAVFLVHLATIPITGTGINPARSLGAAVIYDKNHAWDDHWIFWVGPFIGAALAAIYHQLIIRAIPFKSRS
Gb_40823	Ginkgo biloba	Gymnospermae	TIP1;2	ATGAAGAAAAGCAGTTGTAGAGATGCCCTCAATTTGCACAACTCGAAGCAGGATTTCCTGCTGTACCTTCTTATTGTTCAGCATTGGAAGGAAAAGGGATTTGAAAAAGAAGAGCCAGATGCTAAGAATACAAGAGTGGACATTCAAGAAACCCTCATGGGAGTCCAAAGAATTGAATTGGGTGGGCCATCCGAGGTGGTTACCAATGGGAATGTTATGAAAGCTGCTGTTGCAGAGTTTATATCGACACTTATATTTGTCTTCGCAGGGGAAGGGTCCGCCATGGCTCTATCTAAGCTTAGTAGCGATGCATCAACCATACCAGAGAATGGACGACTGGTTTGCAACGGTGAAGTTAAAGATGAGTGGAAGGGTGTTGTGATTGATGCACTGCCCATA…	MKKSSCRDALNLHNSKQDFLLYLLIVQHWKEKGFEKEEPDAKNTRVDIQETLMGVQRIELGGPSEVVTNGNVMKAAVAEFISTLIFVFAGEGSAMALSKLSSDASTIPENGRLVCNGEVKDEWKGVVIDALPIPHPLAPECCANGKMENSTWSRSLSARCNLHQISLRISRSAIKDTIPQTKFCAGIRKEERERAISLKLVTVGKETREDITVNVIKWRKKM
Gb_41122	Ginkgo biloba	Gymnospermae	PIP1;3	ATGTTTTTCAAGAATGCAAAGACAATGCTGAGCAGAATTGGAGAAATTCATGTTACCCAAAAGGAGAAAAATCCATACAACAGGTGGAAATTGGAAAAGCAAGCACAAAAATGTGGCTTGGTTTTGAAAGAATCCGTCACTTTTGATCTTGCAGATTACCTTGGCTACACTAACAGAAGAGGAGACGGTTTGGATATTGGTAACGCATTCTTCTTGGGATCCTGCAAAACATATAAATTCATTCCAGGCGTCGAAAGGGCTCTAAGTGTGTGCGCTTCTGTGGGAATTCAGGGTATTGCATGGGCTTTCGGTGGAATGATCTTCGCCCTCATTTACTGCACTGCTGGAATTTCAGGTGGTCATATCAACCCTTGTGTGACCTTTGGAATTGGTAAGGGC…	MFFKNAKTMLSRIGEIHVTQKEKNPYNRWKLEKQAQKCGLVLKESVTFDLADYLGYTNRRGDGLDIGNAFFLGSCKTYKFIPGVERALSVCASVGIQGIAWAFGGMIFALIYCTAGISGGHINPCVTFGIGKGFQESEYQLFGGGANTVAHGYTKGDGLRLRLWVLLLSFIPFSLLPMSDIHIMINKSIAASGFSPHRFCNVLGTLSNHSYYWNWHQPSKKSGSCHYLHNKKHAWDGQASFLNVIFGVSLRGERVVTLNLIDMGLEGSISPFLSNLSFLQSIDLSNNTLYGHIPHQSGRLSGLKELRLHANRFEDHIPSTVNSCHNLIELALSYNSLSGSIPTELGFLPHLKLLYLGQNNLTGGLRREKSGVNWQQWRLNPFSEQNFAQQKVLDRIFAA…
TnS000003547t01	Gnetum montanum	Gymnospermae	NIP1;1	ATGGAGGAAGGACGCAATTCCTCTTCATGTCATGAATGCAGCATCATGACCATTTGCTTTGCTCAGAAGGCGCTGGCAGAATTTATTGGGACGTCCTTTCTGATTTTCTTAGACTGTGCATCAAATAAGATAAATGCAGAATCTGACAGCAGTTTTAGTCATGGAGAGGAATCGGGAGTGACTGTCATAGTCATCATCGGTCACGTCTCTGGAGCTCATCTTAACCCTACAGTTACCGTAGCCTTTGCTGCCACCTGCAGATTTCCTATCCTTCATCTTCTAATTCACGCGGTGGTTCAATTTGCTGCAGCAATTGTGTCATCCTTCCTGCTGCGTGACATGCTGCCATGGTTCAGAGATTGGGGCTTCGCTGTGTACAGCAATAGTGGCCATGTCAGG…	MEEGRNSSSCHECSIMTICFAQKALAEFIGTSFLIFLDCASNKINAESDSSFSHGEESGVTVIVIIGHVSGAHLNPTVTVAFAATCRFPILHLLIHAVVQFAAAIVSSFLLRDMLPWFRDWGFAVYSNSGHVRLSCGDALRTGLLFLEALRFGRLPSTQRMSWRVHIGLTKQDPARSEPRGRAL
TnS000020415t10	Gnetum montanum	Gymnospermae	TIP4;1	ATGGCGAGGATTAAGCATTTTGCAGTGGGTCATCATAGCGAGGCACGGCAGCCTGATTTCGTCAGAGCCGTGCTTGCCGAGTTCGTGCTCACCTTCCTCTTCGCCTTTGCTGGAGTCGGAGCCTGCATGGCCACTGACAAATTGAAGGTGTCAACAGGGCTAGCATTGGTGGTATCTGCATTGGCCCATGGCTTCGTGGCATTCGCAATGCTGGCATCGGGGCTCAATGTCTCAGGGGCCCACTTCAATCCAGCTGTCTCCTTTGGATTGGCTGCAGGCGGCCACTGCACTCTCTTCAGGACCCTGGCCTATTGGATAGCACAGCTACTAGGCTCCATTGTTGCATGCTTTCTGCTCACCTACATCACAAGCGGCCAAGTGCCACCGGTGCATGATGTG…	MARIKHFAVGHHSEARQPDFVRAVLAEFVLTFLFAFAGVGACMATDKLKVSTGLALVVSALAHGFVAFAMLASGLNVSGAHFNPAVSFGLAAGGHCTLFRTLAYWIAQLLGSIVACFLLTYITSGQVPPVHDVAVGMTAWQGVVMEVVLTFSLLFVVYGTLVDPRKGEMSIMGALSVGLVVGANILAGGVFSSASMNPARSFGPALVAGTWTNHWVYW
TnS000031647t13	Gnetum montanum	Gymnospermae	PIP2;7	ATGGCGTCCAAGGACATAGAAGAGACGCAGGGCAATTTCGGCGGCGCCAAGGATTACACGGATCCTCCGCCGTTGCCGCTGATCGACGTGGGCGAGCTCAAGAGCTGGTCTCTGTACAGAGCCGCCATCGCGGAGTTCATCGCGACGCTGCTGTTTCTGTACGTGACGGTCGCGACGGTGATCGGGCACTCGCGCAGCAAGGCCGACTGCGGCAGCGTCGGCGTGCTGGGCATCGCCTGGGCCTTCGGCGGCATGATCTTCGTCCTCGTTTACTGCACTGCCGGAATCTCAGGAGGACACATAAATCCGGCGGTCACGTTCGGGCTGTTCCTGGCACGCAAGGTGAGCCTGGCGAGAGCGATTCTGTACATGGTGGCACAGTGCCTGGGAGCCATCTGC…	MASKDIEETQGNFGGAKDYTDPPPLPLIDVGELKSWSLYRAAIAEFIATLLFLYVTVATVIGHSRSKADCGSVGVLGIAWAFGGMIFVLVYCTAGISGGHINPAVTFGLFLARKVSLARAILYMVAQCLGAICGVGLVKAFQSSFYDRYGGGANVVATGYSNGVGLGAEIIGTFVLVYTVFSATDPKRNARDSHVPVLAPLPIGFAVFMVHLATIPITGTGINPARSFGAAVIYGHKQSWHDQWIFWVGPFVGAAAAAAYHQHILRAAAIKALGSFRSSTHV
TnS000090457t11	Gnetum montanum	Gymnospermae	PIP2;7	ATGATATTCGGCGCCGGCGTCGTGAAGGCGGTCGTACGGAGGGGGCCGTACGAGGCGTACGGCGGCGGCGCCAAAGACGTGGCATACGGATTCTGCAAGGACACGGCGCTGGCCGTCCAGATCGTGGGCACCTTCGTGCTGGTGTACACGATTTTGGCTGTGCAGCGCCGAAAAAGAAAAGGCGGGGGCATTTTTGGGGCCACTTGGGATTGGATTCATTGGATTCACG	MIFGAGVVKAVVRRGPYEAYGGGAKDVAYGFCKDTALAVQIVGTFVLVYTILAVQRRKRKGGGIFGATWDWIHWIH
TnS001022459t01	Gnetum montanum	Gymnospermae	NIP1;2	ATGCTCATCATCAACTCGGGCGTCGGCTCTGACCCGCGGATCCTTACCGGGTTCAGCGGCCTTGTCATGGGCCTCACCGTCTTCGCCCTCGTTGCAGTTGCTGGGCCTGTGTCAGGAGCTTCGTTAAATCCCGGGAGAACCATAGGTTCTGGTATAGCTAGGAAGAAGTATACTAGATGTTTGAAAG	MLIINSGVGSDPRILTGFSGLVMGLTVFALVAVAGPVSGASLNPGRTIGSGIARKKYTRCLK
TnS013886524t01	Gnetum montanum	Gymnospermae	TIP3;2	ATGAATCCCACGCTGCTCAGCGGAATGTGGCGGCATCACTGGGTTTTCTGGTTGGGCCCCTTGCTGGGTGAAATTGTTGCTGGTCTCATGTATGAGCTGTTGCTTCCTCCCTCTTCCTCTTCCTCCTCCTCCTCCTCTGAGCCTGACGCTAATGGTACTCACCAGCCTCTCCAGAGACAGGATTACTAG	MNPTLLSGMWRHHWVFWLGPLLGEIVAGLMYELLLPPSSSSSSSSSEPDANGTHQPLQRQDY
TnS000143551t01	Gnetum montanum	Gymnospermae	NIP6;1	GCTGTGCATCAAATAAGATAAATGCAGAATCTGACGGGAGTTTGGGTCCTGGAGAGGAATCAGGAGTGGCTGCCATGATCATCATCTATGCCGTCGGTCACATCTCTGGAGCTCATCTTAACCCTTCAGTTACCGCAGCCTTCGCTACCACCCGCAGCTTTCCTACCCTTCATCTTCCAATTTACGTGGTGGCTCAATTTGCAGCTGCAATTGTGTCGTCCGTCCTGCTGCACATCATGTTTGTAGCCACCAGTATCAGAGCAATTGGAGCATCCATGAATCCTACGAGGTCACTAGGGCTTGCAATTGCAGGAAACGTTTACAGGGGTATGTGGCTATATCTGTTAGCACCAACACAGTCTGCCATGGTTCGTAGTTTGGGGCTTCGCTGTATGCAGC…	CASNKINAESDGSLGPGEESGVAAMIIIYAVGHISGAHLNPSVTAAFATTRSFPTLHLPIYVVAQFAAAIVSSVLLHIMFVATSIRAIGASMNPTRSLGLAIAGNVYRGMWLYLLAPTQSAMVRSLGLRCMQQQCRCQAQLWRCLKQRLAVSSSSEVRKVAFHPENFMEGPFWTTQRHLARSGSRWRVLLCRRSCEVWAANGLHHHNVGMKCD
TnS000147181t02	Gnetum montanum	Gymnospermae	NIP4;1	ATGAATGGAGAATCTTACAGGAGTTTTGGTCATGGAGAGGAATCGGAAGTGACTGCCACGGTCATCATCTATGCTGTCGGTTACGTCTGTGGAGCTCATCTTAACCGTGCAGTGACCGTAGCCTTTGCTGCCACCTGCAGATTTCCTATCCTTCATCTTCTAATTTACGTGGTGGTTCAATTTGCAGCAGTAATGGTGTCATCCTTCCTGCTGCGTGTCATGTTTGTGGCCACCGATCCCAGCGTAATTAGTGAGTTGGCAGGGTTTGCAATCAATTCAACCATTATCCTTGACGTTCTGATATACGGGCTGGTAACAAGAGCATCCATGAATCCTGCGAGGTCACTAGGGCCTACAATTGTAGGAAATGTTTACACGG	MNGESYRSFGHGEESEVTATVIIYAVGYVCGAHLNRAVTVAFAATCRFPILHLLIYVVVQFAAVMVSSFLLRVMFVATDPSVISELAGFAINSTIILDVLIYGLVTRASMNPARSLGPTIVGNVYT
[truncated: 3,703 more rows]

## Sheet: Table S3
Table S3. Proportion of subfamilies in different species groups
Taxonomy	Proportion of PIPs	Proportion of NIPs	Proportion of TIPs	Proportion of SIPs	Proportion of XIPs
Alge	0.259259	0.0740741	0.481481	0.148148	0.037037
Bryophyta	0.390625	0.208333	0.192708	0.109375	0.0989583
Pteridophyta	0.206107	0.469466	0.183206	0.0572519	0.0839695
Gymospemae	0.318339	0.311419	0.311419	0.0588235	0
[truncated: 4 more rows]

## Sheet: Table S4
Table S4. Analysis results of Ka, Ks, Ka/Ks for different species groups
[truncated: 10 more rows]

[truncated: 28 more sheets: Table S5, Table S6, Table S7, Table S8, Table S9, Table S10, Table S11, Table S12, Table S13, Table S14, Table S15, Table S16, Table S17, Table S18, Table S19, Table S20, Table S21, Table S22, Table S23, Table S24 …]
